# Supplementary material for: RNAseq analysis of heart tissue from mice treated with atenolol and isoproterenol reveals a reciprocal transcriptional response
Source: BMC Genomics. 2016 Sep 7;17(1):717. doi: 10.1186/s12864-016-3059-6 (PMC5015234; doi:10.1186/s12864-016-3059-6)
Supplement: Additional file 4: — Supplementary data. Compressed HTML files of 98 expression modules annotated for genes, strains and GO or KEGG terms (see Additional file 3 for navigation details). (GZ 11006 kb) [file 12864_2016_3059_MOESM4_ESM.gz]

Archive with 681 entries (679 files):
- modules.html
- modules.html/images
- modules.html/images/color25.png
- modules.html/images/CBG_clip_image001_small.jpg
- modules.html/images/colbar.png
- modules.html/images/color1.png
- modules.html/images/color10.png
- modules.html/images/color11.png
- modules.html/images/color12.png
- modules.html/images/color13.png
- modules.html/images/color14.png
- modules.html/images/color15.png
- modules.html/images/color16.png
- modules.html/images/color17.png
- modules.html/images/color18.png
- modules.html/images/color19.png
- modules.html/images/color2.png
- modules.html/images/color20.png
- modules.html/images/color21.png
- modules.html/images/color22.png
- modules.html/images/color23.png
- modules.html/images/color24.png
- modules.html/images/color26.png
- modules.html/images/color27.png
- modules.html/images/color28.png
- modules.html/images/color29.png
- modules.html/images/color3.png
- modules.html/images/color30.png
- modules.html/images/color31.png
- modules.html/images/color4.png
- modules.html/images/color5.png
- modules.html/images/color6.png
- modules.html/images/color7.png
- modules.html/images/color8.png
- modules.html/images/color9.png
- modules.html/images/firefox.png
- modules.html/images/headerbg.png
- modules.html/images/point-hover.png
- modules.html/images/point-hover2.png
- modules.html/images/sib_logo_home.png
- modules.html/images/valid-xhtml11-blue.png
- modules.html/images/vcss-blue.png
- modules.html/condplot-1.png
- modules.html/condplot-10.png
- modules.html/condplot-11.png
- modules.html/condplot-12.png
- modules.html/condplot-13.png
- modules.html/condplot-14.png
- modules.html/condplot-15.png
- modules.html/condplot-16.png
- modules.html/condplot-17.png
- modules.html/condplot-18.png
- modules.html/condplot-19.png
- modules.html/condplot-2.png
- modules.html/go-BP-94.png
- modules.html/go-CC-10.png
- modules.html/go-CC-18.png
- modules.html/go-CC-22.png
- modules.html/go-CC-32.png
- modules.html/go-CC-4.png
- modules.html/go-CC-44.png
- modules.html/go-CC-56.png
- modules.html/module-58.html
- modules.html/module-58.js
- modules.html/module-59.html
- modules.html/module-59.js
- modules.html/module-6.html
- modules.html/module-6.js
- modules.html/module-60.html
- modules.html/module-60.js
- modules.html/module-61.html
- modules.html/module-61.js
- modules.html/module-62.html
- modules.html/expcolbar-81.png
- modules.html/expcolbar-82.png
- modules.html/expcolbar-83.png
- modules.html/expcolbar-84.png
- modules.html/expcolbar-85.png
- modules.html/expcolbar-86.png
- modules.html/expcolbar-87.png
- modules.html/expcolbar-88.png
- modules.html/expcolbar-89.png
- modules.html/expcolbar-9.png
- modules.html/condplot-20.png
- modules.html/condplot-29.png
- modules.html/condplot-40.png
- modules.html/condplot-49.png
- modules.html/condplot-60.png
- modules.html/condplot-69.png
- modules.html/condplot-80.png
- modules.html/condplot-89.png
- modules.html/expcolbar-10.png
- modules.html/expcolbar-20.png
- modules.html/expcolbar-30.png
- modules.html/expcolbar-40.png
- modules.html/expcolbar-50.png
- modules.html/expcolbar-60.png
- modules.html/expcolbar-69.png
- modules.html/expcolbar-80.png
- modules.html/expcolbar-90.png
- modules.html/expression-10.png
- modules.html/expression-20.png
- modules.html/expression-30.png
- modules.html/expression-40.png
- modules.html/expression-50.png
- modules.html/expression-60.png
- modules.html/expression-70.png
- modules.html/expression-80.png
- modules.html/expression-90.png
- modules.html/go-BP-10.png
- modules.html/go-BP-91.png
- modules.html/go-CC-57.png
- modules.html/go-MF-25.png
- modules.html/module-90.html
- modules.html/module-90.js
- modules.html/module-91.html
- modules.html/module-91.js
- modules.html/module-92.html
- modules.html/module-92.js
- modules.html/module-93.html
- modules.html/module-93.js
- modules.html/module-94.html
- modules.html/module-94.js
- modules.html/module-95.html
- modules.html/module-95.js
- modules.html/module-96.html
- modules.html/module-96.js
- modules.html/module-97.html
- modules.html/module-15.html
- modules.html/module-15.js
- modules.html/module-16.html
- modules.html/module-16.js
- modules.html/module-17.html
- modules.html/module-17.js
- modules.html/module-18.html
- modules.html/module-18.js
- modules.html/module-19.html
- modules.html/module-19.js
- modules.html/module-2.html
- modules.html/expcolbar-11.png
- modules.html/expcolbar-12.png
- modules.html/expcolbar-13.png
- modules.html/expcolbar-14.png
- modules.html/expcolbar-15.png
- modules.html/expcolbar-16.png
- modules.html/expcolbar-17.png
- modules.html/expcolbar-18.png
- modules.html/expcolbar-19.png
- modules.html/expcolbar-2.png
- modules.html/expression-31.png
- modules.html/expression-32.png
- modules.html/expression-33.png
- modules.html/expression-34.png
- modules.html/expression-35.png
- modules.html/expression-36.png
- modules.html/expression-37.png
- modules.html/expression-38.png
- modules.html/expression-39.png
- modules.html/expression-4.png
- modules.html/style-mod-53.css
- modules.html/style-mod-54.css
- modules.html/style-mod-55.css
- modules.html/style-mod-56.css
- modules.html/style-mod-57.css
- modules.html/style-mod-58.css
- modules.html/style-mod-59.css
- modules.html/style-mod-6.css
- modules.html/style-mod-60.css
- modules.html/style-mod-61.css
- modules.html/style-mod-62.css
- modules.html/style-mod-63.css
- modules.html/style-mod-64.css
- modules.html/style-mod-65.css
- modules.html/style-mod-66.css
- modules.html/style-mod-67.css
- modules.html/style-mod-68.css
- modules.html/style-mod-69.css
- modules.html/style-mod-7.css
- modules.html/style-mod-70.css
- modules.html/style-mod-71.css
- modules.html/style-mod-72.css
- modules.html/style-mod-73.css
- modules.html/style-mod-74.css
- modules.html/style-mod-75.css
- modules.html/style-mod-76.css
- modules.html/style-mod-77.css
- modules.html/style-mod-78.css
- modules.html/style-mod-79.css
- modules.html/condplot-3.png
- modules.html/condplot-30.png
- modules.html/condplot-31.png
- modules.html/condplot-32.png
- modules.html/condplot-33.png
- modules.html/condplot-34.png
- modules.html/condplot-35.png
- modules.html/condplot-36.png
- modules.html/condplot-37.png
- modules.html/condplot-38.png
- modules.html/condplot-39.png
- modules.html/condplot-4.png
- modules.html/module-38.html
- modules.html/module-38.js
- modules.html/module-39.html
- modules.html/module-39.js
- modules.html/module-4.html
- modules.html/module-4.js
- modules.html/module-40.html
- modules.html/module-40.js
- modules.html/module-41.html
- modules.html/module-41.js
- modules.html/module-42.html
- modules.html/module-71.html
- modules.html/module-71.js
- modules.html/module-72.html
- modules.html/module-72.js
- modules.html/module-73.html
- modules.html/module-73.js
- modules.html/module-74.html
- modules.html/module-74.js
- modules.html/module-75.html
- modules.html/module-75.js
- modules.html/module-76.html
- modules.html/module-76.js
- modules.html/module-77.html
- modules.html/module-77.js
- modules.html/module-78.html
- modules.html/module-78.js
- modules.html/module-79.html
- modules.html/module-79.js
- modules.html/module-8.html
- modules.html/module-8.js
- modules.html/module-80.html
- modules.html/expression-71.png
- modules.html/expression-72.png
- modules.html/expression-73.png
- modules.html/expression-74.png
- modules.html/expression-75.png
- modules.html/expression-76.png
- modules.html/expression-77.png
- modules.html/expression-78.png
- modules.html/expression-79.png
- modules.html/expression-8.png
- modules.html/expcolbar-41.png
- modules.html/expcolbar-42.png
- modules.html/expcolbar-43.png
- modules.html/expcolbar-44.png
- modules.html/expcolbar-45.png
- modules.html/expcolbar-46.png
- modules.html/expcolbar-47.png
- modules.html/expcolbar-48.png
- modules.html/expcolbar-49.png
- modules.html/expcolbar-5.png
- modules.html/style-mod-2.css
- modules.html/style-mod-20.css
- modules.html/style-mod-21.css
- modules.html/style-mod-22.css
- modules.html/style-mod-23.css
- modules.html/style-mod-24.css
- modules.html/style-mod-25.css
- modules.html/style-mod-26.css
- modules.html/style-mod-27.css
- modules.html/style-mod-28.css
- modules.html/style-mod-29.css
- modules.html/style-mod-3.css
- modules.html/style-mod-30.css
- modules.html/style-mod-31.css
- modules.html/style-mod-32.css
- modules.html/style-mod-33.css
- modules.html/style-mod-80.css
- modules.html/style-mod-81.css
- modules.html/style-mod-82.css
- modules.html/style-mod-83.css
- modules.html/style-mod-84.css
- modules.html/style-mod-85.css
- modules.html/style-mod-86.css
- modules.html/style-mod-87.css
- modules.html/style-mod-88.css
- modules.html/style-mod-89.css
- modules.html/style-mod-9.css
- modules.html/style-mod-90.css
- modules.html/style-mod-91.css
- modules.html/style-mod-92.css
- modules.html/style-mod-93.css
- modules.html/style-mod-94.css
- modules.html/style-mod-95.css
- modules.html/style-mod-96.css
- modules.html/style-mod-97.css
- modules.html/style-mod-98.css
- modules.html/style-mod.css.in
- modules.html/style-table.css
- modules.html/style.css.in
- modules.html/condplot-21.png
- modules.html/condplot-22.png
- modules.html/condplot-23.png
- modules.html/condplot-24.png
- modules.html/condplot-25.png
- modules.html/condplot-26.png
- modules.html/condplot-27.png
- modules.html/condplot-28.png
- modules.html/index.html
[truncated: 381 more entries]
