# Supplementary material for: RNAseq analysis of heart tissue from mice treated with atenolol and isoproterenol reveals a reciprocal transcriptional response
Source: BMC Genomics. 2016 Sep 7;17(1):717. doi: 10.1186/s12864-016-3059-6 (PMC5015234; doi:10.1186/s12864-016-3059-6)
Supplement: Additional file 4: — Supplementary data. Compressed HTML files of 98 expression modules annotated for genes, strains and GO or KEGG terms (see Additional file 3 for navigation details). (GZ 11006 kb) [file 12864_2016_3059_MOESM4_ESM.gz › modules.html/module-59.js]

function showstuff(boxid){
   document.getElementById(boxid).style.visibility="visible";
   document.getElementById(boxid).style.display="block";
}
function hidestuff(boxid){
   document.getElementById(boxid).style.visibility="hidden";
   document.getElementById(boxid).style.display="none";
}
function togglestuff(boxid){
   if (document.getElementById(boxid).style.visibility=="hidden") {
     document.getElementById(boxid).style.visibility="visible";
     document.getElementById(boxid).style.display="block";
     document.getElementById(boxid+".1").style.display="block";
     document.getElementById(boxid+".2").style.display="none";
   } else {
     document.getElementById(boxid).style.visibility="hidden";
     document.getElementById(boxid).style.display="none";
     document.getElementById(boxid+".1").style.display="none";
     document.getElementById(boxid+".2").style.display="block";
   }
}
function togglestuff2(boxid){
   if (document.getElementById(boxid).style.visibility=="hidden") {
     document.getElementById(boxid).style.visibility="visible";
     document.getElementById(boxid).style.display="block";
   } else {
     document.getElementById(boxid).style.visibility="hidden";
     document.getElementById(boxid).style.display="none";
   }
}
function togglestuff3(classid) {
   var Elist=document.getElementsByTagName('span');
   for (var i=0; i<Elist.length; i++) {
     if (Elist[i].className==classid) {
       if (Elist[i].style.visibility=="hidden") {
          Elist[i].style.visibility="visible";
          Elist[i].style.display="block";
       } else {
          Elist[i].style.visibility="hidden";
          Elist[i].style.display="none";
       }
     }
  }
}
           
function findPos(obj) {
     var curleft = curtop = 0;
     if (obj.offsetParent) {
 	do {
	  curleft += obj.offsetLeft;
          curtop += obj.offsetTop;
        } while (obj = obj.offsetParent);
     }
     return [curleft,curtop];
}
function writeCoords(e) {
   var opos=findPos(document.getElementById("expimage"));
   var mouseX=0, mouseY=0;
   if (!e) var e = window.event||window.Event;

   if('undefined'!=typeof e.pageX)
   {
     mouseX = e.pageX;
     mouseY = e.pageY;
   } else {
     mouseX = e.clientX + document.body.scrollLeft;
     mouseY = e.clientY + document.body.scrollTop;
   }
   var pos_x=mouseX-opos[0]-exppos[0];
   var pos_y=mouseY-opos[1]-exppos[2];
   var gene_width=exppos[4];
   var cond_height=exppos[5];
   var gene=genes[Math.floor(pos_x/gene_width)];
   var cond=conditions[conditions.length-Math.floor(pos_y/cond_height)-1];

   document.getElementById("cross.x").style.left=exppos[0]+opos[0]+'px';
   document.getElementById("cross.y").style.top=exppos[2]+opos[1]+'px';

   if (gene) {
     document.getElementById("exp.x").value=gene;
   }
   if (cond) {
     document.getElementById("exp.y").value=cond;
   }

   if (pos_x > exppos[1]-exppos[0]) { 
     mouseX = mouseX - pos_x + exppos[1]-exppos[0];
   } else if (pos_x < 1) {
     mouseX = mouseX - pos_x;
   }
   if (pos_y > exppos[3]-exppos[2]) {
     mouseY = mouseY - pos_y + exppos[3]-exppos[2]-2;
   } else if (pos_y < 1) {
     mouseY = mouseY - pos_y - 2;
   }
   document.getElementById("cross.x").style.top=mouseY + 'px';
   document.getElementById("cross.x").style.display="block";
   document.getElementById("cross.y").style.left=mouseX + 'px';
   document.getElementById("cross.y").style.display="block";
}

var exppos= [ 
50, 1010, 71, 506, 6, 5
// /exppos
];

var genes=[
"Nr3c1",
  "Ccl25",
  "Mtpap",
  "1110008F13Rik",
  "Camk2n2",
  "Tdrd6",
  "Mtfmt",
  "Lppr1",
  "Fam221b",
  "Esm1",
  "Dopey2",
  "Pex26",
  "Kit",
  "Spock2",
  "Rfwd2",
  "Tpbg",
  "Rps29",
  "Cpne6",
  "Ass1",
  "Fam129c",
  "Insig2",
  "Klra8",
  "100862433",
  "667803",
  "Zfp512",
  "Nipal3",
  "Cep97",
  "Ctdspl2",
  "Qsox1",
  "Ppm1b",
  "Tmem18",
  "Mmp19",
  "Slc25a32",
  "Pomt1",
  "Ephb1",
  "Gm3696",
  "Zfp296",
  "Fam126b",
  "Fbxo25",
  "Dsg1c",
  "Aste1",
  "Prkcd",
  "H2afj",
  "Bod1l",
  "AW551984",
  "Itih5",
  "Synpo2l",
  "Tcaf3",
  "Gm3194",
  "Tnfsf13",
  "Ubb",
  "Cxx1a",
  "Ubr1",
  "Ivd",
  "Ppil4",
  "C1qtnf3",
  "Cd151",
  "P2ry12",
  "Lrrc1",
  "Actb",
  "Cfap70",
  "Gpr22",
  "Pomk",
  "Ace2",
  "Fbxo32",
  "Cd53",
  "Dlgap5",
  "Apmap",
  "Rnf128",
  "Acot11",
  "0610037L13Rik",
  "Cbx7",
  "Npm2",
  "101056547",
  "Uap1",
  "Notch4",
  "Rgs10",
  "G6pc3",
  "Alms1",
  "Hmgcs2",
  "Pecr",
  "Rpl19",
  "Akr1c19",
  "Mettl21c",
  "Cep170",
  "Gm21967",
  "9130023H24Rik",
  "100043324",
  "100504173",
  "100505237",
  "Ubxn11",
  "Tlcd2",
  "Rbms3",
  "Cd300lb",
  "Zfp618",
  "Mrvi1",
  "Ceacam1",
  "D11Wsu47e",
  "Slc6a6",
  "Mplkip",
  "Ing5",
  "Ggt6",
  "Nptn",
  "Dmrta2",
  "Gpr35",
  "Zmpste24",
  "Lama2",
  "Rps6ka4",
  "Apoa1bp",
  "Tbc1d32",
  "Atxn7",
  "Syt8",
  "Chd4",
  "Hmgn1",
  "627371",
  "670832",
  "Dnajc19",
  "Il13ra1",
  "Ttyh3",
  "Coprs",
  "Zfp319",
  "433748",
  "Spats1",
  "Ppm1j",
  "Dhrs9",
  "434843",
  "Lat2",
  "74463",
  "Zmat3",
  "Urm1",
  "Nr1i2",
  "3830403N18Rik",
  "Slc39a12",
  "Sde2",
  "H2-Aa",
  "Slc5a3",
  "Mcm3ap",
  "Sbk3",
  "Il22ra1",
  "Slc25a40",
  "Ms4a2",
  "Wee1",
  "Shox2",
  "Tex35",
  "Timm10",
  "Dnm1l",
  "Luzp1",
  "Rmnd5a",
  "Isg20",
  "Fat3",
  "Mfsd2b",
  "Mtap7d3",
  "Tbc1d5",
  "Wdr93",
  "Sdf4",
  "Hjurp",
  "Abca8b",
  "Cycs",
  "Agpat2",
  "237926"
// /genes
];
var conditions=[
"C58_J-ATE_30",
"C57BL_6J-CTR_39",
"C57BL_6J-CTR_35",
"C58_J-ATE_36",
"C57BL_6J-ISO_50",
"C57BL_6J-ISO_47",
"C57BL_6J-CTR_38",
"C58_J-ATE_29",
"C58_J-CTR_34",
"C57BL_6J-ATE_95",
"C58_J-CTR_28",
"C58_J-CTR_32",
"C57BL_6J-ATE_109",
"C58_J-ISO_31",
"C57BL_6J-ATE_106",
"C58_J-ISO_37",
"C58_J-ISO_33",
"C57BL_6J-ISO_59",
"C57BLKS_J-ATE_112",
"C57BLKS_J-CTR_107",
"C57BLKS_J-CTR_110",
"C57BLKS_J-CTR_111",
"SWR_J-CTR_138",
"SWR_J-CTR_137",
"SWR_J-ATE_135",
"SM_J-ATE_42",
"SWR_J-ATE_140",
"C57BLKS_J-ATE_108",
"C57BLKS_J-ATE_113",
"C57BLKS_J-ISO_114",
"SWR_J-CTR_134",
"SM_J-CTR_48",
"SWR_J-ATE_139",
"FVB_NJ-CTR_56",
"SM_J-CTR_41",
"FVB_NJ-CTR_51",
"SM_J-ATE_43",
"SWR_J-ISO_136",
"SM_J-ATE_49",
"C57BLKS_J-ISO_115",
"FVB_NJ-ATE_53",
"SM_J-CTR_40",
"NOD_ShiLtJ-CTR_19",
"C3H_HeJ-ATE_61",
"C3H_HeJ-CTR_63",
"C3H_HeJ-ATE_66",
"C3H_HeJ-CTR_65",
"C3H_HeJ-CTR_64",
"C3H_HeJ-ISO_69",
"C3H_HeJ-ISO_68",
"A_J-CTR_119",
"CBA_J-CTR_125",
"CBA_J-ATE_132",
"C3H_HeJ-ISO_62",
"A_J-CTR_121",
"CBA_J-ATE_131",
"BALB_cJ-ATE_80",
"A_J-ATE_116",
"A_J-ATE_122",
"BALB_cByJ-CTR_158",
"A_J-ATE_117",
"CBA_J-CTR_126",
"CBA_J-ISO_128",
"C3H_HeJ-ATE_67",
"BALB_cByJ-ATE_160",
"CBA_J-ATE_127",
"BALB_cByJ-ISO_145",
"CBA_J-ISO_129",
"CBA_J-ISO_133",
"BALB_cJ-ATE_86",
"BALB_cJ-CTR_79",
"BALB_cByJ-ISO_156",
"CBA_J-CTR_130",
"A_J-ISO_118",
"BALB_cByJ-CTR_143",
"A_J-CTR_120",
"BALB_cByJ-CTR_144",
"BALB_cByJ-ATE_151",
"A_J-ISO_124",
"BALB_cJ-ISO_81",
"A_J-ISO_123",
"BALB_cByJ-ISO_159",
"BALB_cByJ-ATE_157",
"BALB_cJ-CTR_85",
"BALB_cJ-ISO_83",
"BALB_cJ-ISO_84",
"BALB_cJ-ATE_82"
// /conditions
];
