# Supplementary material for: RNAseq analysis of heart tissue from mice treated with atenolol and isoproterenol reveals a reciprocal transcriptional response
Source: BMC Genomics. 2016 Sep 7;17(1):717. doi: 10.1186/s12864-016-3059-6 (PMC5015234; doi:10.1186/s12864-016-3059-6)
Supplement: Additional file 4: — Supplementary data. Compressed HTML files of 98 expression modules annotated for genes, strains and GO or KEGG terms (see Additional file 3 for navigation details). (GZ 11006 kb) [file 12864_2016_3059_MOESM4_ESM.gz › modules.html/module-6.js]

function showstuff(boxid){
   document.getElementById(boxid).style.visibility="visible";
   document.getElementById(boxid).style.display="block";
}
function hidestuff(boxid){
   document.getElementById(boxid).style.visibility="hidden";
   document.getElementById(boxid).style.display="none";
}
function togglestuff(boxid){
   if (document.getElementById(boxid).style.visibility=="hidden") {
     document.getElementById(boxid).style.visibility="visible";
     document.getElementById(boxid).style.display="block";
     document.getElementById(boxid+".1").style.display="block";
     document.getElementById(boxid+".2").style.display="none";
   } else {
     document.getElementById(boxid).style.visibility="hidden";
     document.getElementById(boxid).style.display="none";
     document.getElementById(boxid+".1").style.display="none";
     document.getElementById(boxid+".2").style.display="block";
   }
}
function togglestuff2(boxid){
   if (document.getElementById(boxid).style.visibility=="hidden") {
     document.getElementById(boxid).style.visibility="visible";
     document.getElementById(boxid).style.display="block";
   } else {
     document.getElementById(boxid).style.visibility="hidden";
     document.getElementById(boxid).style.display="none";
   }
}
function togglestuff3(classid) {
   var Elist=document.getElementsByTagName('span');
   for (var i=0; i<Elist.length; i++) {
     if (Elist[i].className==classid) {
       if (Elist[i].style.visibility=="hidden") {
          Elist[i].style.visibility="visible";
          Elist[i].style.display="block";
       } else {
          Elist[i].style.visibility="hidden";
          Elist[i].style.display="none";
       }
     }
  }
}
           
function findPos(obj) {
     var curleft = curtop = 0;
     if (obj.offsetParent) {
 	do {
	  curleft += obj.offsetLeft;
          curtop += obj.offsetTop;
        } while (obj = obj.offsetParent);
     }
     return [curleft,curtop];
}
function writeCoords(e) {
   var opos=findPos(document.getElementById("expimage"));
   var mouseX=0, mouseY=0;
   if (!e) var e = window.event||window.Event;

   if('undefined'!=typeof e.pageX)
   {
     mouseX = e.pageX;
     mouseY = e.pageY;
   } else {
     mouseX = e.clientX + document.body.scrollLeft;
     mouseY = e.clientY + document.body.scrollTop;
   }
   var pos_x=mouseX-opos[0]-exppos[0];
   var pos_y=mouseY-opos[1]-exppos[2];
   var gene_width=exppos[4];
   var cond_height=exppos[5];
   var gene=genes[Math.floor(pos_x/gene_width)];
   var cond=conditions[conditions.length-Math.floor(pos_y/cond_height)-1];

   document.getElementById("cross.x").style.left=exppos[0]+opos[0]+'px';
   document.getElementById("cross.y").style.top=exppos[2]+opos[1]+'px';

   if (gene) {
     document.getElementById("exp.x").value=gene;
   }
   if (cond) {
     document.getElementById("exp.y").value=cond;
   }

   if (pos_x > exppos[1]-exppos[0]) { 
     mouseX = mouseX - pos_x + exppos[1]-exppos[0];
   } else if (pos_x < 1) {
     mouseX = mouseX - pos_x;
   }
   if (pos_y > exppos[3]-exppos[2]) {
     mouseY = mouseY - pos_y + exppos[3]-exppos[2]-2;
   } else if (pos_y < 1) {
     mouseY = mouseY - pos_y - 2;
   }
   document.getElementById("cross.x").style.top=mouseY + 'px';
   document.getElementById("cross.x").style.display="block";
   document.getElementById("cross.y").style.left=mouseX + 'px';
   document.getElementById("cross.y").style.display="block";
}

var exppos= [ 
50, 650, 71, 476, 15, 5
// /exppos
];

var genes=[
"Bcas1",
  "Cep128",
  "Rpp30",
  "Dscr3",
  "Wfikkn2",
  "Nog",
  "Igfbpl1",
  "Bcas3",
  "Gbp4",
  "Dusp27",
  "Otud1",
  "Phka1",
  "Pip5k1b",
  "Rfx1",
  "Dlg5",
  "Hhipl2",
  "Lactb",
  "Noxo1",
  "Fbln1",
  "Timm44",
  "Dpp4",
  "Cdkn2c",
  "239611",
  "A230050P20Rik",
  "Dffb",
  "Dixdc1",
  "Gramd4",
  "Fhit",
  "Pla2g6",
  "Sec31b",
  "Akr1b8",
  "Mrps7",
  "Mfap5",
  "Misp",
  "Rorc",
  "Ryr1",
  "Clec3b",
  "Snx19",
  "Ltb4r1",
  "76355"
// /genes
];
var conditions=[
"NOD_ShiLtJ-ISO_24",
"C3H_HeJ-ISO_62",
"NOD_ShiLtJ-ISO_26",
"SWR_J-ISO_136",
"CBA_J-ISO_133",
"NOD_ShiLtJ-ISO_25",
"DBA_2J-ISO_7",
"I_LnJ-ISO_149",
"C57BLKS_J-ISO_115",
"SWR_J-ISO_141",
"SWR_J-ISO_142",
"BALB_cJ-ISO_83",
"A_J-ISO_124",
"BALB_cJ-ISO_84",
"I_LnJ-ISO_152",
"C57BL_6J-ISO_50",
"SM_J-ISO_45",
"C3H_HeJ-ISO_69",
"A_J-ISO_118",
"DBA_2J-ISO_8",
"LP_J-ISO_103",
"CBA_J-ISO_128",
"BALB_cJ-ISO_81",
"PL_J-ISO_73",
"LP_J-ISO_102",
"NZB_BLNJ-ISO_96",
"I_LnJ-ISO_155",
"C3H_HeJ-ISO_68",
"A_J-ISO_123",
"PL_J-ISO_78",
"SM_J-ISO_44",
"DBA_2J-ISO_4",
"C57BLKS_J-ISO_114",
"C58_J-ISO_33",
"SM_J-ISO_46",
"SJL_J-ISO_13",
"NZB_BLNJ-ISO_90",
"C58_J-ISO_31",
"BALB_cByJ-ISO_156",
"BALB_cByJ-ISO_159",
"PL_J-ISO_77",
"BALB_cByJ-ISO_145",
"C57BL_6J-ISO_59",
"FVB_NJ-ISO_54",
"NZB_BLNJ-ISO_91",
"CBA_J-ISO_129",
"FVB_NJ-ISO_55",
"SJL_J-ISO_14",
"C58_J-ISO_37",
"C57BL_6J-ISO_47",
"FVB_NJ-ISO_58",
"SJL_J-ISO_12",
"C58_J-ATE_30",
"I_LnJ-ATE_154",
"SJL_J-ATE_17",
"NOD_ShiLtJ-ATE_22",
"LP_J-ATE_98",
"C3H_HeJ-ATE_67",
"C58_J-ATE_29",
"NZB_BLNJ-ATE_94",
"C3H_HeJ-ATE_61",
"A_J-ATE_116",
"C57BLKS_J-ATE_113",
"C57BLKS_J-ATE_112",
"FVB_NJ-ATE_53",
"FVB_NJ-CTR_52",
"FVB_NJ-CTR_51",
"C58_J-ATE_36",
"SJL_J-ATE_18",
"SM_J-ATE_43",
"DBA_2J-ATE_6",
"SM_J-ATE_49",
"BALB_cByJ-ATE_151",
"FVB_NJ-ATE_57",
"PL_J-ATE_76",
"A_J-ATE_117",
"BALB_cByJ-ATE_160",
"SM_J-ATE_42",
"FVB_NJ-ATE_60",
"BALB_cByJ-ATE_157",
"C57BL_6J-ATE_95"
// /conditions
];
