# Supplementary material for: RNAseq analysis of heart tissue from mice treated with atenolol and isoproterenol reveals a reciprocal transcriptional response
Source: BMC Genomics. 2016 Sep 7;17(1):717. doi: 10.1186/s12864-016-3059-6 (PMC5015234; doi:10.1186/s12864-016-3059-6)
Supplement: Additional file 4: — Supplementary data. Compressed HTML files of 98 expression modules annotated for genes, strains and GO or KEGG terms (see Additional file 3 for navigation details). (GZ 11006 kb) [file 12864_2016_3059_MOESM4_ESM.gz › modules.html/module-61.js]

function showstuff(boxid){
   document.getElementById(boxid).style.visibility="visible";
   document.getElementById(boxid).style.display="block";
}
function hidestuff(boxid){
   document.getElementById(boxid).style.visibility="hidden";
   document.getElementById(boxid).style.display="none";
}
function togglestuff(boxid){
   if (document.getElementById(boxid).style.visibility=="hidden") {
     document.getElementById(boxid).style.visibility="visible";
     document.getElementById(boxid).style.display="block";
     document.getElementById(boxid+".1").style.display="block";
     document.getElementById(boxid+".2").style.display="none";
   } else {
     document.getElementById(boxid).style.visibility="hidden";
     document.getElementById(boxid).style.display="none";
     document.getElementById(boxid+".1").style.display="none";
     document.getElementById(boxid+".2").style.display="block";
   }
}
function togglestuff2(boxid){
   if (document.getElementById(boxid).style.visibility=="hidden") {
     document.getElementById(boxid).style.visibility="visible";
     document.getElementById(boxid).style.display="block";
   } else {
     document.getElementById(boxid).style.visibility="hidden";
     document.getElementById(boxid).style.display="none";
   }
}
function togglestuff3(classid) {
   var Elist=document.getElementsByTagName('span');
   for (var i=0; i<Elist.length; i++) {
     if (Elist[i].className==classid) {
       if (Elist[i].style.visibility=="hidden") {
          Elist[i].style.visibility="visible";
          Elist[i].style.display="block";
       } else {
          Elist[i].style.visibility="hidden";
          Elist[i].style.display="none";
       }
     }
  }
}
           
function findPos(obj) {
     var curleft = curtop = 0;
     if (obj.offsetParent) {
 	do {
	  curleft += obj.offsetLeft;
          curtop += obj.offsetTop;
        } while (obj = obj.offsetParent);
     }
     return [curleft,curtop];
}
function writeCoords(e) {
   var opos=findPos(document.getElementById("expimage"));
   var mouseX=0, mouseY=0;
   if (!e) var e = window.event||window.Event;

   if('undefined'!=typeof e.pageX)
   {
     mouseX = e.pageX;
     mouseY = e.pageY;
   } else {
     mouseX = e.clientX + document.body.scrollLeft;
     mouseY = e.clientY + document.body.scrollTop;
   }
   var pos_x=mouseX-opos[0]-exppos[0];
   var pos_y=mouseY-opos[1]-exppos[2];
   var gene_width=exppos[4];
   var cond_height=exppos[5];
   var gene=genes[Math.floor(pos_x/gene_width)];
   var cond=conditions[conditions.length-Math.floor(pos_y/cond_height)-1];

   document.getElementById("cross.x").style.left=exppos[0]+opos[0]+'px';
   document.getElementById("cross.y").style.top=exppos[2]+opos[1]+'px';

   if (gene) {
     document.getElementById("exp.x").value=gene;
   }
   if (cond) {
     document.getElementById("exp.y").value=cond;
   }

   if (pos_x > exppos[1]-exppos[0]) { 
     mouseX = mouseX - pos_x + exppos[1]-exppos[0];
   } else if (pos_x < 1) {
     mouseX = mouseX - pos_x;
   }
   if (pos_y > exppos[3]-exppos[2]) {
     mouseY = mouseY - pos_y + exppos[3]-exppos[2]-2;
   } else if (pos_y < 1) {
     mouseY = mouseY - pos_y - 2;
   }
   document.getElementById("cross.x").style.top=mouseY + 'px';
   document.getElementById("cross.x").style.display="block";
   document.getElementById("cross.y").style.left=mouseX + 'px';
   document.getElementById("cross.y").style.display="block";
}

var exppos= [ 
50, 970, 71.0000000000001, 455, 5, 4
// /exppos
];

var genes=[
"Ppt1",
  "Fdxr",
  "Tmed9",
  "Lmnb2",
  "Upk2",
  "Ttc26",
  "Map3k9",
  "Cenpk",
  "Pcolce2",
  "Prss41",
  "Myo1a",
  "Ccdc148",
  "Ndufb11",
  "Mars",
  "Cacna1g",
  "Foxj2",
  "Ap4m1",
  "Myom1",
  "Smoc2",
  "Cpe",
  "Gmcl1",
  "Atp1b4",
  "Hacd3",
  "Zbtb41",
  "Cln5",
  "Aqp7",
  "Cbx8",
  "Tox4",
  "Slc9a4",
  "Hmgcr",
  "Ofd1",
  "Slc35a2",
  "Bok",
  "Tdp1",
  "Mall",
  "Sc5d",
  "Nol12",
  "Gnb2l1",
  "Fam78a",
  "Gorasp1",
  "Mast2",
  "Ppp1r3c",
  "Rnf144a",
  "Dmtn",
  "Rxfp4",
  "BC049762",
  "Pigyl",
  "Serpinb9b",
  "Naa16",
  "Dgkd",
  "B4galt5",
  "Coa7",
  "Clec7a",
  "Ryr2",
  "Kcp",
  "Zfp871",
  "Neil3",
  "Nvl",
  "Cpox",
  "F13a1",
  "Cdk20",
  "Slamf6",
  "Rsl1",
  "Lrp2bp",
  "Fbn2",
  "Plac8",
  "Sft2d2",
  "Chmp2a",
  "Dzip1l",
  "Tmem39a",
  "Prr15",
  "2810007J24Rik",
  "Vps41",
  "Rarg",
  "Bdkrb2",
  "Tubgcp2",
  "Plbd1",
  "Irx2",
  "Isl2",
  "Mtfr1",
  "Fam103a1",
  "Tspyl2",
  "Med14",
  "P2ry6",
  "Dnajc17",
  "Fgd1",
  "Bcl10",
  "Adm",
  "Cd3eap",
  "Phf20",
  "Elovl3",
  "Dennd2d",
  "Rreb1",
  "1110065P20Rik",
  "Mmaa",
  "9230110C19Rik",
  "Caly",
  "Rrp1b",
  "Mtmr11",
  "Rdx",
  "Nagk",
  "Taf5",
  "Papolb",
  "Cngb1",
  "Aurka",
  "Chek1",
  "Ucp2",
  "Tomm5",
  "Ano8",
  "Fgfr1",
  "Eif4a2",
  "Cisd2",
  "Gabpb1",
  "Slc26a4",
  "Aqp5",
  "Cym",
  "Prdm2",
  "Adipoq",
  "Ppef2",
  "M1ap",
  "Rev3l",
  "Gstm5",
  "2300009A05Rik",
  "Scyl1",
  "Gatad1",
  "Atp6v1c1",
  "Zfp629",
  "Cct8l1",
  "Erc2",
  "Chchd3",
  "Art4",
  "Ednra",
  "Itga5",
  "Smc4",
  "Dph1",
  "Plod1",
  "Nme7",
  "Aqp4",
  "Mink1",
  "Cars",
  "Mospd1",
  "Eral1",
  "Ntpcr",
  "Npm3",
  "Galk1",
  "Ms4a6b",
  "Cipc",
  "Insl6",
  "Ephx1",
  "Kank2",
  "Rpl13",
  "101055995",
  "Cep290",
  "Arxes2",
  "Rassf3",
  "Ccdc43",
  "Rilp",
  "Appl2",
  "Gabra3",
  "Gm8909",
  "Gm14308",
  "Abcd1",
  "Gsta3",
  "Xrcc3",
  "Dpysl5",
  "Hsd3b2",
  "Uap1l1",
  "Bmpr2",
  "Higd1b",
  "Akap13",
  "100041478",
  "Maged1",
  "Rps16",
  "Sbk1",
  "Ocln",
  "Olfml1",
  "B230219D22Rik",
  "Gbp7",
  "Grk1",
  "Psmc2",
  "Phf1",
  "Galnt12",
  "Mob1a",
  "382793"
// /genes
];
var conditions=[
"CBA_J-ATE_127",
"CBA_J-ATE_132",
"A_J-ATE_117",
"BALB_cByJ-ATE_151",
"CBA_J-ATE_131",
"A_J-ATE_116",
"CBA_J-CTR_125",
"A_J-ATE_122",
"BALB_cByJ-ATE_160",
"NOD_ShiLtJ-CTR_21",
"C3H_HeJ-ATE_67",
"CBA_J-CTR_126",
"CBA_J-CTR_130",
"NOD_ShiLtJ-ATE_22",
"C3H_HeJ-ATE_61",
"NOD_ShiLtJ-ATE_23",
"BALB_cJ-ATE_80",
"A_J-CTR_120",
"BALB_cByJ-ATE_157",
"BALB_cByJ-CTR_143",
"A_J-CTR_121",
"BALB_cJ-ATE_86",
"NOD_ShiLtJ-CTR_19",
"BALB_cByJ-CTR_158",
"A_J-CTR_119",
"NOD_ShiLtJ-CTR_20",
"C3H_HeJ-ATE_66",
"C57BLKS_J-ATE_112",
"C57BL_6J-ATE_109",
"BALB_cByJ-CTR_144",
"C3H_HeJ-CTR_63",
"BALB_cJ-CTR_85",
"C57BLKS_J-ATE_113",
"BALB_cJ-CTR_79",
"C3H_HeJ-CTR_65",
"C57BLKS_J-ATE_108",
"PL_J-ATE_75",
"NOD_ShiLtJ-ATE_27",
"PL_J-ATE_76",
"C57BL_6J-ATE_106",
"C57BL_6J-ATE_95",
"BALB_cJ-ATE_82",
"C58_J-ATE_29",
"C58_J-ATE_30",
"C57BLKS_J-CTR_111",
"C57BLKS_J-CTR_107",
"C3H_HeJ-CTR_64",
"C57BLKS_J-CTR_110",
"DBA_2J-ATE_3",
"PL_J-ATE_71",
"DBA_2J-ATE_5",
"C58_J-ATE_36",
"DBA_2J-ATE_6",
"C58_J-ISO_33",
"C3H_HeJ-ISO_69",
"SWR_J-ATE_139",
"C3H_HeJ-ISO_68",
"C58_J-ISO_31",
"C58_J-ISO_37",
"C57BL_6J-ISO_59",
"C57BL_6J-ISO_47",
"PL_J-ISO_73",
"SWR_J-ATE_135",
"NOD_ShiLtJ-ISO_25",
"NOD_ShiLtJ-ISO_26",
"NOD_ShiLtJ-ISO_24",
"DBA_2J-ISO_7",
"PL_J-ISO_78",
"C57BL_6J-ISO_50",
"SWR_J-CTR_138",
"PL_J-ISO_77",
"SWR_J-CTR_137",
"SWR_J-CTR_134",
"I_LnJ-ISO_152",
"I_LnJ-ISO_149",
"I_LnJ-ISO_155",
"DBA_2J-ISO_4",
"SJL_J-ISO_14",
"DBA_2J-ISO_8",
"LP_J-ISO_103",
"SJL_J-ISO_13",
"SM_J-ISO_45",
"SM_J-ISO_46",
"FVB_NJ-ISO_58",
"SM_J-ISO_44",
"FVB_NJ-ISO_54",
"LP_J-ISO_99",
"SJL_J-ISO_12",
"LP_J-ISO_102",
"NZB_BLNJ-ISO_91",
"NZB_BLNJ-ISO_96",
"NZB_BLNJ-ISO_90",
"FVB_NJ-ISO_55",
"SWR_J-ISO_142",
"SWR_J-ISO_141",
"SWR_J-ISO_136"
// /conditions
];
