# Supplementary material for: RNAseq analysis of heart tissue from mice treated with atenolol and isoproterenol reveals a reciprocal transcriptional response
Source: BMC Genomics. 2016 Sep 7;17(1):717. doi: 10.1186/s12864-016-3059-6 (PMC5015234; doi:10.1186/s12864-016-3059-6)
Supplement: Additional file 4: — Supplementary data. Compressed HTML files of 98 expression modules annotated for genes, strains and GO or KEGG terms (see Additional file 3 for navigation details). (GZ 11006 kb) [file 12864_2016_3059_MOESM4_ESM.gz › modules.html/module-90.js]

function showstuff(boxid){
   document.getElementById(boxid).style.visibility="visible";
   document.getElementById(boxid).style.display="block";
}
function hidestuff(boxid){
   document.getElementById(boxid).style.visibility="hidden";
   document.getElementById(boxid).style.display="none";
}
function togglestuff(boxid){
   if (document.getElementById(boxid).style.visibility=="hidden") {
     document.getElementById(boxid).style.visibility="visible";
     document.getElementById(boxid).style.display="block";
     document.getElementById(boxid+".1").style.display="block";
     document.getElementById(boxid+".2").style.display="none";
   } else {
     document.getElementById(boxid).style.visibility="hidden";
     document.getElementById(boxid).style.display="none";
     document.getElementById(boxid+".1").style.display="none";
     document.getElementById(boxid+".2").style.display="block";
   }
}
function togglestuff2(boxid){
   if (document.getElementById(boxid).style.visibility=="hidden") {
     document.getElementById(boxid).style.visibility="visible";
     document.getElementById(boxid).style.display="block";
   } else {
     document.getElementById(boxid).style.visibility="hidden";
     document.getElementById(boxid).style.display="none";
   }
}
function togglestuff3(classid) {
   var Elist=document.getElementsByTagName('span');
   for (var i=0; i<Elist.length; i++) {
     if (Elist[i].className==classid) {
       if (Elist[i].style.visibility=="hidden") {
          Elist[i].style.visibility="visible";
          Elist[i].style.display="block";
       } else {
          Elist[i].style.visibility="hidden";
          Elist[i].style.display="none";
       }
     }
  }
}
           
function findPos(obj) {
     var curleft = curtop = 0;
     if (obj.offsetParent) {
 	do {
	  curleft += obj.offsetLeft;
          curtop += obj.offsetTop;
        } while (obj = obj.offsetParent);
     }
     return [curleft,curtop];
}
function writeCoords(e) {
   var opos=findPos(document.getElementById("expimage"));
   var mouseX=0, mouseY=0;
   if (!e) var e = window.event||window.Event;

   if('undefined'!=typeof e.pageX)
   {
     mouseX = e.pageX;
     mouseY = e.pageY;
   } else {
     mouseX = e.clientX + document.body.scrollLeft;
     mouseY = e.clientY + document.body.scrollTop;
   }
   var pos_x=mouseX-opos[0]-exppos[0];
   var pos_y=mouseY-opos[1]-exppos[2];
   var gene_width=exppos[4];
   var cond_height=exppos[5];
   var gene=genes[Math.floor(pos_x/gene_width)];
   var cond=conditions[conditions.length-Math.floor(pos_y/cond_height)-1];

   document.getElementById("cross.x").style.left=exppos[0]+opos[0]+'px';
   document.getElementById("cross.y").style.top=exppos[2]+opos[1]+'px';

   if (gene) {
     document.getElementById("exp.x").value=gene;
   }
   if (cond) {
     document.getElementById("exp.y").value=cond;
   }

   if (pos_x > exppos[1]-exppos[0]) { 
     mouseX = mouseX - pos_x + exppos[1]-exppos[0];
   } else if (pos_x < 1) {
     mouseX = mouseX - pos_x;
   }
   if (pos_y > exppos[3]-exppos[2]) {
     mouseY = mouseY - pos_y + exppos[3]-exppos[2]-2;
   } else if (pos_y < 1) {
     mouseY = mouseY - pos_y - 2;
   }
   document.getElementById("cross.x").style.top=mouseY + 'px';
   document.getElementById("cross.x").style.display="block";
   document.getElementById("cross.y").style.left=mouseX + 'px';
   document.getElementById("cross.y").style.display="block";
}

var exppos= [ 
50, 1086, 71, 439, 1, 4
// /exppos
];

var genes=[
"Tex35",
  "AW551984",
  "Mtap7d3",
  "Scn3b",
  "BC049762",
  "Dhdds",
  "Cfap70",
  "Fgd3",
  "Dlgap5",
  "Rpl28",
  "666548",
  "Klhl3",
  "100862586",
  "Tbc1d32",
  "Olfr873",
  "Prosc",
  "Hmgn1",
  "627371",
  "670832",
  "Dnajc19",
  "Myo1a",
  "Bok",
  "Irx2",
  "Wdr19",
  "Syce1",
  "Akap13",
  "Olfr212",
  "Gltp",
  "Adra1b",
  "Nipal3",
  "P2ry6",
  "Glul",
  "Scfd2",
  "Pdss1",
  "Spn",
  "Maged1",
  "G6pc3",
  "Isg20",
  "Cyp11a1",
  "Arxes2",
  "Hpd",
  "Pcolce2",
  "Fat4",
  "Ell3",
  "Snrnp48",
  "434843",
  "Rqcd1",
  "Esm1",
  "Wdr93",
  "Ppp1r3b",
  "Jrkl",
  "Ankra2",
  "Trim33",
  "Dhodh",
  "Map3k9",
  "Kcp",
  "Pkd2l1",
  "Apmap",
  "Kcna3",
  "Tnrc6b",
  "Tdrd6",
  "Myo6",
  "Gm13152",
  "Col6a4",
  "Cenpk",
  "Slc25a40",
  "Tspyl2",
  "Alox8",
  "Cep97",
  "Glrx3",
  "Rapgefl1",
  "Acsl4",
  "Brd4",
  "Ptch2",
  "Vps51",
  "Tekt1",
  "Myod1",
  "Cbx8",
  "Prkcd",
  "Cyp2c50",
  "Hilpda",
  "Ppp1r3g",
  "Mfap4",
  "Paqr3",
  "Hs3st5",
  "Rbpms",
  "Med14",
  "Mtx3",
  "Itih5",
  "Ing5",
  "Tcf25",
  "234159",
  "Hist2h2bb",
  "C530008M17Rik",
  "667803",
  "Cdc6",
  "Bod1l",
  "Zfp319",
  "Mtfr1",
  "Mob1a",
  "Zfp961",
  "Tm4sf20",
  "Rps6ka3",
  "Has3",
  "Triobp",
  "Atxn7l1",
  "Ephb1",
  "Gm5141",
  "Amy1",
  "Tmem184b",
  "Hrh1",
  "Tmed9",
  "Pkdrej",
  "Deaf1",
  "Gm6377",
  "433748",
  "Pold2",
  "D11Wsu47e",
  "Ccdc183",
  "Elp5",
  "Zfp189",
  "Olfml1",
  "Ndufb11",
  "Fam173a",
  "B3galt1",
  "Fdxr",
  "Bend7",
  "Ppp1r12b",
  "Llgl1",
  "C130026I21Rik",
  "639541",
  "Trim5",
  "667846",
  "Dpf3",
  "545600",
  "545423",
  "Ifngr1",
  "Ppm1b",
  "Zglp1",
  "Tnk1",
  "Fsd1",
  "Lrp2bp",
  "1110008F13Rik",
  "Tox4",
  "Dnajb6",
  "Dimt1",
  "Nsmce4a",
  "Ptprd",
  "Csnk1e",
  "Tbc1d4",
  "Bcam",
  "Zfp712",
  "Tapt1",
  "Gnb2l1",
  "Bdkrb2",
  "Sec63",
  "Chd4",
  "Rps6ka4",
  "Myom1",
  "Coprs",
  "Sall1",
  "Atl1",
  "Onecut1",
  "Samhd1",
  "Tbc1d5",
  "Dnm1l",
  "Mmachc",
  "Tmem216",
  "Dsg1c",
  "Sc5d",
  "Fut1",
  "Dnajc19",
  "Cxx1a",
  "Dhrs9",
  "Zfp462",
  "Neb",
  "Rp2h",
  "Acad9",
  "Gstm5",
  "Abca6",
  "Hist1h4n",
  "Gm14434",
  "101055652",
  "2300009A05Rik",
  "Abhd3",
  "Cd3g",
  "Pcp2",
  "Slc35e1",
  "Pkia",
  "Ttc8",
  "AI481877",
  "Glyctk",
  "Rab29",
  "Apba3",
  "Rpl34",
  "Asap1",
  "Nvl",
  "Mif",
  "Aprt",
  "Dgkg",
  "Fam178b",
  "C1qtnf3",
  "Slc51a",
  "Fbn2",
  "Gpbp1",
  "Aqp7",
  "Lfng",
  "Nptn",
  "Klhdc2",
  "Ttyh3",
  "2810007J24Rik",
  "Rsl1",
  "Tmem255b",
  "Hmgcs2",
  "Pecr",
  "Cib2",
  "Galnt12",
  "Lrrn4",
  "Gm3194",
  "Homer1",
  "Adgrl3",
  "Gpc4",
  "Zmym1",
  "Fam168b",
  "Rpl23",
  "Rnf216",
  "BC030336",
  "Pomt1",
  "Akap11",
  "Mael",
  "Uprt",
  "Dpysl5",
  "Zcrb1",
  "Nr3c1",
  "Bola3",
  "Ndufb10",
  "Smco4",
  "Zfp655",
  "Snap47",
  "Hist1h1d",
  "Uchl4",
  "Styk1",
  "Mmp19",
  "4932438A13Rik",
  "Iffo2",
  "Gsta3",
  "Rpl29",
  "432950",
  "Klf14",
  "Gpx4",
  "Tmem238",
  "Olfr544",
  "Tnfsf13",
  "Zfp512",
  "Cse1l",
  "Zmym4",
  "Gtpbp10",
  "Fkbp5",
  "Tesk2",
  "Aqp6",
  "Rps27a",
  "Best3",
  "Clybl",
  "Cdkn1b",
  "Tmem9b",
  "Ddx3x",
  "Lurap1l",
  "Atcay",
  "Cited2",
  "Tdrd12",
  "Alms1",
  "Luzp1",
  "Phf1",
  "Dgkd",
  "Cct8l1",
  "Mms22l",
  "Ccr9",
  "Shf",
  "Anp32b",
  "Clec2e",
  "Atraid",
  "Tbc1d9b",
  "Olfr1388",
  "Rpl19",
  "Akr1c19",
  "Mettl21c",
  "Cep170",
  "Gm21967",
  "9130023H24Rik",
  "100043324",
  "100504173",
  "100505237",
  "Ints2",
  "BC022687",
  "Cd2bp2",
  "Arih2",
  "Cc2d1b",
  "Tmed5",
  "Psmd13",
  "Psip1",
  "Klhdc10",
  "Ptpn2",
  "Tex14",
  "Actr1a",
  "Park2",
  "Rps17",
  "Phlda1",
  "Hnrnpa1",
  "101056558",
  "213119",
  "Treml4",
  "Aspscr1",
  "Mphosph8",
  "Eral1",
  "Erc2",
  "Tmx1",
  "Pvr",
  "100045688",
  "Kdm4b",
  "Slc26a4",
  "Ubr1",
  "Zfp37",
  "Nck1",
  "Smpd1",
  "Ppp1r16a",
  "Il22ra1",
  "B230219D22Rik",
  "Hcn1",
  "Mfap3",
  "Zfp874b",
  "Ldoc1",
  "Manba",
  "Ik",
  "Utp15",
  "Map7",
  "Gucy2e",
  "Gnrh1",
  "Ddr2",
  "Trpc2",
  "Tmem198b",
  "Sdc3",
  "1110065P20Rik",
  "Vwa8",
  "Sgsm1",
  "Art4",
  "Ifnlr1",
  "Lsamp",
  "Tgfb1i1",
  "Tbc1d8b",
  "Cipc",
  "Tmem184c",
  "Eefsec",
  "Ap4m1",
  "Npm2",
  "101056547",
  "Zfp563",
  "Ubb",
  "Magi1",
  "Gm4787",
  "Slco1c1",
  "Trim11",
  "Ace2",
  "Hsbp1",
  "Susd1",
  "Zfp605",
  "Dclk1",
  "Pcsk1n",
  "P2ry12",
  "Tbc1d12",
  "Gorasp1",
  "Ly6g6d",
  "Cyp20a1",
  "Armc10",
  "Pvalb",
  "Fbxo25",
  "Clca3a1",
  "Mtr",
  "Traf3ip2",
  "Snx3",
  "Mgp",
  "Rps16",
  "Cdc20b",
  "0610037L13Rik",
  "Igfbp2",
  "Eif1ad",
  "Zbtb2",
  "Pgk1",
  "Rps29",
  "Ntf5",
  "Klra8",
  "100862433",
  "Acot3",
  "Ccdc37",
  "Echs1",
  "Gabrb3",
  "Ndufa12",
  "432768",
  "Lrrc17",
  "Amigo3",
  "Gm14393",
  "Zfp760",
  "Armc9",
  "E130012A19Rik",
  "Fam168a",
  "Pank1",
  "Igf2r",
  "Dclre1a",
  "Orai3",
  "Fam26f",
  "Gm684",
  "1700020L24Rik",
  "Svip",
  "Mocs1",
  "Tmem170",
  "Agt",
  "Fam78a",
  "Cep290",
  "Wdr72",
  "Aurka",
  "Rad23a",
  "Idi1",
  "Rpl13a",
  "Jade1",
  "Med7",
  "Ptrf",
  "Mrpl27",
  "Klrb1f",
  "Araf",
  "Nfatc1",
  "Tada1",
  "Lrrc23",
  "Aspm",
  "Pms2",
  "Tra2a",
  "P3h3",
  "Slc24a2",
  "Ythdf3",
  "Cd53",
  "Extl1",
  "L2hgdh",
  "Gm13288",
  "Aldh1a1",
  "Ephx1",
  "Nudt8",
  "Pccb",
  "Ganc",
  "Abat",
  "3830403N18Rik",
  "Igfals",
  "Ranbp6",
  "Ctdspl2",
  "Aste1",
  "Gpr179",
  "3425401B19Rik",
  "Tmem161b",
  "Mcm3ap",
  "Dph6",
  "Rrp1b",
  "Pdxdc1",
  "Dopey2",
  "Usp39",
  "Artn",
  "Jup",
  "Nol12",
  "Vsig2",
  "Efhc2",
  "Rpf1",
  "Cog4",
  "Lpin2",
  "Ccdc115",
  "Ucp2",
  "Trappc12",
  "Phf20",
  "Klk1b22",
  "Klf9",
  "Zfp72",
  "CU424478.2",
  "Klra1",
  "Alkbh1",
  "Ano8",
  "2010107E04Rik",
  "Tomm34",
  "Rex2",
  "Papolg",
  "243302",
  "Fmnl2",
  "Tmc8",
  "Edem3",
  "Stard5",
  "Acaca",
  "Dmrta2",
  "Syndig1",
  "Hspbap1",
  "Eef1g",
  "Ankrd35",
  "Cd81",
  "Xkr5",
  "Serf1",
  "Wdr41",
  "Zfp26",
  "100044398",
  "Antxr2",
  "Rab36",
  "Kif2c",
  "Tmem30b",
  "Esrrg",
  "Desi1",
  "Cux2",
  "Ebi3",
  "Mtpap",
  "Ddb1",
  "Ogfod3",
  "Nt5c2",
  "AU041133",
  "Ccdc47",
  "Wfikkn1",
  "Cox8b",
  "Lrtm2",
  "Senp3",
  "Fanca",
  "Dennd1c",
  "Col23a1",
  "Foxj2",
  "Edn1",
  "Ttc30a1",
  "Ext2",
  "Rhbg",
  "Cd248",
  "Lpxn",
  "Vstm2a",
  "Casp8",
  "Gsta1",
  "Il17rc",
  "Klf16",
  "Kctd12b",
  "Mmp25",
  "Ktn1",
  "Xlr",
  "Naa15",
  "Uxt",
  "Ly6c1",
  "Lgals3",
  "Tardbp",
  "Recql5",
  "Ifitm1",
  "Ccdc28a",
  "Arpc3",
  "Car7",
  "Zfp568",
  "Olfr1393",
  "Actr2",
  "1700112E06Rik",
  "Pqlc1",
  "Pde5a",
  "Sfr1",
  "Armcx1",
  "Chsy1",
  "Eml1",
  "Uqcrb",
  "Wfdc17",
  "100048483",
  "Mrvi1",
  "Enpp4",
  "Synpo2l",
  "Tmed1",
  "Rgs17",
  "Ocrl",
  "Rab19",
  "Anp32e",
  "667384",
  "Smyd3",
  "Pomk",
  "Gfra3",
  "Tecpr1",
  "Zfp458",
  "Arf4",
  "Sik3",
  "Epn2",
  "Cyp4x1",
  "Mars",
  "Tmem87b",
  "Ppp1r10",
  "Tbc1d16",
  "Zbtb11",
  "Dock8",
  "Adora2b",
  "Kel",
  "Slc4a11",
  "101056654",
  "Sh3rf2",
  "Cidea",
  "Uso1",
  "Cfp",
  "Cbx7",
  "2410004P03Rik",
  "Mri1",
  "628161",
  "Stom",
  "Brd3",
  "Ccdc127",
  "Golim4",
  "Fhdc1",
  "Tmem169",
  "Sprtn",
  "Parm1",
  "Tmem106b",
  "2210016F16Rik",
  "Tdp1",
  "Nsun6",
  "Zcchc14",
  "Cenpe",
  "Mlf1",
  "Clec7a",
  "Higd1b",
  "Nr1d2",
  "Galnt6",
  "Rps18",
  "Ephb2",
  "Rilpl2",
  "Polr1c",
  "Syt17",
  "Sowaha",
  "Fam64a",
  "Prdm2",
  "Uhmk1",
  "Mark3",
  "Gm3696",
  "Pou2af1",
  "Nagk",
  "Hgsnat",
  "Dnajb5",
  "Sfi1",
  "Stk32b",
  "Rnf144a",
  "Sdhb",
  "Ndufs3",
  "Zfp763",
  "Rps7",
  "100040260",
  "101055854",
  "Nupr1",
  "Zfp871",
  "Cacna1g",
  "Zfp628",
  "D15Ertd621e",
  "2010012O05Rik",
  "Gan",
  "Mtfmt",
  "Nhlrc2",
  "Apoa1bp",
  "Naip2",
  "101056603",
  "Fndc3a",
  "Mfsd2b",
  "Gm14440",
  "Cd180",
  "Zfp704",
  "Zbtb39",
  "Clcn5",
  "Igfbp6",
  "Esco2",
  "Sde2",
  "Zscan25",
  "Ppp1r15a",
  "Zfyve16",
  "1110032A03Rik",
  "Mpp5",
  "Exosc7",
  "Ids",
  "Fnbp1",
  "Gngt2",
  "Lancl3",
  "Ppil3",
  "Chek1",
  "Rora",
  "Rdx",
  "Hspb1",
  "101056365",
  "BC027231",
  "Cdt1",
  "Cstf3",
  "Plbd1",
  "Rdh13",
  "Cfap53",
  "Srsf11",
  "Timp3",
  "Ovca2",
  "Acox2",
  "Cd82",
  "Gulp1",
  "Rbl1",
  "Rps12",
  "101056542",
  "Glrb",
  "Cdk20",
  "Angel1",
  "mt-Nd4",
  "Zfp112",
  "Bloc1s3",
  "Nr2c2",
  "Kdm1b",
  "Parvg",
  "Ankrd27",
  "Mex3a",
  "Apaf1",
  "Galr2",
  "Exo1",
  "Nexn",
  "Spats1",
  "Tsr1",
  "Ilkap",
  "Asnsd1",
  "Xpnpep1",
  "Zfp786",
  "Lrrc15",
  "Hapln4",
  "Rab15",
  "Pigyl",
  "Ssu2",
  "Pabpc4l",
  "P2ry10",
  "Parp3",
  "Acyp2",
  "Nol6",
  "Sp3",
  "Spry2",
  "Urm1",
  "1700092M07Rik",
  "Apold1",
  "Nr0b2",
  "Cdkn1a",
  "Tbk1",
  "Mup3",
  "Sytl5",
  "Far2",
  "Spib",
  "Zfp629",
  "E4f1",
  "Ear6",
  "Zdhhc18",
  "Arsg",
  "Cdc123",
  "Ska1",
  "Tma16",
  "Defb42",
  "Pmf1",
  "Gid8",
  "Adra2a",
  "Cox8a",
  "Exoc8",
  "Fgf13",
  "Wdr95",
  "6030458C11Rik",
  "Actb",
  "Dus1l",
  "Ttc37",
  "Daxx",
  "Yes1",
  "Pdzk1ip1",
  "Mb21d2",
  "Nav1",
  "Kcnj8",
  "Gnl3",
  "Trmt2a",
  "Etv5",
  "Insig1",
  "Cry2",
  "Mettl6",
  "Zfp536",
  "Pard6b",
  "Nova1",
  "Ust",
  "Yeats2",
  "Nlrp10",
  "Zfp598",
  "Slc37a1",
  "Rbms3",
  "Pam",
  "Psmc2",
  "Atp6v1h",
  "Chchd2",
  "Efhd1",
  "Rgs13",
  "Dqx1",
  "Pick1",
  "Mospd1",
  "Ctla4",
  "Hist2h3c1",
  "H3f3a",
  "Bdp1",
  "Tmem236",
  "Morf4l1",
  "9930111J21Rik1",
  "101056658",
  "Scaf4",
  "F11r",
  "Il12rb1",
  "Qtrt1",
  "Fitm1",
  "Abcd4",
  "Snapin",
  "Mrpl41",
  "AI429214",
  "Mchr1",
  "2810417H13Rik",
  "March5",
  "2810006K23Rik",
  "Ccdc81",
  "Rangap1",
  "St3gal2",
  "Dph1",
  "Prr15l",
  "Cd300lh",
  "Apip",
  "Pef1",
  "Tex29",
  "Ctr9",
  "Cdk16",
  "Ncapd3",
  "Slc4a3",
  "Nupl1",
  "Sf3a2",
  "Ush1g",
  "Gbp7",
  "Nup153",
  "Dmtn",
  "Rnf20",
  "Jade2",
  "Tpbg",
  "Dus2",
  "Npas1",
  "Bloc1s4",
  "Brms1l",
  "Mff",
  "Hmga1-rs1",
  "Efcab14",
  "Cpne6",
  "Runx1",
  "Tcf15",
  "Neil3",
  "Socs4",
  "Cuedc1",
  "Ntrk2",
  "Med17",
  "Ddost",
  "Actn4",
  "Csdc2",
  "Poc1a",
  "Ppp1r3a",
  "1700102P08Rik",
  "Aurkaip1",
  "B4galt5",
  "Unc13c",
  "Soat1",
  "Mettl7a1",
  "Med29",
  "Ocln",
  "Coq10b",
  "Wt1",
  "Setd6",
  "Atp13a3",
  "Sema4c",
  "Fcho2",
  "St6galnac4",
  "Brf1",
  "Ahnak",
  "Stk33",
  "Dnajc4",
  "Col12a1",
  "Tmem45b",
  "Col4a6",
  "Mmp21",
  "Ddhd2",
  "9230110C19Rik",
  "Fpgt",
  "Aarsd1",
  "Cpox",
  "Dynll2",
  "4930550C14Rik",
  "Srsf6",
  "Zfyve1",
  "Rassf3",
  "Slc2a9",
  "Pyurf",
  "Tagap1",
  "Trmt1",
  "Gm13251",
  "Dnajb4",
  "Larp1b",
  "Gkap1",
  "Pou2f1",
  "Rnf7",
  "Lgr6",
  "Ecd",
  "Zfp618",
  "Bcas2",
  "Clptm1l",
  "Mgll",
  "Cym",
  "Sox2",
  "Oxsr1",
  "Rgs10",
  "Stambpl1",
  "Glod5",
  "Il11",
  "Cbl",
  "Vsig10",
  "Isl2",
  "Cutal",
  "Il13ra1",
  "Islr2",
  "Entpd2",
  "Syngr1",
  "Eef2k",
  "Hp",
  "Mettl17",
  "1700024P16Rik",
  "Mfsd1",
  "Pex26",
  "Wipf1",
  "Tasp1",
  "Zfp931",
  "Fam53b",
  "Sbno2",
  "Rangrf",
  "Tmem254b",
  "100039503",
  "100043184",
  "100045999",
  "100862594",
  "Suox",
  "Cd19",
  "Setd2",
  "Klra2",
  "Galnt10",
  "Lrrc49",
  "Adamtsl1",
  "Pax3",
  "Lrrcc1",
  "2810021J22Rik",
  "Slc52a2",
  "Fam134b",
  "Tacc2",
  "H2afj",
  "Ptcd3",
  "Dapp1",
  "B3galnt2",
  "Snai1",
  "Ms4a2",
  "Eif4a2",
  "Ttc25",
  "Prr15",
  "Lacc1",
  "Dld",
  "100039826",
  "Fam49b",
  "Amigo1",
  "Strbp",
  "Hps4",
  "Hebp2",
  "Senp5",
  "Arpp21",
  "E130308A19Rik",
  "Pgm2",
  "Ppt1",
  "Hadh",
  "Mapk13",
  "67978",
  "Fmnl1",
  "Vangl2",
  "Lrrc42",
  "Rdh12",
  "Phf6",
  "Mettl9",
  "Lppr1",
  "Slamf6",
  "Tomm22",
  "Timm10",
  "Apol6",
  "Plcd4",
  "668894",
  "Dos",
  "Rps8",
  "Gramd1b",
  "Lax1",
  "Sema4g",
  "Ndufaf5",
  "Ttc9",
  "Dennd2d",
  "Shmt2",
  "Rpl37a",
  "Exoc2",
  "Atp10a",
  "Sparcl1",
  "Esd",
  "Txnl4a",
  "Ncbp1",
  "Pold1",
  "Gm20604",
  "Orm3",
  "Ddias",
  "Arxes1",
  "Traip",
  "Syne3",
  "Msr1",
  "Camk1",
  "Hinfp",
  "Sap130",
  "Xpa",
  "Ifit1",
  "Tspan10",
  "Crtap",
  "Lims2",
  "Ercc1",
  "Gpd2",
  "E130311K13Rik",
  "Ctnnbip1",
  "Mboat1",
  "Ppp2r2b",
  "101056688",
  "Cd86",
  "Fam213a",
  "Idh3a",
  "Mbd5",
  "Mrpl33",
  "Adk",
  "Cpz",
  "Calcoco1",
  "Ankrd2",
  "Seh1l",
  "Abhd17b",
  "Sh2b3",
  "Zfp946",
  "Mfsd3",
  "Nudt13",
  "58178"
// /genes
];
var conditions=[
"C57BL_6J-ATE_95",
"C57BL_6J-ATE_106",
"C57BL_6J-ATE_109",
"C58_J-ATE_29",
"C58_J-ATE_36",
"C57BL_6J-CTR_39",
"C58_J-ATE_30",
"C58_J-CTR_32",
"C57BL_6J-CTR_35",
"C57BLKS_J-ATE_108",
"C58_J-CTR_28",
"C57BL_6J-CTR_38",
"C57BLKS_J-ATE_112",
"C58_J-CTR_34",
"C57BLKS_J-ATE_113",
"C57BLKS_J-CTR_110",
"C57BLKS_J-CTR_107",
"C57BLKS_J-CTR_111",
"C57BL_6J-ISO_47",
"C57BL_6J-ISO_50",
"C58_J-ISO_31",
"C57BL_6J-ISO_59",
"C58_J-ISO_37",
"C58_J-ISO_33",
"NOD_ShiLtJ-ATE_22",
"NOD_ShiLtJ-ATE_27",
"NOD_ShiLtJ-CTR_21",
"C57BLKS_J-ISO_114",
"FVB_NJ-ATE_53",
"NOD_ShiLtJ-CTR_19",
"NOD_ShiLtJ-ATE_23",
"FVB_NJ-ATE_60",
"FVB_NJ-ATE_57",
"FVB_NJ-CTR_51",
"NOD_ShiLtJ-CTR_20",
"FVB_NJ-CTR_52",
"PL_J-ATE_76",
"SWR_J-ATE_140",
"C57BLKS_J-ISO_115",
"PL_J-ATE_71",
"SJL_J-ATE_18",
"BALB_cJ-CTR_85",
"BALB_cByJ-CTR_144",
"I_LnJ-ATE_148",
"LP_J-ISO_99",
"I_LnJ-CTR_147",
"FVB_NJ-ISO_54",
"CBA_J-CTR_130",
"PL_J-ISO_78",
"PL_J-ISO_73",
"BALB_cJ-ATE_82",
"PL_J-ISO_77",
"NOD_ShiLtJ-ISO_26",
"NZB_BLNJ-ISO_96",
"SJL_J-ISO_14",
"NOD_ShiLtJ-ISO_24",
"FVB_NJ-ISO_58",
"NOD_ShiLtJ-ISO_25",
"LP_J-ISO_103",
"LP_J-ISO_102",
"SJL_J-ISO_13",
"SJL_J-ISO_12",
"FVB_NJ-ISO_55",
"NZB_BLNJ-ISO_90",
"A_J-ISO_124",
"SWR_J-ISO_141",
"A_J-ISO_118",
"NZB_BLNJ-ISO_91",
"SWR_J-ISO_142",
"SM_J-ISO_45",
"SWR_J-ISO_136",
"SM_J-ISO_46",
"SM_J-ISO_44",
"A_J-ISO_123",
"BALB_cByJ-ISO_145",
"BALB_cByJ-ISO_159",
"DBA_2J-ISO_4",
"C3H_HeJ-ISO_69",
"I_LnJ-ISO_152",
"I_LnJ-ISO_155",
"C3H_HeJ-ISO_68",
"DBA_2J-ISO_7",
"I_LnJ-ISO_149",
"BALB_cJ-ISO_84",
"C3H_HeJ-ISO_62",
"BALB_cByJ-ISO_156",
"CBA_J-ISO_128",
"DBA_2J-ISO_8",
"BALB_cJ-ISO_83",
"CBA_J-ISO_129",
"BALB_cJ-ISO_81",
"CBA_J-ISO_133"
// /conditions
];
