# Supplementary material for: RNAseq analysis of heart tissue from mice treated with atenolol and isoproterenol reveals a reciprocal transcriptional response
Source: BMC Genomics. 2016 Sep 7;17(1):717. doi: 10.1186/s12864-016-3059-6 (PMC5015234; doi:10.1186/s12864-016-3059-6)
Supplement: Additional file 4: — Supplementary data. Compressed HTML files of 98 expression modules annotated for genes, strains and GO or KEGG terms (see Additional file 3 for navigation details). (GZ 11006 kb) [file 12864_2016_3059_MOESM4_ESM.gz › modules.html/module-93.js]

function showstuff(boxid){
   document.getElementById(boxid).style.visibility="visible";
   document.getElementById(boxid).style.display="block";
}
function hidestuff(boxid){
   document.getElementById(boxid).style.visibility="hidden";
   document.getElementById(boxid).style.display="none";
}
function togglestuff(boxid){
   if (document.getElementById(boxid).style.visibility=="hidden") {
     document.getElementById(boxid).style.visibility="visible";
     document.getElementById(boxid).style.display="block";
     document.getElementById(boxid+".1").style.display="block";
     document.getElementById(boxid+".2").style.display="none";
   } else {
     document.getElementById(boxid).style.visibility="hidden";
     document.getElementById(boxid).style.display="none";
     document.getElementById(boxid+".1").style.display="none";
     document.getElementById(boxid+".2").style.display="block";
   }
}
function togglestuff2(boxid){
   if (document.getElementById(boxid).style.visibility=="hidden") {
     document.getElementById(boxid).style.visibility="visible";
     document.getElementById(boxid).style.display="block";
   } else {
     document.getElementById(boxid).style.visibility="hidden";
     document.getElementById(boxid).style.display="none";
   }
}
function togglestuff3(classid) {
   var Elist=document.getElementsByTagName('span');
   for (var i=0; i<Elist.length; i++) {
     if (Elist[i].className==classid) {
       if (Elist[i].style.visibility=="hidden") {
          Elist[i].style.visibility="visible";
          Elist[i].style.display="block";
       } else {
          Elist[i].style.visibility="hidden";
          Elist[i].style.display="none";
       }
     }
  }
}
           
function findPos(obj) {
     var curleft = curtop = 0;
     if (obj.offsetParent) {
 	do {
	  curleft += obj.offsetLeft;
          curtop += obj.offsetTop;
        } while (obj = obj.offsetParent);
     }
     return [curleft,curtop];
}
function writeCoords(e) {
   var opos=findPos(document.getElementById("expimage"));
   var mouseX=0, mouseY=0;
   if (!e) var e = window.event||window.Event;

   if('undefined'!=typeof e.pageX)
   {
     mouseX = e.pageX;
     mouseY = e.pageY;
   } else {
     mouseX = e.clientX + document.body.scrollLeft;
     mouseY = e.clientY + document.body.scrollTop;
   }
   var pos_x=mouseX-opos[0]-exppos[0];
   var pos_y=mouseY-opos[1]-exppos[2];
   var gene_width=exppos[4];
   var cond_height=exppos[5];
   var gene=genes[Math.floor(pos_x/gene_width)];
   var cond=conditions[conditions.length-Math.floor(pos_y/cond_height)-1];

   document.getElementById("cross.x").style.left=exppos[0]+opos[0]+'px';
   document.getElementById("cross.y").style.top=exppos[2]+opos[1]+'px';

   if (gene) {
     document.getElementById("exp.x").value=gene;
   }
   if (cond) {
     document.getElementById("exp.y").value=cond;
   }

   if (pos_x > exppos[1]-exppos[0]) { 
     mouseX = mouseX - pos_x + exppos[1]-exppos[0];
   } else if (pos_x < 1) {
     mouseX = mouseX - pos_x;
   }
   if (pos_y > exppos[3]-exppos[2]) {
     mouseY = mouseY - pos_y + exppos[3]-exppos[2]-2;
   } else if (pos_y < 1) {
     mouseY = mouseY - pos_y - 2;
   }
   document.getElementById("cross.x").style.top=mouseY + 'px';
   document.getElementById("cross.x").style.display="block";
   document.getElementById("cross.y").style.left=mouseX + 'px';
   document.getElementById("cross.y").style.display="block";
}

var exppos= [ 
50, 2435, 71, 434, 1, 3
// /exppos
];

var genes=[
"Ccdc148",
  "Dzip1l",
  "Fam103a1",
  "Cinp",
  "Fbxo7",
  "Aqp5",
  "Tubgcp2",
  "Rev3l",
  "Ift43",
  "Zwint",
  "Ly96",
  "Nde1",
  "Slc9a4",
  "Acp6",
  "Sh3glb2",
  "Ttc26",
  "17831",
  "Ripk3",
  "Gm6086",
  "Papolb",
  "Fahd2a",
  "Rnf213",
  "Rer1",
  "Mpi",
  "Saa3",
  "Ppt1",
  "Slamf6",
  "2010109I03Rik",
  "Pigf",
  "Adipoq",
  "Ccdc171",
  "Map3k9",
  "Twsg1",
  "Tomm5",
  "Gm8909",
  "Gm14308",
  "Cacna1g",
  "Sipa1l2",
  "Ampd3",
  "Itga5",
  "Cyp2f2",
  "Gm694",
  "Nr1h2",
  "Eif4a2",
  "Zfp871",
  "Bgn",
  "Serpini1",
  "Tstd2",
  "Alg11",
  "100048410",
  "Mup1",
  "Onecut1",
  "Mast2",
  "Naa16",
  "Terf1",
  "Plbd2",
  "Champ1",
  "Hmgcr",
  "Spag5",
  "Anapc2",
  "Ntpcr",
  "Slc5a6",
  "Cyp2j6",
  "Afap1l1",
  "Cited4",
  "Sc5d",
  "Med15",
  "Alx4",
  "Hdac11",
  "Fgf6",
  "Nfkbiz",
  "Mug1",
  "Dync1li1",
  "Ttc39d",
  "Gal3st3",
  "Cln5",
  "Ermard",
  "100048759",
  "Leprot",
  "Mrps6",
  "Dhrs3",
  "Slc27a1",
  "Klrd1",
  "100040961",
  "Gpr75",
  "Jagn1",
  "Tusc5",
  "Gabra1",
  "Ddit4l",
  "Baiap2l1",
  "Hacd3",
  "Lgr5",
  "9230110C19Rik",
  "Olfml3",
  "Chst1",
  "Apoa1",
  "Ahrr",
  "Myof",
  "Cyp1a1",
  "Aplp2",
  "Vamp5",
  "Slc2a12",
  "Adgrf1",
  "Ush1c",
  "Gjc1",
  "Ptn",
  "100044729",
  "Fbp2",
  "Hn1",
  "Ccdc83",
  "Nvl",
  "Chl1",
  "Mis18a",
  "Klf10",
  "Cebpa",
  "Pa2g4",
  "Itgbl1",
  "Mmrn1",
  "Kctd17",
  "Plac8",
  "Gbx2",
  "Serpina1b",
  "Ndfip2",
  "Trpm2",
  "Pdp2",
  "Glrx",
  "Cyp26a1",
  "Chmp2a",
  "Klhl41",
  "B4galt6",
  "Khdrbs1",
  "Efemp1",
  "Lmnb2",
  "Cyp2c37",
  "Cyp2c29",
  "101056452",
  "BC068281",
  "Slc25a21",
  "Hsd3b2",
  "Gm15800",
  "Cyp2b10",
  "Espn",
  "F13b",
  "Shroom2",
  "Fbxw17",
  "Zfp365",
  "Csnk1e",
  "Git2",
  "Cndp2",
  "Ccnyl1",
  "Abhd5",
  "Sdhaf2",
  "Acot4",
  "Slx4",
  "Mup20",
  "Marc1",
  "Gm13305",
  "Mypn",
  "Ythdc1",
  "Lipt2",
  "1110004F10Rik",
  "Hsd3b3",
  "4930486L24Rik",
  "Krt80",
  "Bccip",
  "G630090E17Rik",
  "Sytl3",
  "Kazn",
  "Kif21b",
  "Polr2l",
  "Rab11b",
  "Hagh",
  "Phka2",
  "Slirp",
  "Rdx",
  "mt-Nd5",
  "Erh",
  "Evi5",
  "Ear6",
  "Ftsj1",
  "631287",
  "Hsd17b4",
  "Npm3",
  "Rnf144a",
  "Gtf2h3",
  "Dmtn",
  "Polr2j",
  "Gsto2",
  "Nxn",
  "Rxfp4",
  "Appl2",
  "C6",
  "Dgkd",
  "Rarres2",
  "Ptprs",
  "Fabp3",
  "Tnni3",
  "Ryr2",
  "Pgpep1",
  "Slc35a2",
  "Prss36",
  "Ensa",
  "Cbfb",
  "Aspdh",
  "F10",
  "Serpina1a",
  "Eepd1",
  "Txnl4b",
  "Dusp26",
  "Trappc5",
  "Ache",
  "Msx2",
  "Gxylt2",
  "Fgd1",
  "Mcoln2",
  "Peg12",
  "Tmed9",
  "Cd163",
  "Cyp46a1",
  "Pdp1",
  "Kmo",
  "Asah1",
  "Cygb",
  "Srrt",
  "Fam63b",
  "Fgf5",
  "Klhl15",
  "B3gat2",
  "St6galnac1",
  "Papd4",
  "Cdh19",
  "1110065P20Rik",
  "Yipf3",
  "Hsd17b1",
  "Atp5e",
  "Nkapl",
  "Cd47",
  "Eif2s2",
  "Alas2",
  "Xrn1",
  "Cisd2",
  "Trap1",
  "Sctr",
  "Ugdh",
  "H2-T3",
  "H2-T3",
  "Prnp",
  "Cars",
  "Astn1",
  "1810037I17Rik",
  "Atp13a1",
  "Clca2",
  "Arcn1",
  "Gabra3",
  "Ormdl3",
  "Axin2",
  "Akap6",
  "Cox19",
  "Abcd1",
  "Neil3",
  "Kctd14",
  "Zgrf1",
  "Cnot4",
  "Agtrap",
  "2810007J24Rik",
  "Nagk",
  "Sft2d2",
  "Bdkrb2",
  "Mrpl57",
  "Wdfy2",
  "Fam180a",
  "Sec61b",
  "Impa2",
  "Sncg",
  "Ndufa4l2",
  "Zkscan6",
  "Fam20a",
  "Zfyve28",
  "Cd3eap",
  "Zfp688",
  "Lgals2",
  "Bhmt",
  "Clec2g",
  "Cdyl2",
  "Dennd2d",
  "Pdik1l",
  "Zbtb41",
  "Foxk1",
  "Hspbap1",
  "Aptx",
  "Svip",
  "Ifi27l2b",
  "Nmi",
  "Xrcc4",
  "545578",
  "432768",
  "Tox4",
  "Vip",
  "Ndufb2",
  "Pgm3",
  "101055794",
  "Chst15",
  "Rbm45",
  "Map1lc3a",
  "Klhl7",
  "Piezo2",
  "Ddx41",
  "Apoc2",
  "Rrp12",
  "Retnlg",
  "Atrx",
  "Cep192",
  "Cenpk",
  "Fam168b",
  "Fbn2",
  "Hpca",
  "Evi5l",
  "C4b",
  "Pon3",
  "Cxx1c",
  "Upk2",
  "Riok1",
  "Pram1",
  "Tubg1",
  "Gm4841",
  "Map4k5",
  "Rnf145",
  "Fam179a",
  "Spen",
  "Fndc5",
  "Chrdl2",
  "Rnf44",
  "Hbb-bs",
  "Cyfip2",
  "Apoa2",
  "Hpn",
  "Atrn",
  "Gm15448",
  "Atp6v1c1",
  "Stub1",
  "Pnmt",
  "Myh7",
  "Pkia",
  "Opa3",
  "Cltc",
  "Pon1",
  "Epha4",
  "Rbks",
  "Ip6k1",
  "Ppp1r3c",
  "Dnajc15",
  "Fam175b",
  "Med14",
  "Cenpj",
  "Cyp2a12",
  "Naglu",
  "Gemin8",
  "Nradd",
  "Lurap1l",
  "Bcas2",
  "C77370",
  "Chrna7",
  "Tm7sf3",
  "Slc25a19",
  "Cngb1",
  "Zfp457",
  "Mmaa",
  "Ube2r2",
  "Chek1",
  "Myb",
  "Fam110a",
  "Galk1",
  "Snta1",
  "Mlf2",
  "Ccdc24",
  "Klk10",
  "Cox18",
  "Tmem39a",
  "Zfp472",
  "Pbx3",
  "Mrpl32",
  "434175",
  "Mrps28",
  "Ube3b",
  "Mcc",
  "Pnpt1",
  "Serpinb9b",
  "Stk32a",
  "Rsl1",
  "Zfp715",
  "Bmpr2",
  "Olfml1",
  "Cmtm3",
  "Prss41",
  "Dhx40",
  "Fh1",
  "Zfpl1",
  "Fdxr",
  "Shfm1",
  "Riiad1",
  "Rnf25",
  "Ghrl",
  "Cyp2e1",
  "A430005L14Rik",
  "Wwc1",
  "Btg2",
  "Mterf1b",
  "Prdm8",
  "Elovl1",
  "Tsen54",
  "Greb1l",
  "Itgb3bp",
  "Zcchc10",
  "Repin1",
  "Actr1b",
  "Gemin2",
  "Ganab",
  "Abcg2",
  "Plod1",
  "Agap1",
  "Trappc2l",
  "Cnot2",
  "Dnah11",
  "H1fx",
  "Zfp655",
  "Coa7",
  "Prkd1",
  "Cdk1",
  "H2-T22",
  "Myh15",
  "Sirpb1c",
  "Plac9a",
  "Gm3194",
  "Gm3411",
  "Nol4l",
  "Gm14322",
  "Foxj2",
  "Agap3",
  "Stx19",
  "Galnt7",
  "Fam169a",
  "Mfsd6l",
  "Tcte2",
  "100040500",
  "Dynlt1f",
  "Gm14431",
  "Prss57",
  "Kctd21",
  "Slc44a2",
  "Per3",
  "Vps41",
  "Pcolce2",
  "Eml3",
  "Mall",
  "Xk",
  "Ap4m1",
  "Cnksr1",
  "Gtf2f2",
  "Hcfc2",
  "Gnptg",
  "Mkrn2os",
  "S100a16",
  "Adgrg2",
  "mt-Atp6",
  "Hnrnpu",
  "Plg",
  "Rgp1",
  "Apln",
  "Akap10",
  "Ripk2",
  "Cbx8",
  "BC037034",
  "1110001J03Rik",
  "Mmp24",
  "Ocln",
  "Psmb11",
  "Gcnt4",
  "Isoc2a",
  "665181",
  "Prnd",
  "Gpr155",
  "Ogfod2",
  "Ercc6l",
  "Rsl24d1",
  "Trpm6",
  "Crtc2",
  "Ucp2",
  "Poc1a",
  "Ccdc107",
  "Yaf2",
  "Dpt",
  "Tmem17",
  "Trim13",
  "Scaf8",
  "Prdm2",
  "Prph",
  "Lrrc23",
  "Setd3",
  "Heatr1",
  "Myo5a",
  "Gm2a",
  "Cd9",
  "Gorasp1",
  "Cdr2",
  "Rilp",
  "Ciapin1",
  "Pigw",
  "Drc1",
  "Scyl1",
  "2610002M06Rik",
  "Art4",
  "Itih2",
  "Zdhhc6",
  "Lcp1",
  "Lhfpl2",
  "mt-Nd3",
  "Trpm3",
  "Ppil6",
  "Adm",
  "Mocs2",
  "9230112D13Rik",
  "Mrpl50",
  "Panx2",
  "Ndufb4",
  "Aqp4",
  "Ggact",
  "Lrrc75b",
  "Higd2a",
  "Akap11",
  "Slc46a2",
  "Ecscr",
  "Tacr3",
  "Tbc1d8b",
  "Zfp3",
  "Pcdh17",
  "G0s2",
  "Pdlim4",
  "Cib3",
  "Nsmaf",
  "Nol12",
  "Snupn",
  "Upf3a",
  "Bcl10",
  "Tatdn2",
  "Gimap5",
  "Mtfr1",
  "Txndc17",
  "Ecm2",
  "Sema5b",
  "Asun",
  "Bok",
  "Podxl",
  "Ces1e",
  "Lamtor1",
  "Ebi3",
  "Zcchc2",
  "Cdh20",
  "Ndufs7",
  "Insl6",
  "Ttc39b",
  "Atp11b",
  "Cdk20",
  "Uhrf2",
  "Pcgf3",
  "Dync1li2",
  "Agl",
  "Gin1",
  "Kank4",
  "B9d1",
  "Atp10a",
  "4930447C04Rik",
  "Rai2",
  "Grpel2",
  "Proz",
  "Lgalsl",
  "Hand2",
  "Birc6",
  "Zfp760",
  "Epm2aip1",
  "Pgm2l1",
  "Pou6f1",
  "Trak1",
  "Rhd",
  "Ube2h",
  "100504174",
  "Rchy1",
  "Snrpf",
  "Mrs2",
  "Fbxl17",
  "Slc22a18",
  "Urb2",
  "Galnt12",
  "Zfp775",
  "Colgalt1",
  "Galnt2",
  "B4galt5",
  "Myom1",
  "Scly",
  "Col5a3",
  "Car3",
  "Tmed3",
  "Mbd3l2",
  "Adprm",
  "Ankrd27",
  "Nomo1",
  "Tpd52",
  "Dph1",
  "Taf5",
  "Prdx1",
  "Samd8",
  "Pde6d",
  "Cyp2j5",
  "Ednra",
  "545423",
  "Ndnf",
  "Col6a4",
  "Ppard",
  "Sertad1",
  "Mr1",
  "Nmd3",
  "Cdc42ep3",
  "Gimap9",
  "Hist1h3c",
  "Hist1h3d",
  "Hist1h3b",
  "Hist1h3i",
  "Nanos2",
  "Cpox",
  "Gpatch2",
  "Mfsd6",
  "Gm29609",
  "Focad",
  "Dph7",
  "A1cf",
  "Olfr691",
  "Hoxa6",
  "Klra4",
  "Snx13",
  "Chchd3",
  "Arpc1a",
  "Tpcn2",
  "Abce1",
  "Gmppa",
  "Slco1a4",
  "Ermp1",
  "Mthfr",
  "Zfp322a",
  "Mest",
  "Cul7",
  "Plac9b",
  "Phf20",
  "Mtr",
  "Ankrd24",
  "Slc26a4",
  "Ccdc79",
  "Nup43",
  "Nit1",
  "Mgll",
  "Spty2d1",
  "Gpr34",
  "Cul4b",
  "Epb4.1l4b",
  "Brap",
  "Kif6",
  "Zfp629",
  "Pclo",
  "Tmem215",
  "Apobec2",
  "Tmem232",
  "Abcd2",
  "Plcl2",
  "Glce",
  "Lims2",
  "Hectd3",
  "Mok",
  "Gtf3c6",
  "Rbm8a",
  "Il4i1",
  "Rspo3",
  "Mrpl10",
  "Pradc1",
  "Rnf111",
  "Pxk",
  "Polr2i",
  "Wdr5b",
  "Ephx1",
  "Coq6",
  "629595",
  "Sphk1",
  "Serpina1c",
  "Fcgr4",
  "Zfp53",
  "Slamf9",
  "Lrrc41",
  "C1ra",
  "Rpl27a",
  "Tmem138",
  "Tti2",
  "F13a1",
  "Ppef2",
  "Ube2e1",
  "Ankrd34a",
  "Rpl17",
  "100042335",
  "100045848",
  "Zfp729b",
  "Ano5",
  "Ndufa6",
  "Gnb2l1",
  "F11r",
  "Tecrl",
  "Net1",
  "Chordc1",
  "Fam78a",
  "Sh3bp2",
  "Palld",
  "Igfals",
  "Tmem25",
  "Tmem86a",
  "Arhgap17",
  "Cad",
  "Ccnt2",
  "Fgfr1",
  "Hist1h1c",
  "Lrp2",
  "Isl2",
  "Sbk1",
  "Rsph3a",
  "Pbdc1",
  "6030419C18Rik",
  "C130050O18Rik",
  "Fsd2",
  "Pfkm",
  "Lgals3",
  "Grk1",
  "Ccdc33",
  "Skint3",
  "Fnbp1",
  "Kctd7",
  "Hrh2",
  "Mib2",
  "Zbtb7b",
  "Mff",
  "M1ap",
  "Zbtb18",
  "Reep3",
  "Tmem169",
  "Tmem167",
  "Zdhhc14",
  "Sept8",
  "Cyp26b1",
  "Hspa4l",
  "Mex3a",
  "Ptprt",
  "Selplg",
  "AA467197",
  "Cacng7",
  "Ube2s",
  "Chst8",
  "Ttc30b",
  "Mtrf1l",
  "Cyp4a10",
  "Magix",
  "Lbp",
  "Ap2m1",
  "Gabrg3",
  "Nelfa",
  "Ldlrad3",
  "Apoe",
  "Arxes2",
  "Zp2",
  "Smap2",
  "Nsun3",
  "Sf3b2",
  "1110057K04Rik",
  "Kif4",
  "Cnpy4",
  "Cpe",
  "Eri1",
  "Rep15",
  "Ccno",
  "545531",
  "Exo5",
  "Rnf169",
  "Ipcef1",
  "Sash1",
  "Nhlrc2",
  "Grwd1",
  "Dsn1",
  "Ccdc186",
  "mt-Nd4",
  "Bloc1s6",
  "Pigyl",
  "Usp33",
  "Dcaf4",
  "Dapl1",
  "Ccl28",
  "Cpne7",
  "Bend5",
  "Tc2n",
  "Ttpal",
  "Nek4",
  "Tpp2",
  "Hook3",
  "Atg10",
  "Fmnl3",
  "Frmd7",
  "Klhdc1",
  "Btbd6",
  "N4bp2",
  "Arsg",
  "Hrasls",
  "Khnyn",
  "9830147E19Rik",
  "Rdh12",
  "Mocos",
  "2210018M11Rik",
  "Arih2",
  "Gid8",
  "Il22ra2",
  "Faim2",
  "Slc22a17",
  "635999",
  "Rad23b",
  "Nav3",
  "Cluh",
  "Eif2ak2",
  "Cracr2a",
  "Mlana",
  "Hic1",
  "Plec",
  "Hprt",
  "Arl4c",
  "Sfxn3",
  "Hypk",
  "Smoc2",
  "Pin4",
  "Rpl22l1",
  "Plaa",
  "Dpep1",
  "Sugt1",
  "Numa1",
  "Slc9b2",
  "4930578C19Rik",
  "Sptlc1",
  "Tmem45a",
  "Larp1b",
  "Utp14a",
  "Ocstamp",
  "Arl14ep",
  "Kcnc2",
  "Taok3",
  "Senp3",
  "Mrgprb1",
  "Shroom3",
  "Rpl30",
  "Irf6",
  "Npdc1",
  "100046297",
  "Olfr39",
  "Hamp2",
  "100502897",
  "Serpinh1",
  "Mars",
  "Sirt4",
  "Piwil4",
  "Cyp2c50",
  "Gabpb1",
  "Myo1a",
  "Tmem222",
  "4930550C14Rik",
  "Trim69",
  "Atf5",
  "Phf23",
  "2310003H01Rik",
  "Spag4",
  "Ccbl1",
  "BC049762",
  "8430408G22Rik",
  "Mettl8",
  "Smad7",
  "Ece2",
  "Entpd2",
  "Ccdc43",
  "Styk1",
  "Igfbp2",
  "Nhs",
  "Tmem87b",
  "Gigyf1",
  "Abl2",
  "Col6a6",
  "Emc1",
  "Adck1",
  "Akr1d1",
  "Peli1",
  "Ces2a",
  "Fancd2",
  "Dohh",
  "Snx12",
  "Ackr3",
  "Chek2",
  "Cyp51",
  "Acot13",
  "C530008M17Rik",
  "Clcnkb",
  "Rnf208",
  "mt-Atp8",
  "Eif5b",
  "Caly",
  "Rab36",
  "mt-Co3",
  "Cd36",
  "Ndufb11",
  "Cldn1",
  "Zfp958",
  "Ncs1",
  "Ift88",
  "Ildr2",
  "Mtor",
  "Wdr90",
  "1700061G19Rik",
  "Zfp212",
  "Kifc3",
  "Strada",
  "Etnk1",
  "Ogg1",
  "Bmper",
  "Nop16",
  "Etv6",
  "Fam222b",
  "Neto2",
  "Dlgap2",
  "Phactr4",
  "Napa",
  "Sh3tc2",
  "Plbd1",
  "Kcnd2",
  "Cnot8",
  "1110008P14Rik",
  "100047658",
  "Akr1e1",
  "Gfod2",
  "Ppp6r2",
  "Chad",
  "Nipsnap3b",
  "Rnf125",
  "E2f2",
  "Gm28557",
  "Iqgap3",
  "Zfp354b",
  "Acot3",
  "Hist2h2bb",
  "Dab2",
  "Vmac",
  "Cacng4",
  "Prkx",
  "Anks6",
  "Slc25a47",
  "Rab3ip",
  "Rassf7",
  "Acaca",
  "Syt7",
  "Mien1",
  "Mob1a",
  "Cyr61",
  "Apoc1",
  "B4galnt3",
  "Slc43a1",
  "Tmem181a",
  "Blvra",
  "Pqlc2",
  "Il18r1",
  "Jtb",
  "Tcp11l2",
  "Ppp6r1",
  "Rad51c",
  "Nfat5",
  "Donson",
  "Dnah8",
  "Lgi2",
  "Lars",
  "101056544",
  "Yrdc",
  "Ryr3",
  "Pik3r6",
  "Asic3",
  "Anxa9",
  "Ccdc37",
  "Npy1r",
  "0610007P14Rik",
  "2010002M12Rik",
  "101056577",
  "Bcl2l13",
  "Usp8",
  "Akr1b10",
  "Cyp27a1",
  "Zfp27",
  "Plcb3",
  "Xrcc3",
  "Nr2c2",
  "Ttll5",
  "Pcdhb16",
  "Tm6sf2",
  "Mertk",
  "Trdn",
  "Gtpbp1",
  "15061",
  "Dusp16",
  "Cmah",
  "Dnajc13",
  "Ptma",
  "Surf1",
  "Cap2",
  "Ctage5",
  "Gmcl1",
  "Cep120",
  "Hk2",
  "Sema5a",
  "Map7",
  "Adcy10",
  "Sirt3",
  "Slc35g2",
  "Msrb1",
  "Cyp2d9",
  "Cd226",
  "Txndc5",
  "Rbm19",
  "Fam212a",
  "Kcnk1",
  "Cd300lh",
  "Gstm6",
  "100042561",
  "Slc25a10",
  "Mrpl14",
  "Pcdhb13",
  "Phf1",
  "Pyroxd1",
  "Zfc3h1",
  "Kcna3",
  "Glb1l",
  "Traf3ip2",
  "Urgcp",
  "Lactb2",
  "Foxf1",
  "Ccdc32",
  "Adgrg3",
  "Msh4",
  "Dgkz",
  "Prr15",
  "Ubtd2",
  "Ebpl",
  "Dirc2",
  "Mycbp",
  "Lrrc57",
  "Marveld2",
  "Rnase2a",
  "Ano8",
  "Ankrd1",
  "Ecm1",
  "Ythdc2",
  "Tyk2",
  "AC084822.3",
  "Gsta2",
  "Zfp146",
  "2300009A05Rik",
  "Fam114a2",
  "Ypel4",
  "2210016F16Rik",
  "Gcsh",
  "Tac1",
  "Car7",
  "Dpy19l3",
  "100862618",
  "1700017B05Rik",
  "Rpp25l",
  "Ncapg",
  "Stom",
  "Zfp458",
  "Hdc",
  "Olfr558",
  "Luzp2",
  "Sel1l3",
  "Gcfc2",
  "Irak3",
  "Vwf",
  "Hnrnpdl",
  "Fam179b",
  "Eps8l2",
  "Maneal",
  "Inafm1",
  "En2",
  "6030458C11Rik",
  "Acvr1b",
  "Yif1a",
  "Foxj3",
  "Tmsb4x",
  "Akirin1",
  "Psme2",
  "2410002F23Rik",
  "Ngrn",
  "Kcna5",
  "Rasal3",
  "Mfsd1",
  "Tlr12",
  "Aqp6",
  "Tyrobp",
  "Lrrc4c",
  "Zmym3",
  "Senp8",
  "Slc29a4",
  "Epb4.1l3",
  "Wdr72",
  "Robo2",
  "Tmem29",
  "Clec7a",
  "Miip",
  "Slc44a3",
  "Gys1",
  "Lrg1",
  "Rsad2",
  "Mastl",
  "Spaca6",
  "Zfx",
  "Dact1",
  "Tspan9",
  "Dnajc17",
  "Ky",
  "Ncstn",
  "Mtdh",
  "Zfp784",
  "Rab13",
  "Heatr3",
  "Jam3",
  "Cyp4a12a",
  "Acot6",
  "Pard6a",
  "Ly6k",
  "Agpat9",
  "Efhb",
  "Nlrp5",
  "Cacna2d3",
  "Tspan15",
  "Scg3",
  "100041478",
  "Adamtsl1",
  "Ypel2",
  "Tpd52l2",
  "Edn1",
  "Aspscr1",
  "Uimc1",
  "Rdh5",
  "Brd3",
  "Vgf",
  "Xkrx",
  "Prpf40a",
  "Mtmr11",
  "Robo3",
  "Depdc1b",
  "Wdr82",
  "Eral1",
  "mt-Co2",
  "Adora2b",
  "Sgca",
  "Stxbp4",
  "St8sia1",
  "Rps5",
  "Hist1h2al",
  "Lnpep",
  "Rlim",
  "Mmp17",
  "Zbtb17",
  "Zfp599",
  "Syn1",
  "Mettl16",
  "Med29",
  "Abcc8",
  "Gbp3",
  "Padi3",
  "Lgals8",
  "Ms4a6b",
  "Eif2b4",
  "Papss1",
  "331374",
  "Lsm6",
  "Hpd",
  "Cntfr",
  "Parva",
  "Rdh9",
  "Nrg2",
  "Kpnb1",
  "Ppia",
  "Ppcdc",
  "Rragc",
  "Dnajc4",
  "Rps25",
  "Wdr95",
  "Lrrc28",
  "Tbl1x",
  "Hist1h4n",
  "Slbp",
  "Fkbp10",
  "Vps16",
  "Ercc6l2",
  "Hnrnpm",
  "Myl7",
  "Cd34",
  "Ntm",
  "Pdzd4",
  "Rab3a",
  "Vars2",
  "Rbm18",
  "Slc23a3",
  "Pten",
  "Zfyve1",
  "Sirpa",
  "Atp2b1",
  "Scube1",
  "Haus8",
  "Zfp786",
  "Clock",
  "Aqp7",
  "Man2b2",
  "Gm614",
  "Spp2",
  "Osbpl7",
  "Trpm1",
  "Nsmf",
  "Samd9l",
  "4930453N24Rik",
  "Hoga1",
  "Tmem209",
  "1700037H04Rik",
  "Ttc7",
  "Mthfsd",
  "Trappc12",
  "Rcan3",
  "Tdp1",
  "Tmem102",
  "Slc35a3",
  "Dysf",
  "101056447",
  "Inpp5k",
  "Ccdc167",
  "Jrk",
  "Clec2i",
  "Rpl7a",
  "Stmn2",
  "Cnpy3",
  "Map6",
  "Atl2",
  "Stag2",
  "Hmgb2",
  "Mef2d",
  "Hgs",
  "Cdk12",
  "Wdr55",
  "Pcdhb17",
  "Rasl11b",
  "Tprgl",
  "Clec2e",
  "Vcan",
  "Hgf",
  "Rnf216",
  "Zmiz2",
  "Abr",
  "Zbtb1",
  "Tmem245",
  "Eif3d",
  "Prpf3",
  "Sult1a1",
  "Arl2bp",
  "Ankrd33b",
  "Plin1",
  "Klk1b26",
  "Zfp36",
  "Rpf2",
  "Nus1",
  "Atp6v0d2",
  "Scap",
  "Cabp7",
  "Got2",
  "Gstm3",
  "Prickle3",
  "Nefh",
  "Hdhd2",
  "Nat10",
  "Wdr25",
  "Tm4sf4",
  "Upb1",
  "Akap13",
  "Rnaseh2b",
  "Amph",
  "Nck2",
  "Elp3",
  "Pcbp2",
  "Smarcal1",
  "Hnf4a",
  "Lnp",
  "101056061",
  "P4hb",
  "Tspan6",
  "Slc27a2",
  "Klhl13",
  "Rreb1",
  "Caprin2",
  "Brinp3",
  "Chuk",
  "Tbc1d10b",
  "Rpl13",
  "Kpna6",
  "Rho",
  "Slc39a6",
  "Zfp597",
  "Fxyd6",
  "Vwa7",
  "Casp4",
  "Sdhd",
  "Poll",
  "Smarcc2",
  "Nrip2",
  "Usp12",
  "E2f3",
  "Slc16a6",
  "Man1a2",
  "668894",
  "Dos",
  "Abhd14b",
  "Loxl2",
  "Pold2",
  "Hgsnat",
  "Mbtps2",
  "Rps6ka5",
  "Ppp2cb",
  "Cd59b",
  "Nedd4l",
  "1700052N19Rik",
  "Mrps16",
  "Sh2d4b",
  "Wdr4",
  "Zfp839",
  "Nxpe3",
  "Eif4h",
  "Upf3b",
  "Rassf8",
  "Rell2",
  "Atp1b4",
  "Zbtb46",
  "Ddx56",
  "Stard3",
  "Rif1",
  "Lrrc49",
  "Trim14",
  "Emg1",
  "Zfp174",
  "Pde6b",
  "Efna1",
  "Bmp3",
  "Slc7a6",
  "Ggnbp1",
  "Cdc37",
  "Aurka",
  "Als2",
  "Myom2",
  "Dcaf11",
  "Cnnm4",
  "Mfsd3",
  "Adcy7",
  "Pcdhb12",
  "Rassf3",
  "Afap1l2",
  "Gpt2",
  "Cytl1",
  "Zfp703",
  "Cxcr3",
  "Adh7",
  "Trim30d",
  "Tinf2",
  "Lace1",
  "Ik",
  "Ccdc17",
  "Pcid2",
  "Acsl1",
  "Prdm1",
  "Sept9",
  "Lzts3",
  "Rala",
  "Dynlrb2",
  "Capza1",
  "Gbas",
  "Rimbp3",
  "Prmt6",
  "Manba",
  "Prr5",
  "Mpc1",
  "Qprt",
  "Cnot7",
  "Rprd1b",
  "Degs1",
  "Zfp580",
  "Hdx",
  "Plac8l1",
  "Fgfr1op2",
  "Aplp1",
  "Scd4",
  "Hsp90ab1",
  "Ddi1",
  "Med25",
  "641387",
  "Camsap3",
  "Galnt10",
  "Mast1",
  "Mrpl21",
  "Pvrl2",
  "Lrp2bp",
  "Dhodh",
  "Lyrm5",
  "Nsun4",
  "Tm2d3",
  "Ubr7",
  "Spred3",
  "Tceanc",
  "Clip1",
  "Skap1",
  "Mms22l",
  "Abcf2",
  "Nae1",
  "Ttc8",
  "Ezh1",
  "Armc9",
  "4931414P19Rik",
  "Gareml",
  "Abhd6",
  "Adck5",
  "Colq",
  "Tmc3",
  "101056482",
  "Acsl4",
  "Trim62",
  "Tiprl",
  "Asna1",
  "Strn",
  "Lrrc16a",
  "Ppp2r2d",
  "Ybx1",
  "Pphln1",
  "Ikbkap",
  "Mia",
  "Zfp59",
  "Cytip",
  "Cxcl16",
  "Vcpip1",
  "mt-Nd2",
  "Gfm1",
  "Arap2",
  "Npr1",
  "Adat1",
  "Psma1",
  "Insr",
  "Aspm",
  "Syt11",
  "Lrrfip2",
  "Smim15",
  "Nyap1",
  "Mroh8",
  "Dnajc22",
  "Mthfd1",
  "Tbx1",
  "Prpf8",
  "Ino80",
  "Mettl4",
  "Cd28",
  "Pacsin3",
  "Dnph1",
  "Tbc1d30",
  "Trim63",
  "Adtrp",
  "Erlin2",
  "Anxa6",
  "Synpo",
  "Fgf11",
  "Ces1c",
  "Gm2897",
  "Mcts1",
  "Lmf1",
  "Tax1bp1",
  "Mboat4",
  "Serpina3a",
  "101056627",
  "Lmo2",
  "Chaf1a",
  "Ube2t",
  "Bmp2k",
  "Timm50",
  "Fkbp1b",
  "Ksr1",
  "Bloc1s4",
  "Ikzf3",
  "Cuedc1",
  "Rab27a",
  "1700112E06Rik",
  "Lmf2",
  "AW554918",
  "Zmym4",
  "B3gnt4",
  "Zfp30",
  "Ift22",
  "Ccnf",
  "Rhox9",
  "Grsf1",
  "Erich2",
  "Spry2",
  "AI661453",
  "Plxnc1",
  "Bhlha15",
  "Rbfox3",
  "Ahr",
  "Ap5m1",
  "Gramd3",
  "Gypc",
  "Rnasel",
  "Ly6g6d",
  "Plekha1",
  "Pla2g12a",
  "Gm8369",
  "Catsper4",
  "Exosc3",
  "Tbc1d13",
  "Taf6l",
  "Abca1",
  "Spred2",
  "Srek1",
  "Gclc",
  "Stac",
  "mt-Nd1",
  "Hbq1a",
  "Fam76b",
  "Hspb3",
  "Pcp2",
  "Tcf7l1",
  "Ccdc82",
  "Ppm1e",
  "100862584",
  "Iscu",
  "Mrpl35",
  "433745",
  "100042880",
  "Atxn7l1",
  "545600",
  "Mpdu1",
  "Rapgef1",
  "Colgalt2",
  "Rabl6",
  "Dedd2",
  "Cpa1",
  "Grem2",
  "Mta3",
  "Gatad1",
  "Mblac2",
  "233147",
  "Amd2",
  "Tg",
  "Dusp7",
  "Arpc5l",
  "Enoph1",
  "Dclk2",
  "Slc41a2",
  "Csgalnact2",
  "Mtx3",
  "Clasp2",
  "Msantd3",
  "Cops6",
  "Tbce",
  "Lias",
  "Yme1l1",
  "Lipc",
  "Slc27a6",
  "Bace1",
  "Asf1a",
  "BC094916",
  "Srpx",
  "Alyref2",
  "Atp6v1g1",
  "Fam208a",
  "Rbbp9",
  "Slc5a12",
  "Lrrc14b",
  "Tubb1",
  "C330021F23Rik",
  "Usp51",
  "Rpl29",
  "1110032A03Rik",
  "Syap1",
  "Rgs17",
  "Ptbp2",
  "Slc39a4",
  "Trove2",
  "Ubxn4",
  "Snrnp40",
  "Adgre5",
  "Heatr5a",
  "Usp39",
  "Zfand2a",
  "Gjb1",
  "Amotl1",
  "Fbxo6",
  "Cenpe",
  "Sat2",
  "Shroom1",
  "Proca1",
  "Pnpla8",
  "Parp6",
  "Klhl26",
  "Obfc1",
  "Epb4.1l1",
  "Dus2",
  "Slc10a6",
  "Ufm1",
  "Spata17",
  "Sh2d4a",
  "Pex14",
  "Tmem242",
  "Tpst2",
  "Gulp1",
  "Malsu1",
  "Coro1a",
  "Add2",
  "Plek",
  "Tesk1",
  "Fam196a",
  "Kdsr",
  "Glrb",
  "Ndufaf3",
  "Plch2",
  "Snrpb",
  "Cask",
  "Tomm70a",
  "Bcl7a",
  "Serpina3n",
  "Lrfn2",
  "Stard4",
  "AA986860",
  "Ugt1a6b",
  "Dbn1",
  "Rnf121",
  "Catsperd",
  "Map3k7cl",
  "Lrrn2",
  "Sike1",
  "Tmprss6",
  "Mllt1",
  "Rpl37",
  "Fbxo28",
  "Plxdc2",
  "Higd1b",
  "Vdr",
  "Nap1l4",
  "Slc6a9",
  "Meis1",
  "Tfcp2l1",
  "Rxfp2",
  "Otog",
  "Tmem150b",
  "Chil3",
  "Rabggtb",
  "Adgrf4",
  "Sepw1",
  "Phc3",
  "Ramp3",
  "Spry4",
  "Sec14l5",
  "Ehbp1",
  "Cacfd1",
  "Fibp",
  "Prkaa2",
  "Acrbp",
  "Micu3",
  "2010111I01Rik",
  "Tmco3",
  "Synpo2",
  "Dnaja3",
  "Cfap58",
  "Perp",
  "Ext2",
  "Extl2",
  "2510039O18Rik",
  "Echs1",
  "2410004P03Rik",
  "Slc5a5",
  "Plb1",
  "100040052",
  "Gm3558",
  "100503428",
  "100503895",
  "Prdm5",
  "Erc2",
  "Seh1l",
  "Zpbp",
  "Arfgap3",
  "Zfp385b",
  "Dstn",
  "Sepn1",
  "Plin5",
  "Myh3",
  "Phlda3",
  "Angel1",
  "1200014J11Rik",
  "Pex13",
  "E2f1",
  "Hint3",
  "Dnajb3",
  "Gch1",
  "Kcna6",
  "Evi2a",
  "Nid2",
  "Rap2b",
  "Ankk1",
  "Ap1s2",
  "Fam199x",
  "Cdc20b",
  "Cltb",
  "Sp1",
  "Rbm11",
  "Uso1",
  "Tnk1",
  "Agpat6",
  "Creb3l3",
  "Nol7",
  "Pdk4",
  "Cpsf7",
  "Prpf19",
  "Pptc7",
  "Prelid2",
  "Fam109a",
  "Adam19",
  "Amacr",
  "Cldn12",
  "Tgfbr3l",
  "Ftl1",
  "Cym",
  "Nckap1",
  "Rnf24",
  "Dnah6",
  "Htra2",
  "Hccs",
  "Msln",
  "Arpc3",
  "Hsdl1",
  "Irx2",
  "Zcchc24",
  "Gdap2",
  "Rybp",
  "Lpin3",
  "Cdc14b",
  "Aldob",
  "Tmem97",
  "Edc3",
  "Slc14a1",
  "Abca7",
  "Srcin1",
  "Tipin",
  "4932438A13Rik",
  "Mmp2",
  "Pnkp",
  "Rsph9",
  "Prrx1",
  "Gnptab",
  "Gpr161",
  "Nup133",
  "Ebf1",
  "Tsr1",
  "Kansl1l",
  "Atg2b",
  "Tlx1",
  "Yipf4",
  "Serpina1a",
  "Cln8",
  "Parp1",
  "Bspry",
  "Bmyc",
  "Clptm1",
  "Gm3194",
  "Chka",
  "Spef1",
  "Brms1",
  "Gdi1",
  "Btnl9",
  "Cars2",
  "Mvp",
  "Zfp639",
  "Nrep",
  "Msl3",
  "Diexf",
  "Zfp185",
  "Tnfsf14",
  "5430427O19Rik",
  "Rbbp6",
  "Dtwd2",
  "Btg1",
  "Gapt",
  "Ston1",
  "Mink1",
  "Ccdc71",
  "Sart3",
  "Rsbn1l",
  "432879",
  "Baiap2l2",
  "Med18",
  "3110040N11Rik",
  "Tssc1",
  "Rab11a",
  "Gstm5",
  "Cenpc1",
  "Gsto1",
  "Slc8b1",
  "Gm561",
  "Zfp521",
  "Syne1",
  "Ngef",
  "Mapre2",
  "Dok5",
  "Pcdha11",
  "Mroh2a",
  "Hsd17b2",
  "Sardh",
  "Apobr",
  "Shf",
  "Smarcd2",
  "Gng11",
  "Ptprm",
  "Frat2",
  "Mreg",
  "Dpysl5",
  "Tmem218",
  "Ddx52",
  "Phactr2",
  "Slc18a2",
  "Rfx8",
  "Pigx",
  "Rasgef1b",
  "Abcg1",
  "Gabarapl1",
  "Enox1",
  "Rsrc2",
  "Ncln",
  "Gsta3",
  "Ran",
  "Afm",
  "Tnks",
  "Bms1",
  "Kdr",
  "Tha1",
  "Ubald2",
  "Insl3",
  "Nudt11",
  "Zfp300",
  "Slc16a12",
  "Tex9",
  "Gucy1b3",
  "Kcnk6",
  "Ppp3cb",
  "Efnb1",
  "Cmpk2",
  "Cfp",
  "Dmxl2",
  "Zkscan14",
  "640611",
  "Spata5",
  "Stambpl1",
  "Atp6v0e",
  "Supt20",
  "Kif24",
  "Spidr",
  "Ccdc50",
  "Leng8",
  "Yipf5",
  "Klf16",
  "Agbl5",
  "Nav1",
  "Ak4",
  "Stag1",
  "Kctd8",
  "Pcdhb21",
  "Itih1",
  "Dennd5a",
  "Dsg2",
  "Tprkb",
  "Klhdc8b",
  "Atat1",
  "Foxo3",
  "Chchd6",
  "Plcxd2",
  "Sp100",
  "Mdfi",
  "Samd10",
  "Wdr20",
  "Dcdc2c",
  "Apol7e",
  "AB124611",
  "Apoa5",
  "Kcnj5",
  "Zc3h12a",
  "100044324",
  "Birc3",
  "Cklf",
  "Bin1",
  "Slc47a1",
  "Anxa4",
  "Aacs",
  "Zfp57",
  "Med8",
  "Ccdc130",
  "Lect1",
  "Kcp",
  "Paxip1",
  "Lat",
  "Prdx4",
  "Gxylt1",
  "Fundc1",
  "Nol8",
  "Ttc33",
  "Tekt2",
  "Jup",
  "Arf6",
  "Ptms",
  "Pdcd10",
  "Prkg2",
  "Dkc1",
  "Psd",
  "Rbm46",
  "Vamp7",
  "Ankrd37",
  "Cpsf4l",
  "P2rx5",
  "Trim7",
  "Spa17",
  "Mrps10",
  "Ism1",
  "Als2cl",
  "Mrps18c",
  "Ubxn2b",
  "Eef2k",
  "Wdr45b",
  "Ccpg1",
  "Hist1h4b",
  "Scmh1",
  "Atp6v1f",
  "Bcan",
  "Nuf2",
  "Ccr2",
  "Gabrd",
  "Limd2",
  "P3h1",
  "Cox7b",
  "4921539E11Rik",
  "Oxnad1",
  "Lrch3",
  "Wdr19",
  "Mb",
  "2610002M06Rik",
  "Churc1",
  "Cgn",
  "Slc30a2",
  "Fxyd2",
  "Slc38a11",
  "Eln",
  "Btf3",
  "Zfp28",
  "Serpina3i",
  "Tie1",
  "Setdb1",
  "Synj2bp",
  "Tmx1",
  "Hs3st3a1",
  "Errfi1",
  "Fam19a2",
  "Zfp507",
  "Arhgap26",
  "Lamtor2",
  "Nlrc3",
  "Arv1",
  "Nupr1",
  "Senp2",
  "Ablim1",
  "Aggf1",
  "Ofd1",
  "Diras2",
  "Rtca",
  "H2-T22",
  "Cdc42bpb",
  "100047632",
  "Prkaca",
  "Oxsm",
  "Tlk1",
  "Tctex1d2",
  "Gpalpp1",
  "Ern1",
  "Snrpg",
  "Elovl3",
  "Iqsec2",
  "Zfp385a",
  "Lipo1",
  "Hexdc",
  "4933427G17Rik",
  "Tlr11",
  "Lbx2",
  "Htt",
  "Filip1l",
  "Zfp46",
  "Rbbp4",
  "Thbs3",
  "Mterf4",
  "Vwce",
  "Hepacam2",
  "Ttc27",
  "Fabp1",
  "Ear2",
  "Scrn3",
  "Notch2",
  "Med11",
  "Hcls1",
  "Paics",
  "667952",
  "Gm17455",
  "Ttn",
  "Rabep1",
  "Srr",
  "Cxcl10",
  "Ccdc170",
  "Gm5616",
  "Magi2",
  "Clec1b",
  "Dennd2c",
  "Tex261",
  "Cacna1s",
  "Mfap4",
  "Suz12",
  "Commd4",
  "Rec114",
  "Aqr",
  "Cntf",
  "Rfx7",
  "Ugt2b34",
  "Zdhhc15",
  "Fancl",
  "Rnf139",
  "Ankfy1",
  "Lekr1",
  "Hyi",
  "Zfp810",
  "Garem",
  "Zfp189",
  "Txndc16",
  "Cdh3",
  "Serpina12",
  "Spag6",
  "B4galt7",
  "Tmed2",
  "Pcdhb11",
  "Apoh",
  "Epha6",
  "Tiam2",
  "Psmc1",
  "BC017158",
  "Foxc2",
  "Ufsp1",
  "Rrnad1",
  "Zfp949",
  "Orc4",
  "Rcor3",
  "Tns3",
  "Ptprd",
  "Ccdc126",
  "Cd37",
  "mt-Co1",
  "Rab33a",
  "Gdap1",
  "Mup19",
  "Csprs",
  "Capn5",
  "Hes6",
  "Bcl6",
  "I830012O16Rik",
  "Fgf14",
  "Tfap4",
  "Rnf183",
  "Stag3",
  "Plekho1",
  "Dmc1",
  "Faim",
  "Fndc1",
  "Tep1",
  "Slc24a1",
  "Wnt7a",
  "AI597479",
  "Abcc2",
  "St7",
  "Bbs7",
  "Cdkn1a",
  "Epn3",
  "Tnrc6b",
  "Kdm5c",
  "Notum",
  "Epha7",
  "Becn1",
  "Kif27",
  "Rtn4rl1",
  "Ino80b",
  "Nme7",
  "Itih3",
  "Zfp456",
  "Wdr11",
  "Stab1",
  "Capza2",
  "Sox4",
  "D1Ertd622e",
  "Cd2bp2",
  "Serpine2",
  "Usp47",
  "Gm12185",
  "Runx3",
  "Notch3",
  "Adam28",
  "Hs3st1",
  "Zufsp",
  "Abt1",
  "Zfp120",
  "Atxn2l",
  "Trem2",
  "Prrxl1",
  "Kansl2",
  "Wsb2",
  "Raver2",
  "Amigo3",
  "Vrk3",
  "Tmem50a",
  "Zxdb",
  "Dagla",
  "Arxes1",
  "Trappc13",
  "Abcc10",
  "Uhmk1",
  "Sorcs1",
  "Rad1",
  "Npnt",
  "Tbc1d25",
  "Plcxd3",
  "Klf2",
  "Tnfsf18",
  "Golga5",
  "Tpmt",
  "Tmem163",
  "Tcea2",
  "Lrrfip1",
  "Sdccag8",
  "8030474K03Rik",
  "Pdpk1",
  "Osbpl8",
  "Flot1",
  "Pkd2l1",
  "Npc2",
  "Lrrc17",
  "1500009L16Rik",
  "Irf2bp2",
  "B3gnt6",
  "5730508B09Rik",
  "Fcho2",
  "Mapk1ip1",
  "Ppp1r3g",
  "Arhgap19",
  "Ifit1",
  "Exosc10",
  "Bcl7b",
  "Cfap74",
  "Sfrp5",
  "Sgsh",
  "Ppp2r2a",
  "Nudt21",
  "4632428N05Rik",
  "Cntnap1",
  "Pcdhb18",
  "Fignl1",
  "Rpl39",
  "Prmt3",
  "Mark1",
  "Sft2d1",
  "Akap7",
  "Klhl25",
  "2610301B20Rik",
  "Cyth3",
  "Ptrf",
  "Ergic1",
  "Mlx",
  "Gng12",
  "2810403A07Rik",
  "Shmt2",
  "Aspn",
  "Myod1",
  "Prdx6",
  "Rnf115",
  "Coq9",
  "Tmc4",
  "Rgs1",
  "Ubac1",
  "Olfr613",
  "Wrn",
  "Cyp2d22",
  "Enpp4",
  "Clca3a2",
  "Denr",
  "Zbtb3",
  "Fam114a1",
  "Hoxa7",
  "Ubqln1",
  "Lrriq3",
  "Hs2st1",
  "2810408M09Rik",
  "Pld4",
  "Ppap2b",
  "Stim1",
  "Rab17",
  "Tmem220",
  "Smim14",
  "Zmynd8",
  "Tssk6",
  "Thnsl2",
  "Kifc5b",
  "Maz",
  "Pknox2",
  "P4ha2",
  "Adam17",
  "Cideb",
  "Tmem30b",
  "Ptgr1",
  "Cyp4f14",
  "Ifi30",
  "Plat",
  "Clic3",
  "Wdr78",
  "Cbr2",
  "Vopp1",
  "Soat2",
  "Sytl2",
  "101055716",
  "101055738",
  "Paqr8",
  "Spice1",
  "Ccdc159",
  "Erp27",
  "Plekhg4",
  "Zdhhc3",
  "Ctu2",
  "Il17rb",
  "Stc1",
  "Ulk4",
  "Gpsm2",
  "Ipmk",
  "Actr2",
  "Six3",
  "Wars2",
  "Tnnt1",
  "Tvp23a",
  "Ctdspl",
  "Adat3",
  "Dhx8",
  "Zbtb12",
  "Tomm40",
  "Calcoco2",
  "2010107G12Rik",
  "Matn4",
  "Dlgap1",
  "Paip1",
  "Tmem129",
  "Dnaic2",
  "Rinl",
  "Adipor2",
  "Lhx2",
  "Plin4",
  "Ipo4",
  "Kcnip4",
  "Usp9y",
  "Tcaim",
  "Atp1b3",
  "Micall2",
  "Abhd15",
  "Vdac3",
  "Tex15",
  "Wac",
  "Dync1i1",
  "Med19",
  "Fancc",
  "Naaladl1",
  "Arhgap12",
  "Cthrc1",
  "Nsa2",
  "Rergl",
  "Tssk4",
  "Mrps27",
  "Mapk13",
  "Mutyh",
  "Rpp38",
  "Rps13",
  "Fchsd1",
  "B3gnt7",
  "Cyp2u1",
  "Csnk1d",
  "Ubn1",
  "Smc4",
  "Il4i1",
  "Slc25a14",
  "B930041F14Rik",
  "Nup107",
  "Spred1",
  "Ogfrl1",
  "Rab43",
  "Ropn1l",
  "Sgsm3",
  "Acox2",
  "Cers4",
  "Camk2b",
  "Fmod",
  "Arf5",
  "Psmd13",
  "Lmtk2",
  "Fgf12",
  "Rictor",
  "Hspa2",
  "Fam213b",
  "Pgrmc1",
  "Cript",
  "Xrcc1",
  "Col4a2",
  "Ocrl",
  "Tbcd",
  "Cul2",
  "Usp21",
  "Asb10",
  "Ap3m2",
  "Higd1a",
  "Rnf220",
  "Alg10b",
  "Zfp445",
  "Fez1",
  "Rwdd3",
  "Lrrc10b",
  "Ap1s1",
  "AI118078",
  "Nol11",
  "Smap1",
  "B3gnt2",
  "Txndc11",
  "Cables1",
  "Hoxa1",
  "Chac2",
  "Lman2l",
  "Agfg1",
  "Rnf5",
  "Ccdc87",
  "Gfra1",
  "Prkch",
  "Lct",
  "March5",
  "Gatc",
  "Ctps",
  "Rab3c",
  "Lmbr1l",
  "Tbx18",
  "Slc38a3",
  "Tmcc3",
  "Speer4e",
  "2610002J02Rik",
  "Cd109",
  "Spire1",
  "Eif2s3x",
  "Elk1",
  "Ubiad1",
  "Agap2",
  "Ucp3",
  "Lrrc8d",
  "Trib2",
  "Zfp617",
  "Nip7",
  "Cdkn1b",
  "Prox1",
  "Cd82",
  "52808"
// /genes
];
var conditions=[
"CBA_J-CTR_130",
"BALB_cByJ-ATE_157",
"CBA_J-ISO_133",
"CBA_J-ATE_127",
"CBA_J-ATE_132",
"CBA_J-CTR_126",
"BALB_cByJ-CTR_144",
"CBA_J-ISO_129",
"CBA_J-ATE_131",
"BALB_cJ-ATE_86",
"CBA_J-CTR_125",
"BALB_cJ-CTR_85",
"BALB_cJ-ATE_82",
"C57BL_6J-ATE_95",
"BALB_cByJ-CTR_158",
"NOD_ShiLtJ-ATE_23",
"BALB_cByJ-ATE_151",
"CBA_J-ISO_128",
"BALB_cJ-ISO_84",
"BALB_cJ-ISO_83",
"DBA_2J-ATE_6",
"C57BL_6J-ATE_106",
"BALB_cByJ-ATE_160",
"C3H_HeJ-ATE_67",
"BALB_cByJ-CTR_143",
"SM_J-CTR_40",
"A_J-ATE_116",
"DBA_2J-CTR_9",
"SM_J-CTR_41",
"A_J-CTR_120",
"SM_J-ATE_43",
"BALB_cJ-ATE_80",
"SM_J-ATE_42",
"A_J-ATE_117",
"LP_J-CTR_97",
"A_J-ATE_122",
"DBA_2J-ATE_5",
"A_J-CTR_121",
"I_LnJ-ATE_148",
"C3H_HeJ-ATE_61",
"A_J-CTR_119",
"SM_J-ATE_49",
"LP_J-ATE_98",
"C3H_HeJ-CTR_63",
"SM_J-CTR_48",
"C57BLKS_J-CTR_110",
"C3H_HeJ-ATE_66",
"BALB_cJ-CTR_79",
"DBA_2J-CTR_1",
"C3H_HeJ-CTR_64",
"NOD_ShiLtJ-ATE_22",
"C57BLKS_J-ATE_113",
"NOD_ShiLtJ-CTR_21",
"BALB_cByJ-ISO_159",
"I_LnJ-ATE_154",
"C57BLKS_J-CTR_107",
"A_J-ISO_118",
"PL_J-ATE_71",
"DBA_2J-ISO_8",
"I_LnJ-ISO_155",
"PL_J-CTR_72",
"C3H_HeJ-ISO_68",
"FVB_NJ-ATE_60",
"PL_J-CTR_74",
"C3H_HeJ-ISO_62",
"BALB_cJ-ISO_81",
"C57BL_6J-CTR_35",
"SWR_J-ATE_135",
"C58_J-CTR_28",
"I_LnJ-ISO_149",
"C58_J-ISO_37",
"C57BL_6J-CTR_38",
"FVB_NJ-ATE_57",
"I_LnJ-ISO_152",
"C57BLKS_J-ISO_114",
"PL_J-ISO_77",
"C58_J-ISO_33",
"C58_J-ISO_31",
"SJL_J-ATE_18",
"SJL_J-CTR_16",
"SJL_J-ATE_17",
"C57BL_6J-ISO_59",
"C57BL_6J-ISO_47",
"SJL_J-CTR_15",
"NZB_BLNJ-ATE_94",
"DBA_2J-ISO_4",
"SJL_J-CTR_10",
"PL_J-ISO_78",
"C57BLKS_J-ISO_115",
"NZB_BLNJ-ATE_88",
"NZB_BLNJ-CTR_92",
"FVB_NJ-ISO_54",
"SWR_J-ATE_139",
"NZB_BLNJ-CTR_87",
"LP_J-ISO_99",
"LP_J-ISO_103",
"NZB_BLNJ-ATE_89",
"SWR_J-ATE_140",
"PL_J-ISO_73",
"NOD_ShiLtJ-ISO_25",
"FVB_NJ-CTR_56",
"SJL_J-ATE_11",
"NOD_ShiLtJ-ISO_24",
"C57BL_6J-ISO_50",
"NZB_BLNJ-CTR_93",
"LP_J-ISO_102",
"SWR_J-CTR_138",
"NOD_ShiLtJ-ISO_26",
"SWR_J-CTR_134",
"FVB_NJ-ISO_58",
"SWR_J-CTR_137",
"FVB_NJ-ISO_55",
"SJL_J-ISO_12",
"SJL_J-ISO_14",
"SJL_J-ISO_13",
"SWR_J-ISO_142",
"NZB_BLNJ-ISO_96",
"SWR_J-ISO_136",
"NZB_BLNJ-ISO_90",
"SWR_J-ISO_141",
"NZB_BLNJ-ISO_91"
// /conditions
];
