# Supplementary material for: RNAseq analysis of heart tissue from mice treated with atenolol and isoproterenol reveals a reciprocal transcriptional response
Source: BMC Genomics. 2016 Sep 7;17(1):717. doi: 10.1186/s12864-016-3059-6 (PMC5015234; doi:10.1186/s12864-016-3059-6)
Supplement: Additional file 4: — Supplementary data. Compressed HTML files of 98 expression modules annotated for genes, strains and GO or KEGG terms (see Additional file 3 for navigation details). (GZ 11006 kb) [file 12864_2016_3059_MOESM4_ESM.gz › modules.html/module-94.js]

function showstuff(boxid){
   document.getElementById(boxid).style.visibility="visible";
   document.getElementById(boxid).style.display="block";
}
function hidestuff(boxid){
   document.getElementById(boxid).style.visibility="hidden";
   document.getElementById(boxid).style.display="none";
}
function togglestuff(boxid){
   if (document.getElementById(boxid).style.visibility=="hidden") {
     document.getElementById(boxid).style.visibility="visible";
     document.getElementById(boxid).style.display="block";
     document.getElementById(boxid+".1").style.display="block";
     document.getElementById(boxid+".2").style.display="none";
   } else {
     document.getElementById(boxid).style.visibility="hidden";
     document.getElementById(boxid).style.display="none";
     document.getElementById(boxid+".1").style.display="none";
     document.getElementById(boxid+".2").style.display="block";
   }
}
function togglestuff2(boxid){
   if (document.getElementById(boxid).style.visibility=="hidden") {
     document.getElementById(boxid).style.visibility="visible";
     document.getElementById(boxid).style.display="block";
   } else {
     document.getElementById(boxid).style.visibility="hidden";
     document.getElementById(boxid).style.display="none";
   }
}
function togglestuff3(classid) {
   var Elist=document.getElementsByTagName('span');
   for (var i=0; i<Elist.length; i++) {
     if (Elist[i].className==classid) {
       if (Elist[i].style.visibility=="hidden") {
          Elist[i].style.visibility="visible";
          Elist[i].style.display="block";
       } else {
          Elist[i].style.visibility="hidden";
          Elist[i].style.display="none";
       }
     }
  }
}
           
function findPos(obj) {
     var curleft = curtop = 0;
     if (obj.offsetParent) {
 	do {
	  curleft += obj.offsetLeft;
          curtop += obj.offsetTop;
        } while (obj = obj.offsetParent);
     }
     return [curleft,curtop];
}
function writeCoords(e) {
   var opos=findPos(document.getElementById("expimage"));
   var mouseX=0, mouseY=0;
   if (!e) var e = window.event||window.Event;

   if('undefined'!=typeof e.pageX)
   {
     mouseX = e.pageX;
     mouseY = e.pageY;
   } else {
     mouseX = e.clientX + document.body.scrollLeft;
     mouseY = e.clientY + document.body.scrollTop;
   }
   var pos_x=mouseX-opos[0]-exppos[0];
   var pos_y=mouseY-opos[1]-exppos[2];
   var gene_width=exppos[4];
   var cond_height=exppos[5];
   var gene=genes[Math.floor(pos_x/gene_width)];
   var cond=conditions[conditions.length-Math.floor(pos_y/cond_height)-1];

   document.getElementById("cross.x").style.left=exppos[0]+opos[0]+'px';
   document.getElementById("cross.y").style.top=exppos[2]+opos[1]+'px';

   if (gene) {
     document.getElementById("exp.x").value=gene;
   }
   if (cond) {
     document.getElementById("exp.y").value=cond;
   }

   if (pos_x > exppos[1]-exppos[0]) { 
     mouseX = mouseX - pos_x + exppos[1]-exppos[0];
   } else if (pos_x < 1) {
     mouseX = mouseX - pos_x;
   }
   if (pos_y > exppos[3]-exppos[2]) {
     mouseY = mouseY - pos_y + exppos[3]-exppos[2]-2;
   } else if (pos_y < 1) {
     mouseY = mouseY - pos_y - 2;
   }
   document.getElementById("cross.x").style.top=mouseY + 'px';
   document.getElementById("cross.x").style.display="block";
   document.getElementById("cross.y").style.left=mouseX + 'px';
   document.getElementById("cross.y").style.display="block";
}

var exppos= [ 
50, 4747, 71, 506, 1, 3
// /exppos
];

var genes=[
"Mfap5",
  "Timm44",
  "Dffb",
  "Uqcrfs1",
  "Akr1b8",
  "Cd33",
  "Dscr3",
  "G2e3",
  "Cfap43",
  "Clec3b",
  "Grk4",
  "Itsn2",
  "Mrps7",
  "Rgs3",
  "Ggt5",
  "Mcmdc2",
  "Aff2",
  "Ggact",
  "Lrp2",
  "Fst",
  "Ugcg",
  "Gfpt1",
  "Prkx",
  "Cubn",
  "Nog",
  "Col7a1",
  "Nceh1",
  "Ilvbl",
  "Col13a1",
  "Efemp2",
  "Gbp4",
  "Ltb4r1",
  "Dnajc5",
  "Wfikkn2",
  "Gpt",
  "Ap4e1",
  "Ski",
  "Noxo1",
  "Dad1",
  "Il1rap",
  "Ctf1",
  "Mylk3",
  "Itm2b",
  "Rufy1",
  "Snx33",
  "Plrg1",
  "Samm50",
  "Ercc3",
  "Dctn5",
  "Parp16",
  "Cd4",
  "Mrs2",
  "Bcas1",
  "Rfx5",
  "Dbt",
  "Acta2",
  "Ddb2",
  "Acpp",
  "Gcnt1",
  "Ppargc1b",
  "Hmbox1",
  "Bcas3",
  "Slc16a2",
  "Spop",
  "Actn3",
  "Fstl5",
  "Dixdc1",
  "Dpp4",
  "Kif5a",
  "Mal",
  "Thbs2",
  "Trpm3",
  "Clec4e",
  "Fhit",
  "Lgals1",
  "Spi1",
  "Cda",
  "Retn",
  "Ddr1",
  "Rpp30",
  "Wdr64",
  "Sort1",
  "Rock1",
  "Gcnt2",
  "Col5a1",
  "Crkl",
  "Tprn",
  "Galnt15",
  "Frem2",
  "Casp2",
  "Igfbpl1",
  "Pla2g6",
  "Mycbp2",
  "Frmd4b",
  "Hacd1",
  "Khsrp",
  "Iars",
  "Nob1",
  "Trib2",
  "Lsm11",
  "Zfp346",
  "Actr8",
  "Fmo2",
  "Dlg5",
  "Serpina1e",
  "Tgfbr3",
  "Thbs3",
  "Ankk1",
  "S100a10",
  "Marveld1",
  "Ccdc13",
  "Hdac4",
  "Dusp27",
  "Cmip",
  "Mrc1",
  "Klhl7",
  "Zfand2b",
  "Galnt7",
  "Nup107",
  "Rab37",
  "Peli1",
  "Sct",
  "Misp",
  "Gpr137c",
  "Ccl8",
  "Gps2",
  "Orai1",
  "Ikbip",
  "Stub1",
  "Zcwpw1",
  "Tmppe",
  "Atf6b",
  "Clvs1",
  "Golga2",
  "A230050P20Rik",
  "Rarres1",
  "Cdkn2c",
  "Uvssa",
  "Ogn",
  "Spr",
  "Jdp2",
  "Sdf2",
  "Serpina3k",
  "Atp8b2",
  "Bend5",
  "Spta1",
  "Nt5c3",
  "Zfp934",
  "Pak1",
  "4632428N05Rik",
  "Rnf208",
  "666448",
  "Prkdc",
  "Cd79a",
  "Spc24",
  "Tlr1",
  "Otud1",
  "Mark2",
  "Rtn4r",
  "Usp3",
  "Tgfbrap1",
  "Zcchc10",
  "Pde8a",
  "Vps53",
  "Csf2ra",
  "Alg6",
  "Saa2",
  "Ric8b",
  "Msantd2",
  "Tti1",
  "Slc25a2",
  "Pdcd5",
  "Zdhhc16",
  "Dock6",
  "Tmem40",
  "100862012",
  "Itgal",
  "Lrig1",
  "Slc1a1",
  "Nat14",
  "Col11a2",
  "Fgf6",
  "Fubp1",
  "Nlrp5",
  "Fbln1",
  "Pon3",
  "Klhl12",
  "Cep128",
  "Cgn",
  "Ficd",
  "Fbxl5",
  "Sntb2",
  "Tnfaip3",
  "Cep76",
  "Lrba",
  "Dctn6",
  "Ddo",
  "P4ha3",
  "Phtf2",
  "Man1a2",
  "Pip5k1b",
  "Mtmr6",
  "Fgfr4",
  "Mgarp",
  "Cpa1",
  "Csf2rb",
  "Osm",
  "Tmem204",
  "Msi1",
  "Hectd2",
  "Rbm19",
  "Sel1l",
  "Nudcd2",
  "Mmp24",
  "Myo1f",
  "Tgds",
  "Hmgn3",
  "Pecam1",
  "Rpsa",
  "Lztr1",
  "Canx",
  "Gp49a",
  "Zfp318",
  "Sec31b",
  "Map1a",
  "F7",
  "C5ar2",
  "Cd300a",
  "Fcgr1",
  "D5Ertd579e",
  "Ptgir",
  "Il1b",
  "Ccl5",
  "1700015E13Rik",
  "Cbx4",
  "Dennd5b",
  "Thbd",
  "Pgp",
  "Gnai2",
  "Hhipl2",
  "Xirp2",
  "Pdpn",
  "Trim50",
  "Ggn",
  "Thumpd1",
  "Pold3",
  "Slc30a4",
  "Stard7",
  "Arhgap15",
  "Casp1",
  "Usp6nl",
  "Pnpla8",
  "Nrg1",
  "Cdc42bpb",
  "100047632",
  "Trp53inp2",
  "Greb1l",
  "Hs6st1",
  "Plcb3",
  "Ntng1",
  "Lor",
  "Itgav",
  "Gpr137b",
  "Syvn1",
  "Fbln2",
  "Fcgr2b",
  "Ankib1",
  "Edn3",
  "Vill",
  "Fgd5",
  "Glce",
  "Loxl3",
  "Scrn3",
  "Fosl1",
  "Trem2",
  "Slfn9",
  "Msra",
  "Kctd14",
  "Depdc7",
  "Nat2",
  "Alpk1",
  "Rfx1",
  "9530068E07Rik",
  "Hook3",
  "Ptk2b",
  "Pgap2",
  "Trmt12",
  "Dmxl1",
  "Ccar1",
  "Pias2",
  "Polr2k",
  "Krt14",
  "Pacsin3",
  "Col9a3",
  "Fem1c",
  "Bhlhe40",
  "Tmem214",
  "Card6",
  "Etaa1",
  "1700029J07Rik",
  "Tnfrsf25",
  "Hal",
  "Sulf1",
  "Mvb12a",
  "Cited4",
  "Pcdhb13",
  "Gpr183",
  "Tifab",
  "Epb4.1l1",
  "Grik4",
  "Omp",
  "Cntrob",
  "Trim65",
  "Nup62",
  "Matk",
  "Ccl2",
  "Dnase1l1",
  "Gys2",
  "Ccl17",
  "D19Bwg1357e",
  "Trp53",
  "Snx22",
  "Nup210",
  "Top1",
  "Rprd1b",
  "Bag5",
  "Col6a2",
  "Echdc3",
  "Yae1d1",
  "Hmox2",
  "Vps33b",
  "Necab3",
  "Gli2",
  "Ppara",
  "Serpinb6a",
  "Adam5",
  "mt-Nd6",
  "Aplnr",
  "Pigr",
  "Pdlim5",
  "Rai1",
  "Slc25a41",
  "Zfp384",
  "Srp9",
  "Lrrn3",
  "3010026O09Rik",
  "Dcn",
  "Art3",
  "Hpgds",
  "Pacrg",
  "Kcnn3",
  "Lactb",
  "Pde4a",
  "Zdhhc12",
  "Tmem251",
  "Pdzrn3",
  "Maob",
  "Cd99l2",
  "Pla2g2d",
  "Hnf1a",
  "Tmem117",
  "Pip5k1a",
  "18722",
  "Gm15448",
  "Gm14548",
  "Gm14548",
  "Isg15",
  "Inha",
  "Lars2",
  "Lyrm7",
  "Pcbp1",
  "Tro",
  "Kif18a",
  "Taf15",
  "Sigirr",
  "Cdc42ep2",
  "Tdo2",
  "Aqp2",
  "Men1",
  "Anxa7",
  "Olfr78",
  "R3hcc1l",
  "Ripk2",
  "Snrpe",
  "Atp6v0a4",
  "Lrtm1",
  "Rad23b",
  "Pcnt",
  "Fam76b",
  "Srl",
  "Sycp2",
  "Usp53",
  "Zfp408",
  "Ykt6",
  "Ppp2r5e",
  "Dnajc15",
  "Efcab11",
  "Ccdc23",
  "Has1",
  "Aatk",
  "Mme",
  "Sp4",
  "Pcyt1b",
  "Col19a1",
  "Mvd",
  "Toe1",
  "Naa50",
  "Mmp13",
  "Siah1b",
  "Lonp2",
  "Stat2",
  "Il4i1",
  "Ern1",
  "Tmc3",
  "Gpld1",
  "Ppa1",
  "Kdm4d",
  "Ppm1g",
  "Adcy6",
  "Cd83",
  "Itga8",
  "Igfbp4",
  "Clcc1",
  "Grip2",
  "Ccnt2",
  "Crip3",
  "Fam58b",
  "Ica1",
  "Rsbn1l",
  "Nup54",
  "Acp1",
  "Prr36",
  "Ppp1r18",
  "Nid2",
  "Rprm",
  "Psd4",
  "Itk",
  "Col5a2",
  "Rpl39",
  "Gabra1",
  "Psmd3",
  "Sbno1",
  "Fam114a1",
  "Rab3c",
  "Cd38",
  "Ucn",
  "Casd1",
  "Frmd3",
  "Cdk7",
  "Nudc",
  "Aasdh",
  "Slc16a1",
  "Rorc",
  "Pdcd11",
  "Ctse",
  "Pcdhb15",
  "Ciita",
  "Ddx43",
  "Zfx",
  "En2",
  "Tmem219",
  "Ankrd63",
  "Grap",
  "Dmxl2",
  "Creb3l2",
  "Dennd5a",
  "Gal3st4",
  "D16Ertd472e",
  "Cotl1",
  "Clstn2",
  "Dpep2",
  "Slc43a1",
  "Pde1c",
  "Scn4b",
  "1810026J23Rik",
  "Troap",
  "Ptgs1",
  "Wdr76",
  "Rgag4",
  "Ltk",
  "Aknad1",
  "Wscd2",
  "Lyz2",
  "Klk13",
  "Slc1a2",
  "Zfp281",
  "Myc",
  "Snx19",
  "Zmat4",
  "Ptpn18",
  "Riok1",
  "Rtn4",
  "Arhgap6",
  "Obox6",
  "Tom1l1",
  "Sec22b",
  "Ppp1r12a",
  "Ankrd28",
  "Fbxo9",
  "Gart",
  "Paics",
  "S1pr5",
  "Cul1",
  "Fam160b1",
  "Serpinc1",
  "Ermp1",
  "Ldb1",
  "Slc16a13",
  "1700026L06Rik",
  "Tubb2a",
  "Mum1l1",
  "Gdf6",
  "Nek7",
  "Gemin6",
  "Ryr1",
  "Taf3",
  "Myb",
  "Cpsf7",
  "Spred2",
  "Vps11",
  "Pcdhb17",
  "Timp1",
  "Cxcl2",
  "Otog",
  "Grpel1",
  "Casp4",
  "Akt1s1",
  "Usp4",
  "Irs2",
  "Eva1a",
  "Stam",
  "Dcaf12l1",
  "Rapgef6",
  "Chn2",
  "Zfp68",
  "Cyb5d2",
  "Sdk1",
  "H2-T3",
  "H2-T3",
  "Amer1",
  "Ctla2a",
  "Pnp",
  "Agrp",
  "Plekhh1",
  "Grik5",
  "Itgb1bp1",
  "Cox7b2",
  "Abca2",
  "3830406C13Rik",
  "Osgin1",
  "Mettl14",
  "Kirrel",
  "Mmp16",
  "Ruvbl1",
  "Mapkapk2",
  "Hars",
  "Crbn",
  "Ccdc125",
  "Mettl3",
  "Rbm18",
  "Tsc22d1",
  "Plekhg3",
  "Dnajc9",
  "Sesn1",
  "Stag1",
  "Rasgef1c",
  "Adarb2",
  "Slc38a3",
  "Blzf1",
  "Arl6",
  "Cd28",
  "Chl1",
  "Tmprss4",
  "Lgalsl",
  "Mlh3",
  "Ctsl",
  "Bivm",
  "Ctxn1",
  "Calm3",
  "Adam11",
  "Pno1",
  "Gpr55",
  "Cck",
  "Nyx",
  "Ctnna3",
  "Aga",
  "Ccdc39",
  "Rpp25",
  "Cybrd1",
  "Ptprj",
  "Cdk8",
  "Exph5",
  "Prep",
  "2210018M11Rik",
  "6330416G13Rik",
  "Gramd4",
  "Mical2",
  "Arl5c",
  "Tfap2e",
  "Pycr1",
  "Pigo",
  "Daam1",
  "Pus7l",
  "Suv39h2",
  "Clec2d",
  "Tmem86a",
  "Gm8369",
  "Otogl",
  "Mras",
  "Mbtps1",
  "Gipc3",
  "Coq10a",
  "Cdh10",
  "Arl11",
  "Slc10a4",
  "Glis2",
  "Ap3d1",
  "Cygb",
  "Bop1",
  "Hsd17b4",
  "Cd5",
  "Pcbp4",
  "Kpnb1",
  "D2hgdh",
  "Irf1",
  "Scn10a",
  "Tmod3",
  "Sep15",
  "Nfkbib",
  "Crot",
  "H2-T22",
  "Myh15",
  "Pcdhb18",
  "Vipas39",
  "Tagln",
  "Srd5a1",
  "Tmem138",
  "Grin2a",
  "B3galnt1",
  "Zfp709",
  "Stra13",
  "Fap",
  "Grin3a",
  "Dhrs3",
  "Smo",
  "Ano3",
  "Tmem179",
  "Mpz",
  "Sbf1",
  "Cript",
  "Cers6",
  "Isoc2a",
  "665181",
  "Cap1",
  "Pyhin1",
  "Tmem71",
  "Cxcl5",
  "Cxcl13",
  "Tgfbi",
  "Cd8b1",
  "Trim30b",
  "Wdr38",
  "239611",
  "Rgs19",
  "Phf23",
  "Arap3",
  "Ebf1",
  "Col1a1",
  "Phka1",
  "Cdhr4",
  "Hip1r",
  "Derl2",
  "Rpl41",
  "Fry",
  "Wbp4",
  "Dock10",
  "Rnps1",
  "Smim24",
  "Srpr",
  "Ephx3",
  "Ubox5",
  "Dkk3",
  "Ggps1",
  "H2afy2",
  "Opn3",
  "Pon1",
  "Pcdhb8",
  "Alad",
  "Skiv2l",
  "Adam19",
  "Trappc13",
  "Phykpl",
  "Shroom4",
  "Arhgap11a",
  "Coro1a",
  "Armc4",
  "Stab2",
  "Pex7",
  "Phrf1",
  "Cdc25c",
  "Fubp3",
  "Ppapdc1b",
  "Cav3",
  "Cltc",
  "Plk3",
  "Zfp879",
  "Apoc3",
  "Metap2",
  "Col20a1",
  "Rbmxl1",
  "Fam134c",
  "Slc35a4",
  "Ugt2b5",
  "Lrrc57",
  "Slc24a4",
  "Nubp2",
  "Trappc5",
  "Pts",
  "Mbtps2",
  "Ccl27a",
  "Amn1",
  "Ppfia3",
  "1810043G02Rik",
  "Hspa1b",
  "Car8",
  "Ptpre",
  "Plcxd1",
  "Ebp",
  "Avpr1a",
  "Zbtb24",
  "Prps2",
  "Cracr2b",
  "Senp8",
  "Plp2",
  "Papola",
  "Sparc",
  "Cnnm4",
  "Msl3",
  "Tpcn1",
  "Zfp566",
  "Ccdc126",
  "Prcc",
  "Tfam",
  "Il2rb",
  "Fgf20",
  "Stpg1",
  "Nmt1",
  "Ankrd26",
  "Rps11",
  "Cstad",
  "Hdac10",
  "Trub1",
  "Casp7",
  "Cenpt",
  "Ankle2",
  "Cdv3",
  "6820408C15Rik",
  "Psme3",
  "Kif14",
  "Tle2",
  "Pcdhb16",
  "Foxj3",
  "Henmt1",
  "Olfr691",
  "Ddx39",
  "Wwc1",
  "Saraf",
  "Hmgxb4",
  "Cpne7",
  "Cnot4",
  "Tjap1",
  "Avpr2",
  "Sel1l3",
  "Snrnp200",
  "Gprasp1",
  "Fkbp10",
  "Eva1c",
  "Hdac6",
  "Serpinb9",
  "Msi2",
  "Dffa",
  "Mapk1",
  "Ptprs",
  "Dsp",
  "Marf1",
  "Pcdhb19",
  "Asna1",
  "Dlx4",
  "Kcnu1",
  "Slco1a1",
  "Csf3r",
  "Usp37",
  "Hmmr",
  "Krt18",
  "Lpar1",
  "Polg2",
  "15061",
  "Clec12b",
  "Itga1",
  "Hspa5",
  "Naf1",
  "Mpg",
  "Frzb",
  "Mpdz",
  "Gm21981",
  "Gas6",
  "Runx2",
  "Zc4h2",
  "Pdgfb",
  "Cntnap1",
  "Msh3",
  "Cd36",
  "Rbm33",
  "D17Wsu92e",
  "Igsf23",
  "D930015E06Rik",
  "Fam174a",
  "Fam199x",
  "Mycbpap",
  "Angptl2",
  "Magoh",
  "Cars2",
  "Ppwd1",
  "Gm21698",
  "Anpep",
  "Slc6a2",
  "Anxa11",
  "Zdhhc1",
  "Nfat5",
  "Ehd2",
  "Prnd",
  "Prpf18",
  "Aimp1",
  "Wdr36",
  "Fgf7",
  "Avil",
  "Rsph4a",
  "Usp21",
  "Slfn3",
  "Zbtb21",
  "Sdad1",
  "Frrs1l",
  "Hspa12b",
  "C77370",
  "Gjb5",
  "Gpx1",
  "Khdrbs3",
  "Rccd1",
  "667739",
  "Gdnf",
  "Lipo4",
  "Hgd",
  "Agbl5",
  "75973",
  "Sgce",
  "Ccnc",
  "Dstn",
  "Slc47a1",
  "Bloc1s2",
  "S100a1",
  "Ciart",
  "Sept9",
  "Sdhaf4",
  "Hmga2",
  "Ptger3",
  "Fam184a",
  "Fkbp9",
  "Rtn4rl2",
  "Xpo6",
  "Cds2",
  "Eif2b4",
  "Btf3l4",
  "Ppa2",
  "Lgals8",
  "Ddx28",
  "Itch",
  "Cenpm",
  "Pcgf3",
  "Kcnn2",
  "Plekhg6",
  "Zdhhc22",
  "Tollip",
  "Cish",
  "Nefh",
  "Ociad2",
  "Zc3hc1",
  "Eps15l1",
  "Atf2",
  "Asb13",
  "Mest",
  "Glb1l2",
  "Mst1r",
  "Ccdc24",
  "Ttc30b",
  "Gli1",
  "Phf10",
  "Prrg2",
  "Atp13a1",
  "Lipt2",
  "Amt",
  "Hrct1",
  "Mrps26",
  "Siva1",
  "Palm",
  "Speer4d",
  "Sec23b",
  "Stau2",
  "Ralb",
  "Rptor",
  "Cuedc2",
  "Gm15448",
  "Rbm14",
  "Glis1",
  "Fpr2",
  "Pah",
  "Bbs5",
  "Srrm2",
  "Gabbr2",
  "Exoc3",
  "Gpt2",
  "Vcpip1",
  "Homez",
  "Vps9d1",
  "Hey2",
  "Depdc1b",
  "Iqgap2",
  "Socs6",
  "Anapc2",
  "Ei24",
  "Onecut2",
  "Aph1a",
  "Shank3",
  "Msn",
  "Lyn",
  "F830016B08Rik",
  "Arhgef1",
  "Itga3",
  "Egr1",
  "Trappc8",
  "Pth1r",
  "Lztfl1",
  "Fen1",
  "Eif2a",
  "Clcn4-2",
  "Lyst",
  "Ralbp1",
  "Foxo6",
  "Sh3bgrl2",
  "Asic1",
  "Cxcr4",
  "Map4",
  "4930505A04Rik",
  "Cd164l2",
  "Prph",
  "Cdnf",
  "Tnfrsf1a",
  "Il1f9",
  "AW146154",
  "Cpsf4l",
  "Rit1",
  "Usp32",
  "Mkks",
  "Rgn",
  "Cspg5",
  "Wdr77",
  "Kctd8",
  "Ccr1l1",
  "Zc2hc1a",
  "1810011O10Rik",
  "Slc12a8",
  "Eno1b",
  "Tgfb2",
  "Gata6",
  "Gtf2h3",
  "667952",
  "Gm17455",
  "Ift43",
  "Gm5431",
  "Hyal3",
  "Kir3dl1",
  "Myrip",
  "Shank2",
  "Ppp2r5a",
  "Rttn",
  "Mtch2",
  "Fam184b",
  "Acaa1b",
  "Cadm1",
  "Tnfrsf18",
  "Rad9a",
  "Raet1d",
  "Txn2",
  "Epas1",
  "Clpb",
  "Dcaf6",
  "C78339",
  "Sod2",
  "Gxylt2",
  "Ncf1",
  "Kif27",
  "Zbtb12",
  "Chchd10",
  "Plagl2",
  "Ctsh",
  "Serinc5",
  "Pparg",
  "Trim39",
  "Cyp7a1",
  "Map4k5",
  "Mertk",
  "Kbtbd8",
  "Tpgs1",
  "Gng7",
  "Hspa8",
  "Clec12a",
  "Ift22",
  "Rsad2",
  "Rnf166",
  "Man2b2",
  "Rab3il1",
  "Kif7",
  "Phb",
  "Rims2",
  "Lipo1",
  "Phka2",
  "Lefty1",
  "Akap1",
  "Stab1",
  "Hypk",
  "Kcnip1",
  "Slitrk6",
  "Sec61b",
  "Reep1",
  "Ccnt1",
  "353328",
  "Tbx3",
  "Nkapl",
  "Arhgap18",
  "Lad1",
  "Gtpbp6",
  "Ebpl",
  "H2afx",
  "C330018D20Rik",
  "Elmo2",
  "Piwil2",
  "Padi3",
  "Il5ra",
  "Yars2",
  "Asb5",
  "Trim44",
  "Lyrm4",
  "Rapsn",
  "Tmem136",
  "Loxl1",
  "Muc5b",
  "Wdr45",
  "Rprml",
  "Nusap1",
  "Mfn1",
  "Igsf11",
  "Mfng",
  "Laptm4b",
  "Ptma",
  "Etv6",
  "Ctsk",
  "Zfr",
  "Gng5",
  "Wdr25",
  "Grk5",
  "Coro1b",
  "Irak3",
  "Cd5l",
  "Timd2",
  "Tk2",
  "Atp6v0e2",
  "Tmprss13",
  "Zfp866",
  "Gm14548",
  "Ankrd44",
  "Ldlrad3",
  "Gpr4",
  "Cd320",
  "Tmem110",
  "Tram1l1",
  "Stag2",
  "Tlr7",
  "Kctd19",
  "Malt1",
  "Il3ra",
  "Tmed10",
  "Tmsb4x",
  "Mal2",
  "Brinp3",
  "100039794",
  "Shroom3",
  "Fam13b",
  "Ccl19",
  "Sntb1",
  "Itgb2",
  "Thoc1",
  "P2rx4",
  "Vmn2r57",
  "Sfrp2",
  "Brwd3",
  "Slc17a5",
  "Gtf3c1",
  "Ndufv1",
  "Serpine1",
  "D3Ertd254e",
  "Ccl9",
  "Cndp2",
  "Pf4",
  "Tusc5",
  "Zfp503",
  "Asb10",
  "Slc35f5",
  "Hrh2",
  "Plod2",
  "Pigp",
  "Trpv4",
  "Mgst1",
  "Fam179b",
  "Zfp637",
  "Insm2",
  "Ndufa10",
  "Slk",
  "Tmem150c",
  "Ccdc149",
  "Rpl22l1",
  "Map3k12",
  "382522",
  "Mmp15",
  "Pp2d1",
  "5430427O19Rik",
  "Ccl22",
  "Stxbp1",
  "Dync1i2",
  "Rps6kl1",
  "Mus81",
  "Fblim1",
  "Gypc",
  "Trio",
  "Ltbp2",
  "Slc10a1",
  "Sdf2l1",
  "Prf1",
  "545487",
  "Stk26",
  "Rps6ka5",
  "Afap1l1",
  "Gramd2",
  "BC094916",
  "Ndufaf7",
  "Inpp5f",
  "Bahd1",
  "Pdik1l",
  "D130043K22Rik",
  "B4galt3",
  "Prex1",
  "Kif3b",
  "Alg11",
  "100048410",
  "Iqsec3",
  "Fam53a",
  "Caprin2",
  "Ccdc134",
  "Galc",
  "Cdca3",
  "Angel2",
  "Tpm1",
  "Arhgap24",
  "Tmem50a",
  "Pgam5",
  "Neurl1b",
  "S100a3",
  "Sntg2",
  "Ndufb2",
  "Nxt1",
  "Sstr4",
  "Havcr2",
  "Pdzd3",
  "Chad",
  "St8sia6",
  "Rab27a",
  "Chek2",
  "Zfp948",
  "Igfbp5",
  "Klhl36",
  "Dut",
  "Pde7a",
  "Zdhhc6",
  "Ndufa5",
  "Focad",
  "Fbxl20",
  "Zbtb37",
  "Cul4b",
  "Fam163b",
  "Acad8",
  "Ddx55",
  "Mcf2",
  "Kcnc1",
  "Col4a5",
  "Arntl",
  "Ccdc160",
  "Rsl24d1",
  "Mrpl46",
  "Nudt10",
  "Zfp266",
  "Supv3l1",
  "Ifi44",
  "Tspan6",
  "Scn5a",
  "Stk19",
  "Pdlim3",
  "Ppm1e",
  "100862584",
  "Trmt13",
  "Sp6",
  "Mmgt1",
  "Filip1l",
  "Sipa1l2",
  "Zdhhc7",
  "Hoxd9",
  "Kynu",
  "Nudt15",
  "Ppp6r2",
  "Lonrf1",
  "Etv4",
  "640370",
  "Tmx3",
  "Thap1",
  "Zc3h12c",
  "Oser1",
  "Fxr2",
  "Serpinb6d",
  "Jag2",
  "Shmt1",
  "Garnl3",
  "Nsd1",
  "Mrpl30",
  "Rem1",
  "Lrriq3",
  "Brca1",
  "Ccdc146",
  "Sp2",
  "Gabrd",
  "Zfyve21",
  "Pon2",
  "Hnrnpr",
  "Bmper",
  "Trip13",
  "Gpr65",
  "Dkc1",
  "Myh7",
  "Fxyd7",
  "Gm3194",
  "101055820",
  "Kif22",
  "Hrsp12",
  "Hsp90ab1",
  "Eme2",
  "3300002I08Rik",
  "6430573F11Rik",
  "Folr2",
  "Bod1",
  "Atp9a",
  "Slmap",
  "Ell",
  "Wscd1",
  "Tspan8",
  "Hfe2",
  "Plekha1",
  "Gtf3c3",
  "Rps6ka6",
  "Intu",
  "Fmr1",
  "Catsper3",
  "Serpina3n",
  "Cdh23",
  "Kcng2",
  "Rnase10",
  "Jmjd6",
  "Ptchd3",
  "Irf9",
  "Ncam2",
  "Rasa2",
  "Ccdc67",
  "Nek1",
  "Kif3c",
  "B4galt4",
  "Irx5",
  "Slc35d2",
  "Ropn1l",
  "Glrx",
  "Wnt1",
  "Hist2h4",
  "Ino80c",
  "Zc3h6",
  "Nubpl",
  "AC146980.1",
  "Rp1",
  "Gdi2",
  "Igf1",
  "Rpl31",
  "Ccdc122",
  "Egln2",
  "Zbtb26",
  "Trabd",
  "Mllt4",
  "Jazf1",
  "Adamts12",
  "Tceal1",
  "Bnip2",
  "Lekr1",
  "Gspt1",
  "Zfp827",
  "Fam63a",
  "Yy1",
  "Mmp17",
  "Ndufa11",
  "Sash1",
  "Guk1",
  "Ly6g5b",
  "Atg101",
  "Btrc",
  "Cryl1",
  "Prob1",
  "Preb",
  "Rab3a",
  "Mmrn1",
  "Crebzf",
  "Ndufs2",
  "Kif3a",
  "Syne1",
  "Ncdn",
  "Ivns1abp",
  "Kbtbd4",
  "Adamts3",
  "Depdc1a",
  "Ulk2",
  "Arpc5l",
  "Pcdh20",
  "Gnl3l",
  "Irx4",
  "I830077J02Rik",
  "Celf2",
  "432798",
  "Prr14",
  "Prrc2b",
  "Wnt11",
  "Polr3f",
  "Stk38",
  "Lmod3",
  "Cmya5",
  "Ppp1r14c",
  "Ccno",
  "Stbd1",
  "Sfrp1",
  "9130019O22Rik",
  "Bcl7a",
  "Dap3",
  "Coq3",
  "Ensa",
  "Kif21b",
  "Fam186b",
  "Ubxn8",
  "Anxa3",
  "Atp6v0a1",
  "Slamf9",
  "Ccdc59",
  "Kif26b",
  "Tbcd",
  "Taf1",
  "Fam150b",
  "Zcchc8",
  "Nlgn2",
  "Ecm1",
  "Rgs4",
  "Hacd2",
  "Col10a1",
  "Fam83a",
  "Rfesd",
  "Amdhd2",
  "Rasgef1a",
  "Zfp644",
  "Abcc8",
  "Slc25a46",
  "100862558",
  "Twf1",
  "Cmtm1",
  "Fam192a",
  "Prokr2",
  "Slc35c2",
  "Micall1",
  "Ccl11",
  "100862570",
  "Nynrin",
  "Slc1a5",
  "Gcat",
  "Abhd8",
  "Bbs7",
  "Uba5",
  "Tmem123",
  "Sobp",
  "Cysltr1",
  "Man1a",
  "Tnnt2",
  "Kcnc4",
  "Cdc5l",
  "Sstr2",
  "Fam171a2",
  "Whamm",
  "Smu1",
  "Sfmbt2",
  "Lrrc16a",
  "Dzip3",
  "Dhx29",
  "Msrb2",
  "Npr3",
  "Sell",
  "Eif3j2",
  "Oxsm",
  "Tep1",
  "Tmem65",
  "Ublcp1",
  "Ccdc144b",
  "Trmt1",
  "Gcdh",
  "Nme6",
  "Dlgap3",
  "Cdcp1",
  "Eif5a",
  "Ube2q2",
  "Podxl2",
  "Wnt4",
  "Cxcl10",
  "Ccdc170",
  "Gm5616",
  "Apc2",
  "Col14a1",
  "Rhod",
  "Dtx4",
  "Itgax",
  "Morc4",
  "Cnnm1",
  "Ranbp1",
  "Syk",
  "Tead1",
  "Phkg1",
  "Tgfb1",
  "Gabpb2",
  "Mepce",
  "Scarb1",
  "Aggf1",
  "Slc9a8",
  "110083",
  "Cenpu",
  "1110008P14Rik",
  "100047658",
  "Tub",
  "Slc25a36",
  "Ccny",
  "Scn3a",
  "544944",
  "Clca3a2",
  "Mga",
  "Adgrf5",
  "Sema3b",
  "Tbx1",
  "Gm12185",
  "Cemip",
  "Slc38a4",
  "Mettl20",
  "Ces1d",
  "Dlgap1",
  "Adcy7",
  "Chgb",
  "Pank4",
  "Klhl32",
  "Spice1",
  "Adat1",
  "Tpk1",
  "Rbfa",
  "Nnat",
  "Tmem206",
  "Map2",
  "Ywhaq",
  "100041098",
  "Prkcdbp",
  "Uckl1",
  "Prkd1",
  "Ctxn3",
  "Strn3",
  "Ccnf",
  "Wrap53",
  "Hydin",
  "Ccdc171",
  "Sncg",
  "Slc41a1",
  "Rnase2a",
  "Cetn3",
  "Fam63b",
  "Armcx5",
  "2700089E24Rik",
  "Ttc16",
  "Flt1",
  "Izumo4",
  "Lrrc52",
  "Ttc32",
  "Limk2",
  "Cyp4f17",
  "Fgd6",
  "100503254",
  "Tspan12",
  "Rfk",
  "Eed",
  "101056616",
  "Bmf",
  "Wnt6",
  "Rcc2",
  "Wnt16",
  "Gm14548",
  "Polr2i",
  "Dtd2",
  "Bglap3",
  "Ddx11",
  "Cbx5",
  "Tmem143",
  "Med18",
  "Dek",
  "Nov",
  "Tsen54",
  "Atat1",
  "Atp2b4",
  "Cdo1",
  "Wdr47",
  "Itgam",
  "Tmem79",
  "Fgf10",
  "Fam131c",
  "Atg10",
  "Lgals4",
  "Sspn",
  "Ndufs1",
  "Rbm15",
  "Apbb2",
  "Zfp455",
  "Hykk",
  "Smc3",
  "Sctr",
  "Cdh1",
  "Kcnj16",
  "Cacnb2",
  "Ogdhl",
  "Prkag2",
  "Rmi1",
  "Poldip3",
  "Mtfr2",
  "Pxk",
  "Erich4",
  "Btbd6",
  "AA986860",
  "Acsl6",
  "Tbc1d15",
  "Bmpr1b",
  "Fndc9",
  "Tlr3",
  "Nxpe2",
  "Fam198a",
  "Adam4",
  "Kcne1",
  "Slc16a12",
  "Pgm2l1",
  "Kif23",
  "Frg1",
  "Atmin",
  "Rexo1",
  "Pigk",
  "Lrp5",
  "Rbm38",
  "Ehd4",
  "Ets2",
  "Ptp4a1",
  "Tnik",
  "Nhlrc1",
  "Zfp772",
  "Cask",
  "Zfp395",
  "5730508B09Rik",
  "Serpina11",
  "G6b",
  "Birc2",
  "Creb3l3",
  "Cep120",
  "Alg3",
  "Pdk2",
  "Nab1",
  "Scd1",
  "Bmp4",
  "Gab1",
  "P3h1",
  "Wdr11",
  "Cpped1",
  "Crabp1",
  "Itgae",
  "Tfpi",
  "Trpc4",
  "Slc7a6",
  "Cplx1",
  "Tppp3",
  "Igf2bp3",
  "Maoa",
  "Foxm1",
  "Kcnd2",
  "Dcstamp",
  "433874",
  "Bbs12",
  "Gm8909",
  "Gm14308",
  "Smpd3",
  "Lrrc69",
  "Gucy2g",
  "Tyw1",
  "Cd300lb",
  "Pira2",
  "Pgrmc1",
  "Pla2r1",
  "Arhgef37",
  "Rom1",
  "Ssh1",
  "Mdm1",
  "Tmem29",
  "Cox19",
  "Dip2c",
  "Col3a1",
  "Tmem180",
  "Cd52",
  "Prkar2a",
  "Klk1b26",
  "Pde4dip",
  "Tekt2",
  "Ccdc66",
  "Dok4",
  "Bcap31",
  "Tgfbr1",
  "Poglut1",
  "Tecta",
  "Akap8l",
  "Pstpip1",
  "Zfp784",
  "Mapk1ip1l",
  "C1qtnf2",
  "Creb1",
  "Rab27b",
  "Zfp36",
  "Lrrc58",
  "Fgfr1op",
  "Dyrk3",
  "Akap6",
  "Arhgef10",
  "Hist1h2bc",
  "Pcbp2",
  "Arhgap21",
  "Edil3",
  "Kcnmb2",
  "Tox3",
  "Nomo1",
  "4930523C07Rik",
  "Nqo1",
  "Ptprg",
  "2310036O22Rik",
  "Ncor2",
  "671641",
  "Srsf9",
  "Sfrp5",
  "Crybb3",
  "Gimap5",
  "Ccnd3",
  "Tex10",
  "Krcc1",
  "Higd1a",
  "Doc2b",
  "Ddx10",
  "Arhgap42",
  "AI987944",
  "Foxc2",
  "Rab12",
  "Nedd4l",
  "Pou6f1",
  "Rps15a",
  "Nol7",
  "9630033F20Rik",
  "Robo4",
  "Ccna2",
  "Tmem88b",
  "Htatsf1",
  "Eya3",
  "Hsp90b1",
  "Nf1",
  "Pcsk2",
  "Dhx15",
  "Xiap",
  "Ercc6l",
  "Slco1c1",
  "Gdf3",
  "Zfp759",
  "Eid2b",
  "101056584",
  "Hpn",
  "D330045A20Rik",
  "Pcdh17",
  "Spata2l",
  "Myh6",
  "Irak1",
  "Stx1a",
  "Lrrc10b",
  "BC005537",
  "Sfxn1",
  "Hunk",
  "AF251705",
  "Tsr3",
  "2700094K13Rik",
  "Rgs9bp",
  "Mfsd5",
  "Dnah8",
  "Ngp",
  "Pfn4",
  "Polq",
  "Cflar",
  "Pla2g16",
  "Cct8",
  "Naip1",
  "Kcnj12",
  "Tyr",
  "623286",
  "Klhl15",
  "Endog",
  "Myl7",
  "Frmd5",
  "Rab3ip",
  "Maf",
  "Cxxc4",
  "Ifngr2",
  "Cd3d",
  "Pou1f1",
  "Rbm27",
  "Ppic",
  "Fundc1",
  "Acoxl",
  "A430078G23Rik",
  "Myo1g",
  "Pex14",
  "Robo3",
  "Ece2",
  "Vcpkmt",
  "Lpar2",
  "Mtmr3",
  "Ica1l",
  "Stxbp2",
  "Lrrc75b",
  "Lrrc24",
  "1110057K04Rik",
  "Rchy1",
  "Gga3",
  "Mdp1",
  "Arl6ip1",
  "Atg13",
  "Rnasek",
  "Tbc1d9",
  "Ptpra",
  "Tuba3b",
  "F2",
  "4930538K18Rik",
  "Xxylt1",
  "Slc35g3",
  "Sema5a",
  "Spaca3",
  "Fam173b",
  "101056482",
  "Gm14322",
  "Atp2b1",
  "St8sia4",
  "Scrib",
  "Ncf4",
  "Atp6v0c",
  "Nsun3",
  "Armcx3",
  "Dmrt2",
  "Fyn",
  "Fam13a",
  "Zfp951",
  "Fam120c",
  "Myo5c",
  "Cd101",
  "Akr7a5",
  "Hsdl1",
  "Rpp38",
  "Vmn1r45",
  "Retnlg",
  "Fgf21",
  "A830080D01Rik",
  "Magi3",
  "Gca",
  "Gramd1c",
  "Shc3",
  "Tmod4",
  "Txndc9",
  "Rasl2-9",
  "Ndufaf1",
  "Kcnab1",
  "Gm527",
  "4930563D23Rik",
  "Acp6",
  "Dock5",
  "Hgfac",
  "Tmco3",
  "Nup155",
  "Gm11744",
  "Ubald2",
  "Kctd10",
  "Lman2l",
  "Ntn3",
  "Ano1",
  "Acot1",
  "Bcl2l2",
  "Dnajc2",
  "Rtp4",
  "Scg3",
  "Phldb3",
  "Arhgap31",
  "Aifm3",
  "Nebl",
  "Aoah",
  "Sycn",
  "634555",
  "Polr2f",
  "Galns",
  "Nedd8",
  "Ksr1",
  "Angptl6",
  "Wsb2",
  "Sap30bp",
  "Dgkb",
  "4933433C11Rik",
  "Poli",
  "Isg20l2",
  "Ipcef1",
  "Optn",
  "Acot6",
  "Pdha1",
  "Kcnb1",
  "Zfp956",
  "Klf2",
  "Ccl6",
  "F5",
  "Yod1",
  "Vbp1",
  "Vps33a",
  "Ap5z1",
  "Phf2",
  "Txndc11",
  "Dnajb9",
  "Pip5k1c",
  "Xpnpep3",
  "Sorcs2",
  "Pcyt2",
  "Kdm6a",
  "Il1rl2",
  "Efnb2",
  "Pcdh19",
  "Zfp617",
  "Smad6",
  "Inpp5a",
  "Nptxr",
  "Fndc7",
  "2610034B18Rik",
  "Dnaja2",
  "Ccl7",
  "100503235",
  "Blk",
  "Fastk",
  "C1qtnf1",
  "Gm14326",
  "Dcbld1",
  "Sf1",
  "Narf",
  "Hspb7",
  "Cyp8b1",
  "Ntpcr",
  "Slc25a27",
  "Piezo2",
  "9830107B12Rik",
  "Disp2",
  "Fpgs",
  "Stox2",
  "Mta3",
  "Prrt3",
  "Rrm2b",
  "Oas1b",
  "Gstcd",
  "Atg16l1",
  "Kdelr3",
  "Txndc12",
  "Stk16",
  "Atp9b",
  "Cadm4",
  "Srsf5",
  "Wdfy4",
  "Il1r1",
  "Dlat",
  "Tnfsf15",
  "Cxx1b",
  "Skida1",
  "Abhd4",
  "Atp6v0d2",
  "Tspyl5",
  "Ptrh1",
  "Gem",
  "4933408B17Rik",
  "Zfp30",
  "Phf11a",
  "Gnal",
  "Prmt6",
  "Tstd1",
  "Fgf16",
  "Pde8b",
  "Ptger1",
  "Sept3",
  "Wdr59",
  "Fgl1",
  "Zfp106",
  "Arid1a",
  "Plagl1",
  "Ptpn11",
  "Vwc2",
  "Enah",
  "Kdr",
  "Efnb3",
  "Mrfap1",
  "Dynlrb2",
  "Kpna1",
  "B3gnt6",
  "Dennd1a",
  "Fancc",
  "Pcp4l1",
  "100047518",
  "Ncald",
  "Gucd1",
  "Ezr",
  "Klhl31",
  "Ermard",
  "Aard",
  "Sephs1",
  "Dhcr7",
  "Slc22a17",
  "635999",
  "Krt10",
  "Trip4",
  "Oas1h",
  "Fbxl3",
  "Eif2ak2",
  "Scai",
  "Dusp16",
  "Ppcdc",
  "Klf13",
  "Ssr4",
  "Rgs1",
  "Ccdc181",
  "Cacna1i",
  "Trim8",
  "Slc38a11",
  "Alkbh2",
  "Slc10a3",
  "Fam65a",
  "Stau1",
  "Tbata",
  "Pi4kb",
  "Cluh",
  "Cfl2",
  "Prom2",
  "Ckm",
  "Itih3",
  "Lcorl",
  "Csnk2a1",
  "AI182371",
  "Vstm2l",
  "Ttc23",
  "Acvr1b",
  "6030419C18Rik",
  "Gpr156",
  "Dnajc12",
  "Fam217a",
  "Reck",
  "Haus6",
  "Tpm3",
  "Trim69",
  "Zranb1",
  "Zfp397",
  "Ptgs2",
  "Exoc3l",
  "Cdc42bpa",
  "Ppl",
  "Irf2bp2",
  "Brd1",
  "100043217",
  "Gnas",
  "Pappa2",
  "Mien1",
  "Matr3",
  "Fem1a",
  "Akr1a1",
  "Mr1",
  "Nmd3",
  "Cdc42ep3",
  "Gimap9",
  "Hist1h3c",
  "Hist1h3d",
  "Hist1h3b",
  "Hist1h3i",
  "Tet3",
  "Atad3a",
  "Hyal2",
  "Vps37c",
  "Igsf9",
  "Plch1",
  "Ddhd1",
  "Alkbh4",
  "Ska2",
  "Usp47",
  "Prps1",
  "Wnt9a",
  "6430531B16Rik",
  "Ppih",
  "Col4a4",
  "Schip1",
  "Bhmt",
  "Tlr13",
  "Kcnab2",
  "Tnfrsf26",
  "Dnm2",
  "Sptlc2",
  "Zfp169",
  "Fa2h",
  "Slc22a15",
  "Tgtp1",
  "Dtnbp1",
  "1700019B03Rik",
  "Mtmr2",
  "Gmeb1",
  "Gm6904",
  "Sacm1l",
  "Fadd",
  "Serpina6",
  "Rpl35a",
  "Zfp558",
  "Htr2a",
  "Taldo1",
  "Abcd2",
  "636306",
  "Lmcd1",
  "Itgb4",
  "Nrxn2",
  "Mup9",
  "Mup10",
  "RP23-56M18.5",
  "Cd63",
  "C87436",
  "Ift172",
  "Anapc5",
  "Lck",
  "Bpgm",
  "Alg10b",
  "Zswim8",
  "Zfp382",
  "100862578",
  "100503180",
  "Bcl9l",
  "Fbxo40",
  "Pmp2",
  "C1qtnf5",
  "Rcn3",
  "Tert",
  "Lrfn4",
  "Camsap3",
  "Fut7",
  "Mfsd8",
  "Rcor3",
  "Coa4",
  "Fkbp8",
  "Hp1bp3",
  "Srbd1",
  "Zfp804a",
  "Mms22l",
  "Pcbd2",
  "Stard10",
  "Rras",
  "Arl13a",
  "Prss36",
  "Ercc8",
  "Ripk3",
  "Crcp",
  "Reep2",
  "Pld1",
  "Mat1a",
  "Gtf2h5",
  "Nsf",
  "Snrpg",
  "Cdc25b",
  "Ribc2",
  "Ndufv2",
  "Tmem57",
  "Slc8a2",
  "Slc9b2",
  "Trp53i13",
  "Emc2",
  "Dnah11",
  "Hsf4",
  "Gm4724",
  "Fbl",
  "Slc25a34",
  "Ifi204",
  "Ddrgk1",
  "Csnk1g1",
  "Usp31",
  "Ppib",
  "Aqr",
  "Izumo1r",
  "Relb",
  "Cd2ap",
  "Cacna1b",
  "Cnn1",
  "Ing3",
  "Aqp5",
  "Gins4",
  "Nr1i3",
  "Ncl",
  "Yaf2",
  "Csf1r",
  "Lpp",
  "675851",
  "Igsf10",
  "Cited1",
  "Extl2",
  "Tgs1",
  "Mfap2",
  "Xlr3c",
  "Rin1",
  "Tgm3",
  "Trpm7",
  "Wwtr1",
  "Tm9sf3",
  "Chac1",
  "Themis",
  "Ppp2r3a",
  "Slc1a3",
  "Zfp944",
  "Htatip2",
  "Sccpdh",
  "Ncoa3",
  "Kat6a",
  "Naprt",
  "Dmtf1",
  "1700037C18Rik",
  "Nlrx1",
  "Mib1",
  "Tspan14",
  "Hipk3",
  "Diras2",
  "Ift81",
  "Apex1",
  "Ehd1",
  "Adcy1",
  "Mad2l2",
  "Zfp518b",
  "Selplg",
  "Clcnkb",
  "Qars",
  "Klrc1",
  "Aaed1",
  "Plat",
  "Rbm39",
  "Fam110c",
  "Lhfp",
  "Msh2",
  "Atxn7l3b",
  "Rps28",
  "Dhrs11",
  "Arfgef1",
  "Mrpl3",
  "Ezh1",
  "Nxn",
  "Tmem220",
  "Erp44",
  "Sbspon",
  "Rnf44",
  "Svep1",
  "Atl3",
  "Rassf9",
  "Stxbp3a",
  "Thsd7a",
  "Dmap1",
  "Hck",
  "Cops7b",
  "Efcab5",
  "Dirc2",
  "Prim1",
  "Pus3",
  "72775",
  "Map1b",
  "Ephx2",
  "Sfxn2",
  "Sertad3",
  "Pik3r3",
  "Trim21",
  "Thap11",
  "Akap2",
  "Man2c1",
  "Dgke",
  "St6galnac1",
  "Nid1",
  "Ap1g1",
  "Fam189a2",
  "Slc15a2",
  "Grk1",
  "Ints7",
  "Cdk14",
  "233147",
  "Il16",
  "Nphp4",
  "Ccdc120",
  "Kras",
  "Kif1a",
  "Ccne2",
  "Ptprk",
  "Nfam1",
  "Pdcd2",
  "Nde1",
  "Tle4",
  "Gbas",
  "Catsper4",
  "Eif2b3",
  "Arl5a",
  "Vapb",
  "Olfr1384",
  "Spef1",
  "Polrmt",
  "Slc38a10",
  "Myo1e",
  "Coro1c",
  "BC055324",
  "Atp1a2",
  "Rtl1",
  "Gjc2",
  "Gls",
  "Gng8",
  "Plek",
  "Fam133b",
  "Tspo",
  "Olfr1034",
  "Brsk2",
  "Camk1d",
  "Aldh7a1",
  "Il1a",
  "Mdga1",
  "Zc3h7b",
  "Ncoa7",
  "Postn",
  "Sdccag8",
  "Scg2",
  "Oxr1",
  "Mok",
  "Agps",
  "Ccbl2",
  "Cln3",
  "Lhfpl4",
  "Crk",
  "Chpf",
  "Usp7",
  "Xk",
  "Lap3",
  "1110001J03Rik",
  "Kctd5",
  "Atp1b2",
  "Pigm",
  "Tyro3",
  "Plxnb3",
  "Etv1",
  "Stxbp6",
  "Plaur",
  "Nmnat2",
  "Nr5a2",
  "Cc2d2a",
  "Aspa",
  "Tmem45a",
  "Zufsp",
  "Stac",
  "Aqp1",
  "Hcls1",
  "Med26",
  "Ctsd",
  "Selk",
  "Ptprb",
  "Trpm1",
  "Spty2d1",
  "Ppp1r13l",
  "Adam22",
  "Ddx19b",
  "Mgst3",
  "Col6a1",
  "Gpr150",
  "Aloxe3",
  "Csrp1",
  "Bub1",
  "Chst4",
  "Erich2",
  "Fam210a",
  "Trim45",
  "Ctsw",
  "Cbr3",
  "Fbxo8",
  "Lrch1",
  "Gabrg3",
  "Eno1",
  "Kif17",
  "Cyb5r3",
  "Fxn",
  "9230112D13Rik",
  "Tfeb",
  "Arl4c",
  "Tgoln1",
  "Haus8",
  "Rabggtb",
  "Wnt8b",
  "Adpgk",
  "Rnf123",
  "Mamdc2",
  "Pcbp3",
  "St8sia1",
  "Arid5b",
  "Gm13251",
  "Baiap2l1",
  "Ap1b1",
  "Fam47e",
  "Prdm6",
  "Fads2",
  "Neurl3",
  "Sgtb",
  "Il7",
  "Arhgef25",
  "Atf3",
  "Capzb",
  "Cdr2",
  "Zbtb7c",
  "Krt20",
  "Zfp335",
  "Samd4",
  "Acad11",
  "Ppfia2",
  "Nfic",
  "Rcan1",
  "Nkap",
  "Mesdc1",
  "Msantd4",
  "Megf9",
  "Rep15",
  "Sbsn",
  "Tulp4",
  "Dnajb14",
  "Hsd17b12",
  "Unc13b",
  "Rps19bp1",
  "Frmd4a",
  "Pign",
  "Nrap",
  "Rassf2",
  "Stmn1",
  "Smarcal1",
  "Adra1d",
  "Napa",
  "Nfkbiz",
  "Rai2",
  "Cacna2d1",
  "D7Ertd443e",
  "Mamstr",
  "Sema7a",
  "Ube2cbp",
  "E2f1",
  "Rasa1",
  "Cdk5r1",
  "Dio2",
  "Prom1",
  "Kcnj2",
  "Txnl1",
  "Ppp2r4",
  "Mgam",
  "D6Ertd527e",
  "Tarbp2",
  "Kcnv2",
  "BC035044",
  "Wif1",
  "Pald1",
  "Myo1c",
  "Zfp580",
  "Capn5",
  "Mdga2",
  "Tacc1",
  "Myl12a",
  "Fkbp1a",
  "Ifi203",
  "Grasp",
  "100045901",
  "Cacng5",
  "Gmfb",
  "Gm12942",
  "A830005F24Rik",
  "Foxr1",
  "Ccr4",
  "Casr",
  "Rpl30",
  "4933427G17Rik",
  "Pot1a",
  "Mt3",
  "Spata25",
  "Zgrf1",
  "Ccdc15",
  "Zbtb3",
  "Bfsp2",
  "2610008E11Rik",
  "101056386",
  "Abcc1",
  "Ap3m1",
  "Cdh2",
  "Hexb",
  "Dmrta1",
  "Nacc2",
  "Glt28d2",
  "Tulp3",
  "Bloc1s5",
  "Capn7",
  "Hist1h3a",
  "Ttf2",
  "Dbndd1",
  "Stk10",
  "Gpr171",
  "Lmo2",
  "Ppp2r1a",
  "Prune",
  "Gm12666",
  "Rundc1",
  "Pbx2",
  "Nkrf",
  "Robo1",
  "Tmem41a",
  "Col4a2",
  "Nbeal1",
  "Wisp1",
  "Hsh2d",
  "Dpp3",
  "2010109I03Rik",
  "Usp15",
  "Frem1",
  "Kin",
  "Mlxipl",
  "Slc2a4",
  "Zbtb9",
  "Smad1",
  "Traf2",
  "Magohb",
  "Copa",
  "Asl",
  "Zfpl1",
  "Btg3",
  "Ubl4",
  "C1ra",
  "Nat1",
  "Zbtb33",
  "Cnot8",
  "Cib3",
  "Serbp1",
  "Kdm5c",
  "Echdc2",
  "Lmbrd2",
  "Paip1",
  "Creb5",
  "Pcdhb12",
  "Ankrd29",
  "Trit1",
  "Szrd1",
  "Pik3r2",
  "H2-Ab1",
  "Arrdc5",
  "Gemin4",
  "Slc48a1",
  "Tanc1",
  "Esr1",
  "Tlr9",
  "Ccdc158",
  "Ncf2",
  "Idi2",
  "Smg8",
  "Cnksr1",
  "665611",
  "Zfp85",
  "Zkscan7",
  "Atf5",
  "Cenpc1",
  "Mrpl32",
  "Pygm",
  "Il17re",
  "Senp1",
  "Lypla1",
  "Chfr",
  "Gpr84",
  "Mief2",
  "Gpr75",
  "Pcdhb21",
  "Tmpo",
  "Rpgrip1l",
  "Gpr157",
  "Six3",
  "Cp",
  "Zbtb17",
  "Tmem56",
  "Tenm2",
  "Morc2b",
  "Mcpt2",
  "Cacng4",
  "C2cd4d",
  "Sowahb",
  "Ndufa4l2",
  "Taf1d",
  "Zpr1",
  "Slco4a1",
  "Dzip1l",
  "Ift88",
  "Ildr2",
  "Alb",
  "Crebl2",
  "Rab39",
  "Cxcl3",
  "Tmem63a",
  "Cyb5rl",
  "1700030K09Rik",
  "Skap2",
  "Amacr",
  "Slpi",
  "Trib1",
  "Tom1l2",
  "Ptpn7",
  "Slc23a2",
  "Cps1",
  "Zwint",
  "Aldh1a7",
  "Tbc1d8",
  "Nfxl1",
  "Nfkbil1",
  "Abca16",
  "Adarb1",
  "Prox1",
  "Btnl9",
  "Oxct1",
  "Slc39a2",
  "Adamts17",
  "Wash1",
  "Cytl1",
  "Plekha8",
  "Dclk3",
  "Ube2d1",
  "Csnk1d",
  "Serpina3i",
  "Sos1",
  "Etfb",
  "Ago4",
  "Ptgds",
  "Rplp1",
  "Mapk8ip2",
  "Irf4",
  "Ttc7",
  "Rfx2",
  "Rufy4",
  "Scyl3",
  "Lifr",
  "Hyls1",
  "Dab2ip",
  "Minos1",
  "Tfcp2l1",
  "Dhx58",
  "631286",
  "Col4a1",
  "Josd1",
  "Srxn1",
  "Narfl",
  "Zfp39",
  "Fdx1l",
  "Fzd3",
  "Eif5a2",
  "Pigu",
  "Zfp13",
  "Ntng2",
  "Ing1",
  "Coro7",
  "Zhx3",
  "Rps13",
  "Cbwd1",
  "Ahr",
  "Slx1b",
  "Gpr12",
  "Bmp10",
  "Gm6086",
  "Birc6",
  "Zfyve27",
  "Sh3tc1",
  "Cacul1",
  "Eif4e2",
  "Rap1a",
  "Lin9",
  "Galnt3",
  "Cetn4",
  "Spats2",
  "4930539E08Rik",
  "Bbs1",
  "Galnt5",
  "Arl8b",
  "Nsg2",
  "Zscan20",
  "Itpr1",
  "Lyrm2",
  "Slc17a2",
  "Ptprr",
  "Sphk2",
  "100862531",
  "Ankrd17",
  "Opn1sw",
  "Igdcc4",
  "Anapc10",
  "Txndc5",
  "Shc1",
  "Mcur1",
  "Bcl2",
  "Nsmaf",
  "Tpt1",
  "Ush2a",
  "C1s1",
  "Itgb1",
  "Cd200",
  "Gpr88",
  "241621",
  "Lrrn1",
  "0610010F05Rik",
  "Cst10",
  "Fgl2",
  "Pdzd7",
  "L3mbtl3",
  "Elk1",
  "Capza1",
  "Pcp4",
  "Alox5",
  "Zfp653",
  "Fastkd3",
  "Tstd2",
  "Tyrobp",
  "A930018P22Rik",
  "Xpot",
  "Fgg",
  "Klhl13",
  "Sec13",
  "Anxa2",
  "Calm1",
  "Calm2",
  "Lag3",
  "Med25",
  "Csprs",
  "Kif4",
  "Gabrr2",
  "Lins",
  "Smap1",
  "Glipr1",
  "Exoc6",
  "Isyna1",
  "Slc25a10",
  "Rasl10b",
  "Otc",
  "Arhgap28",
  "Mccc2",
  "1700019L03Rik",
  "Alkbh5",
  "Hint1",
  "Prkar1b",
  "Inpp5b",
  "Mcl1",
  "Pld5",
  "Cmtr1",
  "Zfp831",
  "Bex1",
  "Dmgdh",
  "Vcp",
  "Helz",
  "BC049715",
  "Acacb",
  "Mtmr9",
  "Pnkd",
  "Tnpo3",
  "Scml4",
  "Ssr1",
  "Rnf121",
  "5730455P16Rik",
  "Pnkp",
  "Gcnt3",
  "Ugt3a2",
  "Serinc3",
  "Nudt1",
  "Sncb",
  "Tctex1d2",
  "Olfr520",
  "Slc22a4",
  "Ccdc38",
  "Gatad2a",
  "Clstn3",
  "Acyp1",
  "Fam166a",
  "Aldh8a1",
  "Ankrd13d",
  "Mettl7a2",
  "Dnali1",
  "Lrmp",
  "Tspyl3",
  "Gdpd1",
  "A2m",
  "Dmc1",
  "Naaladl1",
  "Nol9",
  "Calcoco2",
  "105892",
  "Ttll1",
  "Cdc45",
  "667035",
  "Lrrc8d",
  "Rgs20",
  "Dync1h1",
  "Foxp3",
  "Ammecr1",
  "Nsmf",
  "Nenf",
  "Lppr4",
  "Rpf2",
  "Tfpt",
  "F2r",
  "Eepd1",
  "Tek",
  "Tdrkh",
  "Nlrp1a",
  "Slc16a10",
  "Nradd",
  "Gzmm",
  "Qrfpr",
  "Stx12",
  "Atp1a4",
  "Ttll5",
  "Pcdhb4",
  "Cers4",
  "Pak6",
  "Msx1",
  "Ccp110",
  "Gm11992",
  "D030056L22Rik",
  "Man1b1",
  "Adgre5",
  "Dhx57",
  "Acox3",
  "Urgcp",
  "Prr32",
  "Carkd",
  "Dusp7",
  "Nudcd1",
  "Taf6",
  "Gtf2f2",
  "S100a7a",
  "Slc13a5",
  "Rrs1",
  "Plac9a",
  "Adssl1",
  "Zfp791",
  "Tbxa2r",
  "Ankdd1b",
  "Grn",
  "Mapk3",
  "1700040L02Rik",
  "Ptgfrn",
  "Luc7l3",
  "Meaf6",
  "Csnk1g2",
  "Adamts19",
  "Ltbp1",
  "Lat",
  "Tmem175",
  "Mmd",
  "H2-Ob",
  "Xcl1",
  "Frmd8",
  "Gab3",
  "2010111I01Rik",
  "Fhl3",
  "Basp1",
  "Gtf3c6",
  "Zfp358",
  "Sun3",
  "101056061",
  "Col4a3",
  "Commd1",
  "Phox2b",
  "Las1l",
  "Zfp839",
  "Skil",
  "Tcf7",
  "Sez6",
  "1600002H07Rik",
  "Rnf111",
  "Dvl3",
  "L1cam",
  "Hc",
  "Naip6",
  "Zeb2",
  "Rfx7",
  "Slc25a30",
  "Nek9",
  "Ano5",
  "Nlrp6",
  "Tmem242",
  "Spag6",
  "Serac1",
  "Scn2b",
  "Gypa",
  "Krt19",
  "Inhba",
  "Sox8",
  "Ptprn",
  "Tmem119",
  "Col18a1",
  "Pea15a",
  "Psmd9",
  "Gm13279",
  "Klhl18",
  "Stard8",
  "Tnfrsf1b",
  "Cinp",
  "Gpr61",
  "2010300C02Rik",
  "Cep162",
  "Khnyn",
  "Zfp931",
  "Slain2",
  "Cma1",
  "Mpp3",
  "Cd59b",
  "Trmt61a",
  "Mmel1",
  "Bcl2l12",
  "Rad51",
  "Prkar1a",
  "Zkscan16",
  "1810011H11Rik",
  "Zfp775",
  "2410137M14Rik",
  "Tpmt",
  "Unc119",
  "Capns1",
  "Ptgr2",
  "Stmn3",
  "Slc44a2",
  "Crygn",
  "Gatsl2",
  "Thnsl1",
  "Myocd",
  "Gna12",
  "Nefl",
  "N4bp2l2",
  "Wnt9b",
  "Acsm5",
  "Ambp",
  "Thbs1",
  "Prlr",
  "Enkd1",
  "Fggy",
  "Serpina1a",
  "Fmod",
  "Plau",
  "Supt4a",
  "Ccdc22",
  "Ciapin1",
  "Mt2",
  "Fam175b",
  "Tlr4",
  "Klhl30",
  "Zfp420",
  "Nrg2",
  "Hbegf",
  "Ankrd45",
  "Fibp",
  "Phf8",
  "Psmd2",
  "Mup19",
  "Csprs",
  "Fam149a",
  "Cdc25a",
  "6430550D23Rik",
  "Nars2",
  "Foxk1",
  "Helt",
  "Sh3bp4",
  "Itgad",
  "Pik3ap1",
  "Stag3",
  "Ednra",
  "Myd88",
  "Mapre2",
  "Abce1",
  "Chrm3",
  "Ino80",
  "Sidt2",
  "4930506M07Rik",
  "Cd44",
  "Vamp5",
  "Cd209d",
  "Pi4k2b",
  "Vps54",
  "Aadat",
  "Slc22a8",
  "Tonsl",
  "Setd7",
  "Fam221a",
  "Cnpy3",
  "Scaf8",
  "Slfn2",
  "Ecm2",
  "Naa16",
  "Hid1",
  "BC048403",
  "Cog2",
  "Cpeb1",
  "Aup1",
  "Ubap1l",
  "Polr3a",
  "Spata13",
  "Suv39h1",
  "Abcb7",
  "Slc30a3",
  "Fbxl14",
  "Il18",
  "Phf20l1",
  "Mtmr7",
  "Col28a1",
  "Bscl2",
  "Slc39a11",
  "Taz",
  "Top1mt",
  "Ddit4",
  "Fam134a",
  "Lama3",
  "Trim38",
  "Rgs16",
  "Slc25a39",
  "Ranbp3",
  "Baiap2l2",
  "Dusp12",
  "Apcdd1",
  "Mtmr10",
  "Tspan5",
  "Szt2",
  "Cst6",
  "Ptp4a3",
  "Cr2",
  "Herpud2",
  "Trim26",
  "Rab40b",
  "Sepsecs",
  "Fgf13",
  "234311",
  "Tnfrsf21",
  "Gcnt7",
  "Zranb2",
  "Cacng6",
  "Mcu",
  "Klkb1",
  "Mmp3",
  "Slc5a6",
  "100504174",
  "Arl2bp",
  "Ccdc82",
  "Btbd16",
  "Ezh2",
  "Egr2",
  "Neu1",
  "Rcsd1",
  "Ccnb1",
  "Tac1",
  "Atxn2",
  "Hoxd4",
  "Hspb6",
  "Nkx6-2",
  "Strada",
  "Tdrd12",
  "9130401M01Rik",
  "Spg11",
  "Adcy9",
  "March7",
  "Ptch1",
  "Crlf2",
  "100862473",
  "Ap1m1",
  "Vars",
  "Acap2",
  "Pnldc1",
  "Eif2s3y",
  "Tdrd3",
  "Kcnc2",
  "Myh8",
  "Lemd2",
  "Fam180a",
  "Kif20a",
  "Pus7",
  "Pttg1",
  "Stmn4",
  "Zbtb40",
  "Ccdc79",
  "Bahcc1",
  "Snupn",
  "Rpl30",
  "Gdf10",
  "Nabp1",
  "Kif5b",
  "Atxn1l",
  "Dlx1",
  "Dnaja3",
  "Cacnb1",
  "Gm15800",
  "Tcf21",
  "Adipor1",
  "Slc24a3",
  "Klhl41",
  "Ubr2",
  "Zfp821",
  "Rnf31",
  "BC021891",
  "Tmem74b",
  "Stx18",
  "Lrrc75a",
  "Fgfbp1",
  "E2f8",
  "Hao1",
  "Calml4",
  "Rspo2",
  "Emp3",
  "Il1rn",
  "Nrros",
  "Timmdc1",
  "Bak1",
  "Edar",
  "Echdc1",
  "Insrr",
  "Spata2",
  "BC051019",
  "Eml5",
  "Sri",
  "Mrps5",
  "Ly6i",
  "Siglech",
  "Nelfb",
  "Arsb",
  "Bpnt1",
  "Mex3b",
  "G6pc",
  "Atp8b1",
  "Adamtsl3",
  "Adamts7",
  "Adprhl1",
  "Ephb6",
  "5730507C01Rik",
  "Kif6",
  "Cr1l",
  "Rock2",
  "Cracr2a",
  "Casq2",
  "Cyth2",
  "Zc3h13",
  "4930453N24Rik",
  "Atp5k",
  "Ppp4r1",
  "Snca",
  "Acmsd",
  "Hsd17b6",
  "Traf4",
  "Hes6",
  "Pak3",
  "Mdk",
  "She",
  "Ebf2",
  "Zswim3",
  "Il20rb",
  "Tgfb3",
  "Htr2b",
  "Strn4",
  "Snrpf",
  "Slc35f1",
  "Fbxl21",
  "Rbm26",
  "Rasa4",
  "Sgcg",
  "Kng1",
  "Yipf4",
  "Arhgap44",
  "Ltbp3",
  "Cyp21a1",
  "1110032A03Rik",
  "Trim34a",
  "Strip2",
  "Cyp1b1",
  "Cebpb",
  "Aes",
  "Gclm",
  "Pla2g15",
  "Pi4k2a",
  "4930590J08Rik",
  "Pdgfa",
  "Sept7",
  "Pcdhb7",
  "Il4i1",
  "Apoh",
  "Hras",
  "Olfr543",
  "Slfn8",
  "Gm614",
  "Med9",
  "Galnt2",
  "Ttc38",
  "Dab2",
  "Clic3",
  "Lrrc38",
  "Olfr33",
  "BC023829",
  "Adam15",
  "Pram1",
  "Slc39a13",
  "Cyp4b1",
  "Trank1",
  "Oit3",
  "Arhgap20",
  "Plin5",
  "Gmpr",
  "Wibg",
  "Map3k7",
  "Ppp2r2c",
  "Wdhd1",
  "Atp2a3",
  "Twsg1",
  "Helq",
  "Nfya",
  "Gas2l3",
  "Rpp14",
  "5430419D17Rik",
  "2010002M12Rik",
  "101056577",
  "Hspd1",
  "Runx3",
  "Pop5",
  "Cpne8",
  "Rcor2",
  "Gtpbp2",
  "Shisa2",
  "Apol11b",
  "Stx4a",
  "Kbtbd12",
  "Eml4",
  "Xpr1",
  "Srpx2",
  "Zfp780b",
  "Apoc1",
  "Ttn",
  "Sec62",
  "Os9",
  "Atic",
  "Cyp2c67",
  "Efemp1",
  "Cttnbp2",
  "Rc3h1",
  "Zfml",
  "Zfp532",
  "Zc2hc1c",
  "Btg1",
  "Glt8d2",
  "Lmod1",
  "Atg2b",
  "Wdr17",
  "Pvrl4",
  "Zfp647",
  "Bean1",
  "Zfp575",
  "Sart1",
  "Atg9a",
  "Gsto2",
  "Tmem106c",
  "Dll4",
  "Nbas",
  "Asun",
  "Dst",
  "Bzrap1",
  "Ncor1",
  "Klhl2",
  "Dtx1",
  "Cdyl2",
  "Ppil6",
  "Haus7",
  "Muc13",
  "Mrpl19",
  "Sarm1",
  "Farsb",
  "Dlgap2",
  "Wipi2",
  "Rgp1",
  "Slc27a4",
  "3110057O12Rik",
  "Kcnd1",
  "Ap2a2",
  "Zfyve9",
  "Nrtn",
  "Spata24",
  "Mcoln2",
  "434624",
  "Tmem194",
  "Tmc7",
  "Ccdc112",
  "Swt1",
  "Uba1",
  "Dusp28",
  "Sord",
  "Elovl6",
  "Rwdd4a",
  "Mfsd2a",
  "Zfp235",
  "Ppp3cb",
  "Art5",
  "Uty",
  "St3gal3",
  "Cbx3",
  "Osbpl3",
  "Rpn1",
  "Dgki",
  "Cxcr5",
  "1700019G17Rik",
  "Cfi",
  "Fam114a2",
  "Pcdhb2",
  "Nkx2-5",
  "Slc6a9",
  "Evi2a",
  "Stx8",
  "Dars",
  "Filip1",
  "Anapc1",
  "Fmnl3",
  "Gnptab",
  "Ldoc1l",
  "Cldn1",
  "Cyp1a2",
  "Ajap1",
  "Lcn2",
  "Mtl5",
  "Lrrc39",
  "C2",
  "Xkrx",
  "Chmp5",
  "Unc93b1",
  "Cd109",
  "Ifi47",
  "Kbtbd7",
  "Wfs1",
  "Tjp2",
  "1700008I05Rik",
  "Cox10",
  "Ms4a2",
  "Igfbp7",
  "R3hdm4",
  "Pdia6",
  "Susd5",
  "Slc6a4",
  "Emp2",
  "Ube2j1",
  "Rpl8",
  "Sytl4",
  "Atf1",
  "Psrc1",
  "Flrt1",
  "Spata17",
  "Ggnbp1",
  "Pik3c2g",
  "Dcun1d5",
  "Fndc1",
  "Cnot10",
  "Cttn",
  "Suco",
  "2700029M09Rik",
  "1700061G19Rik",
  "Atp2a2",
  "Pacs1",
  "Nlrp4f",
  "Hist1h3e",
  "Hist1h3h",
  "Myo18a",
  "Nckap1",
  "Acan",
  "Rab8a",
  "Sdc4",
  "Slc9a3",
  "Brd2",
  "Zxdc",
  "Brd7",
  "Pcdhb11",
  "Tbc1d2",
  "Hmgb1",
  "Entpd4",
  "AF366264",
  "Gabarapl1",
  "Zfp54",
  "Rbbp4",
  "Pask",
  "Slc35a3",
  "Cachd1",
  "Jmjd8",
  "Cdk5rap2",
  "Pld2",
  "Car14",
  "Ttc3",
  "Relt",
  "Slc9a6",
  "Tmem115",
  "Nsun7",
  "Capza2",
  "Ypel2",
  "Adora2a",
  "Dgkq",
  "Rasal1",
  "Gnpda2",
  "Cluap1",
  "Slc9a1",
  "Zfc3h1",
  "Ap4s1",
  "Ubxn6",
  "Grin2c",
  "Grid2ip",
  "Foxn2",
  "Mrps18c",
  "Rps21",
  "Gnat3",
  "636901",
  "Cobll1",
  "Hemk1",
  "Asxl1",
  "Lig1",
  "Dda1",
  "Pdgfrl",
  "AI314180",
  "Sult4a1",
  "BC029214",
  "Smc1b",
  "Slc7a5",
  "Lbp",
  "0610010K14Rik",
  "Myo1d",
  "Gmpr2",
  "Snx32",
  "Anxa8",
  "D3Ertd751e",
  "Usf2",
  "Rnf39",
  "Ccdc186",
  "Trove2",
  "Rffl",
  "Glb1l",
  "Daam2",
  "Sil1",
  "Itga9",
  "Fnbp4",
  "Trim55",
  "Ccdc107",
  "Eva1b",
  "Brwd1",
  "Rhobtb2",
  "Slc35b4",
  "Zfp182",
  "Myom2",
  "Rdh16",
  "Kcnj14",
  "Cep170b",
  "Mcm4",
  "Gatb",
  "Gpkow",
  "Ctsc",
  "C1qtnf6",
  "Dohh",
  "Plec",
  "Ccl3",
  "Vamp7",
  "Epor",
  "Chm",
  "Loxl2",
  "Slc35a2",
  "Tial1",
  "Cct2",
  "Kpna2",
  "Rapgef5",
  "Dbil5",
  "Tmem67",
  "St3gal4",
  "Elp4",
  "Fxyd5",
  "Gal",
  "Gk5",
  "Rec114",
  "Ifitm6",
  "Ap5s1",
  "Mis18bp1",
  "Snapc5",
  "Serpinf1",
  "Dpysl2",
  "Pcdha4",
  "Pcdha11",
  "Fgfrl1",
  "Casc3",
  "Pcdha9",
  "Prune2",
  "Pcdha2",
  "Pcdhac1",
  "Sept10",
  "Chil1",
  "Mcts1",
  "Tnrc6c",
  "Atf4",
  "AW554918",
  "Casc1",
  "Meis1",
  "Ash1l",
  "Epc2",
  "Mapt",
  "Ttk",
  "Evi5",
  "Ada",
  "Cep55",
  "Slc2a10",
  "Tmem263",
  "C3",
  "Amh",
  "Cops3",
  "Slc30a7",
  "Zfyve28",
  "Cblb",
  "Lig4",
  "Mybl1",
  "Pfdn5",
  "Tfdp2",
  "Armcx6",
  "Trp53bp1",
  "Slc35a5",
  "Pigz",
  "Tcte2",
  "100040500",
  "Dynlt1f",
  "Gm14431",
  "Adck5",
  "Pde4d",
  "Gbp2b",
  "Egln3",
  "Slc7a4",
  "Prr18",
  "Arih1",
  "H2-T22",
  "Ptn",
  "100044729",
  "Mgat3",
  "Gjb3",
  "Cd7",
  "Usp22",
  "Sp110",
  "Lect1",
  "Neo1",
  "Txndc17",
  "Pdzd9",
  "Agap1",
  "Tnrc6a",
  "A530016L24Rik",
  "Dhps",
  "Rac1",
  "Ushbp1",
  "H2-M5",
  "Trappc6a",
  "Apoc4",
  "2310039H08Rik",
  "Tsr2",
  "Hdc",
  "Tbc1d13",
  "Uqcc1",
  "8030474K03Rik",
  "Pstpip2",
  "Tbl3",
  "Col17a1",
  "Wdr95",
  "Ndufs5",
  "Zbtb32",
  "Rps6kb1",
  "Slitrk3",
  "Lhfpl2",
  "Plxdc1",
  "Ldlrad4",
  "Bet1l",
  "S100b",
  "Zswim4",
  "Zfp146",
  "Boc",
  "Jakmip1",
  "Atp8a1",
  "Eci1",
  "Mylip",
  "Smpdl3b",
  "Syt3",
  "Rxfp2",
  "Tmcc1",
  "Mpzl2",
  "Cdc7",
  "Mtor",
  "Plcl2",
  "Sox4",
  "Kcnk7",
  "Ndnf",
  "Mtpn",
  "Fmr1nb",
  "Slc7a1",
  "Cdc42bpg",
  "Scd2",
  "Rad17",
  "Mterf1a",
  "Aacs",
  "Perp",
  "Rasl11a",
  "Wac",
  "Slc25a25",
  "Smg6",
  "Abr",
  "Tspan18",
  "Gnb1l",
  "Fchsd1",
  "Tcf15",
  "Olfr559",
  "Sdf4",
  "Thbs4",
  "Tmem165",
  "9530077C05Rik",
  "Srgn",
  "Bex4",
  "Grip1",
  "3110009E18Rik",
  "Id1",
  "Npy1r",
  "Arhgap29",
  "Ppfia4",
  "Nek8",
  "Aamdc",
  "Rpusd2",
  "C1qtnf7",
  "Rsrp1",
  "Tbc1d10c",
  "Tprgl",
  "Ltv1",
  "Brix1",
  "Epm2a",
  "Tex29",
  "Rnf14",
  "Dnajc28",
  "Fam118a",
  "Fmo3",
  "Rara",
  "Ptk6",
  "Gpr180",
  "Hapln3",
  "Arl1",
  "Gata2",
  "Tmem154",
  "Limd2",
  "Csf2rb2",
  "Dync2h1",
  "Cenpj",
  "Rgmb",
  "Tusc3",
  "Asap2",
  "Itih1",
  "Zbtb7b",
  "Pole",
  "Pde3b",
  "Ext1",
  "Smim20",
  "Capn12",
  "Il10",
  "Ube2k",
  "Mtmr4",
  "Bloc1s6",
  "Pou2f2",
  "Dip2b",
  "Spon2",
  "Asf1a",
  "Exd2",
  "Flt4",
  "Tubgcp5",
  "Slc28a3",
  "Cdc14b",
  "Syn3",
  "Efna3",
  "Inpp4a",
  "Fbxo5",
  "Fam73b",
  "Trappc4",
  "Serpinb9e",
  "Gck",
  "Zim1",
  "D230025D16Rik",
  "Fmo5",
  "Acat2",
  "Stard3",
  "Aqp8",
  "Usp12",
  "Eng",
  "Ly6g6f",
  "101056348",
  "Nf2",
  "Ncmap",
  "Kif1b",
  "Nudt7",
  "Tbx2",
  "Pou4f1",
  "Mcc",
  "Nkain1",
  "Gria4",
  "1200014J11Rik",
  "Pik3c3",
  "Tspan13",
  "Phf7",
  "Zfp14",
  "Atg5",
  "Trim13",
  "Tm2d3",
  "Kcna2",
  "Zfp418",
  "Pskh1",
  "Larp7",
  "Syt2",
  "Arl4a",
  "Mdfi",
  "4930402H24Rik",
  "Stt3a",
  "Glcci1",
  "Adtrp",
  "Flad1",
  "Tmf1",
  "Cacng1",
  "Idh3b",
  "Homer2",
  "Hook1",
  "Wiz",
  "Gramd3",
  "Mageh1",
  "Sertad4",
  "Slc47a2",
  "Ahrr",
  "Srsf7",
  "Slc17a9",
  "Stoml1",
  "Dusp11",
  "Sp7",
  "Psmb3",
  "Ago3",
  "Yme1l1",
  "Rps25",
  "Agpat1",
  "Akr1e1",
  "Nap1l4",
  "Calr4",
  "N6amt2",
  "Ptprcap",
  "Phldb1",
  "Jam3",
  "Fam71f2",
  "Socs1",
  "Ttc21b",
  "Fam19a5",
  "Pcdhb10",
  "Hsd17b11",
  "Zscan18",
  "Spdya",
  "Trim12a",
  "Asgr2",
  "Tmem8b",
  "Fam214b",
  "Mad1l1",
  "Sox15",
  "Tiparp",
  "Nosip",
  "Asb2",
  "Hibch",
  "Gm14548",
  "Clec10a",
  "Crhr2",
  "Steap2",
  "Zfp846",
  "Lrrc20",
  "Chrna4",
  "Synj1",
  "Mettl2",
  "Rab3gap1",
  "Arc",
  "Zfp3",
  "Cry1",
  "Mfsd9",
  "Polr3b",
  "D1Ertd622e",
  "Mtus2",
  "Chpt1",
  "H2-D1",
  "Riok3",
  "Ormdl3",
  "Ttc33",
  "Clip1",
  "Stx1b",
  "Klra10",
  "Zfp119b",
  "Btbd10",
  "Ect2",
  "Tgfa",
  "Nmnat1",
  "Spin4",
  "Odf3l1",
  "Atn1",
  "Lrrtm3",
  "Plekha7",
  "Zkscan6",
  "Zfp711",
  "Fam78b",
  "Cldn22",
  "Kcnk4",
  "1700028K03Rik",
  "Zfp697",
  "Hrg",
  "Fchsd2",
  "Tmtc3",
  "Dph7",
  "Arhgap26",
  "Rps3",
  "Zfpm2",
  "Smad5",
  "Fam120b",
  "Dusp3",
  "Fam208a",
  "Cep85l",
  "Herc6",
  "Nr4a3",
  "Bves",
  "Itsn1",
  "Slc6a8",
  "Tmem132e",
  "mt-Atp6",
  "Tmem222",
  "Tspo2",
  "Cyp2d26",
  "100047468",
  "Fam167a",
  "Kctd13",
  "Ccdc71",
  "2510009E07Rik",
  "Dync1li2",
  "Brap",
  "Unk",
  "Gys1",
  "Plxna3",
  "Dnah17",
  "Selo",
  "Ndel1",
  "Chordc1",
  "Setd8",
  "Tacstd2",
  "Fam101b",
  "Pck1",
  "Atox1",
  "F3",
  "Foxred1",
  "Cdkn1c",
  "Tuft1",
  "Rsph1",
  "Dck",
  "Asb9",
  "Phc2",
  "Nup43",
  "Arsa",
  "Scly",
  "Apol9b",
  "Commd7",
  "Gpr152",
  "Tagln2",
  "Trim72",
  "Gfm1",
  "Cd209f",
  "Efna2",
  "Stmnd1",
  "Tcf7l2",
  "Shkbp1",
  "Hnrnpdl",
  "Ccdc69",
  "Itfg2",
  "Gdpd2",
  "Pi16",
  "C5ar1",
  "628061",
  "Actg1",
  "Tdg",
  "Edem2",
  "Gng11",
  "Pkp2",
  "Cd40lg",
  "Clip2",
  "Fosb",
  "Ssmem1",
  "Zfp691",
  "Prkrir",
  "Sgcb",
  "Col8a1",
  "Smg5",
  "Fos",
  "Ikzf1",
  "Krt79",
  "Crlf1",
  "Fto",
  "Tnf",
  "Rergl",
  "Myo18b",
  "Ly6k",
  "Vps16",
  "Rnf215",
  "Slc11a1",
  "Rnf170",
  "Ms4a4b",
  "Pcdh1",
  "Aox2",
  "Gsk3b",
  "Polm",
  "635087",
  "Cyp7b1",
  "Ugt2b34",
  "Cxadr",
  "BC021785",
  "Lrwd1",
  "Creld2",
  "Sh3tc2",
  "Fads3",
  "Ccng2",
  "Slc20a2",
  "Serping1",
  "Fkbp3",
  "Opcml",
  "Car5b",
  "Ccdc42",
  "Tcta",
  "Palb2",
  "Gmip",
  "Nisch",
  "Fbxl17",
  "Rexo4",
  "Gfra1",
  "C3ar1",
  "674846",
  "Fgf11",
  "Dnajb3",
  "Il25",
  "Cyp2t4",
  "Ctdnep1",
  "Fam222b",
  "Ttc14",
  "Cfh",
  "Spdl1",
  "Cd22",
  "Sla2",
  "Sox30",
  "Twf1",
  "Upp2",
  "P2ry4",
  "Nxph4",
  "Tmem38b",
  "Axin1",
  "Polr1e",
  "Bmyc",
  "Adcy10",
  "Gal3st1",
  "Phex",
  "Ddx46",
  "Prrc2a",
  "Commd3",
  "Elovl5",
  "Vangl1",
  "Cat",
  "Nts",
  "Top2a",
  "Sh3glb2",
  "Wdr82",
  "Frmd7",
  "Foxf2",
  "Zfp606",
  "Smagp",
  "Ankrd13c",
  "Foxl2",
  "Robo2",
  "Socs5",
  "Kcnma1",
  "Rev1",
  "Psd3",
  "Rnf2",
  "Snrpd3",
  "Rhox8",
  "195209",
  "Mtdh",
  "Twistnb",
  "Lhx6",
  "Bhmt2",
  "Erbb2ip",
  "Cyth3",
  "Dcp1a",
  "Smad4",
  "Prdx1",
  "Znfx1",
  "Usp2",
  "Xylt2",
  "Zcchc5",
  "Fkrp",
  "Aurkb",
  "Erf",
  "Rab17",
  "Gcfc2",
  "Raet1d",
  "Ppp3ca",
  "Dcp2",
  "N4bp3",
  "Wtip",
  "Hmcn1",
  "Tspan15",
  "Tceb1",
  "Abcg1",
  "Ippk",
  "Map6d1",
  "Abca3",
  "Duox2",
  "Ube4a",
  "Paqr9",
  "Tef",
  "Mtg2",
  "Chml",
  "Lzts3",
  "Lrrc4c",
  "Bclaf1",
  "Gata4",
  "Zdhhc9",
  "2610015P09Rik",
  "Tnfsf18",
  "Ubn1",
  "Fam210b",
  "Emp1",
  "Sash3",
  "Arf5",
  "Lmtk2",
  "Blvra",
  "Chkb",
  "Klf6",
  "2810408M09Rik",
  "Rps20",
  "Rbm12b1",
  "Nkg7",
  "Ube2t",
  "434782",
  "Eif1ax",
  "Zfp574",
  "Sorbs3",
  "Cd79b",
  "Gpx7",
  "Rdh5",
  "619973",
  "Bcr",
  "Mlkl",
  "Phactr4",
  "Zfp51",
  "Hace1",
  "Serinc4",
  "Dctd",
  "Ccne1",
  "Galk1",
  "Pycr2",
  "Prpsap2",
  "Arhgap23",
  "Cpa3",
  "Csnk1g3",
  "Npb",
  "Wbp2",
  "Ffar1",
  "Plekhf1",
  "Mbd3l2",
  "Pam16",
  "Dock4",
  "Cfdp1",
  "Ppp2r2d",
  "Runx1t1",
  "Spidr",
  "Rnf25",
  "Pdcd7",
  "Jak1",
  "Thg1l",
  "Mpl",
  "4930578C19Rik",
  "Kmt2b",
  "Pla2g4a",
  "Cirh1a",
  "Polr3k",
  "Zfp882",
  "Epb4.1l2",
  "Adgrf2",
  "Snx12",
  "Gnb5",
  "Dram1",
  "Rbm44",
  "Mall",
  "Phlpp2",
  "Hcst",
  "Foxp2",
  "Helb",
  "Slc44a5",
  "Hist3h2a",
  "Hist1h2ac",
  "Hist1h2ad",
  "Hist1h2ae",
  "Hist1h2ag",
  "Hist1h2ah",
  "Hist1h2an",
  "Hist1h2ap",
  "Hist2h2be",
  "Csprs",
  "Stac3",
  "Syne2",
  "331374",
  "Clec4a3",
  "Zfp84",
  "Ptgfr",
  "Dock11",
  "Papd5",
  "9930111J21Rik2",
  "Masp2",
  "Coro2b",
  "Epha8",
  "Ppfia1",
  "Ror1",
  "Exo5",
  "Arhgef11",
  "Gng12",
  "Adamtsl4",
  "Pgm3",
  "Lxn",
  "Unc79",
  "Mcpt4",
  "Psmb11",
  "677654",
  "Gfra4",
  "Rer1",
  "Mettl7b",
  "Bdkrb1",
  "Selp",
  "Trim16",
  "Cpne4",
  "Scaper",
  "Thsd4",
  "Pmpca",
  "Hsdl2",
  "Tmprss6",
  "Arnt2",
  "Ammecr1l",
  "Tbca",
  "Agmat",
  "Tnfrsf12a",
  "Map3k15",
  "Anapc15",
  "Fam65c",
  "Tmsb15b2",
  "Ephb3",
  "Cldn2",
  "Pcdh12",
  "Impdh2",
  "Olfr550",
  "BC037034",
  "Rbl2",
  "Zbed4",
  "Zfp651",
  "2610507B11Rik",
  "Cacnb3",
  "Ngf",
  "Mical1",
  "Ccdc92",
  "Usp11",
  "Sass6",
  "Atp11b",
  "Sun2",
  "Calcrl",
  "Sirt6",
  "Msl1",
  "Ash2l",
  "Trmt10b",
  "Avl9",
  "Cdc37l1",
  "Tlx1",
  "Nckap1l",
  "Ccbe1",
  "Wfdc18",
  "Ostf1",
  "Ttc39a",
  "Rhob",
  "Nfyc",
  "Zbtb8b",
  "Poll",
  "Lrguk",
  "Rsbn1",
  "Dkk2",
  "Flnc",
  "Zdbf2",
  "Ahsg",
  "Aifm1",
  "Pla2g12a",
  "Sh3pxd2a",
  "Invs",
  "Srcin1",
  "Ankrd33b",
  "Ifit2",
  "Prdm9",
  "Tnfrsf10b",
  "Nt5dc1",
  "Msx2",
  "Usp50",
  "Ptpn3",
  "Gm13290",
  "Gm13289",
  "Gm13277",
  "Gm13276",
  "Mettl7a3",
  "BC034090",
  "Cdc40",
  "Ercc6l2",
  "Stra6",
  "Polr2b",
  "Gphn",
  "Nup98",
  "Sephs2",
  "Tmem8",
  "Foxh1",
  "Zc3h12b",
  "Gatad2b",
  "Mtrr",
  "Mybpc3",
  "4933434E20Rik",
  "Ptprf",
  "Ctnnd2",
  "Ankrd55",
  "P3h2",
  "Rel",
  "Zfp429",
  "Pik3r4",
  "Dusp4",
  "Ptger2",
  "Slc25a18",
  "Bdh1",
  "Sptbn4",
  "Slc5a5",
  "Plb1",
  "100040052",
  "Gm3558",
  "100503428",
  "100503895",
  "Dhfr",
  "Nudcd3",
  "Pspn",
  "Cwc22",
  "Lsm4",
  "Map2k7",
  "Pm20d1",
  "Dusp5",
  "Ptprz1",
  "Tmed8",
  "Pax5",
  "Taf4b",
  "Tchp",
  "Tlr12",
  "Ints4",
  "C4bp",
  "Tpx2",
  "Aldh3a1",
  "Ogfrl1",
  "Tril",
  "Prdx5",
  "Ccdc57",
  "Abca12",
  "Mettl13",
  "Sh3bp5",
  "Mllt11",
  "Itpr3",
  "Fhl1",
  "Pdia4",
  "Mon1a",
  "Psg16",
  "Spa17",
  "Cd37",
  "Ehf",
  "Carhsp1",
  "Actr1b",
  "Arl15",
  "Abcb4",
  "Lmna",
  "Birc5",
  "Prkcz",
  "E430025E21Rik",
  "Cyp4a12a",
  "Slc27a6",
  "Plxna2",
  "Prpf19",
  "Zfp688",
  "Eno4",
  "Ppm1f",
  "Guca1b",
  "Ctgf",
  "Wdr55",
  "Adam12",
  "Hn1l",
  "Vti1b",
  "Lancl1",
  "Dnmt3a",
  "Apoa4",
  "Sema6c",
  "108660",
  "Prdm4",
  "Ccdc12",
  "Adamts2",
  "Uso1",
  "Myo19",
  "Srpk1",
  "Bmi1",
  "Tc2n",
  "Gabrq",
  "Depdc5",
  "Ssna1",
  "Oas3",
  "Sqrdl",
  "Swap70",
  "Parg",
  "Sgsm2",
  "Kcnn4",
  "Clec11a",
  "Ntmt1",
  "Gabrb2",
  "Ghdc",
  "Spryd7",
  "Adgb",
  "Gtf2a2",
  "Clns1a",
  "Actg2",
  "Chmp4b",
  "Fut11",
  "Smox",
  "Cep63",
  "Tipin",
  "Creld1",
  "Zfp952",
  "Gm6484",
  "Gimap6",
  "Rap2a",
  "Dnlz",
  "Klf1",
  "Tmem259",
  "Traf6",
  "Kif20b",
  "Anks1b",
  "Bbc3",
  "Zmym5",
  "Mrpl48",
  "Zfp597",
  "Tram2",
  "Phactr2",
  "Eaf1",
  "Gpr119",
  "Tmem239",
  "Zfp317",
  "Gpr162",
  "Spata22",
  "Pycrl",
  "Cbr4",
  "Gimap4",
  "Tmem141",
  "1700008O03Rik",
  "Mydgf",
  "Slc38a9",
  "Ndufv3",
  "Rbm43",
  "Grrp1",
  "Rcbtb1",
  "Slc35f6",
  "Rxfp4",
  "Tusc1",
  "Adrbk2",
  "Atp5g3",
  "Itgb3bp",
  "Mllt3",
  "Mrpl51",
  "100046628",
  "Hcfc2",
  "Lrig2",
  "Il17d",
  "Pdhx",
  "277089",
  "Nt5e",
  "Adss",
  "Rfx3",
  "100048119",
  "Setmar",
  "Fam175a",
  "Bmpr2",
  "Pggt1b",
  "Cebpa",
  "Fjx1",
  "Klhdc9",
  "Trappc10",
  "Syt7",
  "Engase",
  "Ssc4d",
  "Cenpw",
  "Pigl",
  "Mpped2",
  "Pbdc1",
  "AC182748.2",
  "Vmn1r42",
  "Tbx5",
  "Dnajc8",
  "Ubap2l",
  "Cox16",
  "74004",
  "Copg1",
  "Ctbp1",
  "Lsm10",
  "Ttc37",
  "Tbc1d31",
  "Apobec1",
  "Ubxn7",
  "Tmem176b",
  "Adgrf1",
  "Aptx",
  "Egf",
  "Spp2",
  "Trim56",
  "Sqstm1",
  "Baiap2",
  "Gpr26",
  "Slc23a1",
  "Golph3",
  "Abca7",
  "Dmd",
  "Cdk5rap3",
  "Tmem126b",
  "Dynlrb1",
  "Nr1h3",
  "Ddc",
  "Osmr",
  "Serpina1a",
  "Slc8b1",
  "Hsp90aa1",
  "Rbck1",
  "Cyba",
  "Lnpep",
  "Ndor1",
  "Gga2",
  "Btf3",
  "Epha3",
  "Prkch",
  "Adamtsl5",
  "Zfp710",
  "Rb1cc1",
  "Nadsyn1",
  "Fam110b",
  "Nsun2",
  "Gria1",
  "Angptl1",
  "Cnst",
  "Arhgap8",
  "Ocel1",
  "Nudt18",
  "Ric1",
  "Trdn",
  "Nae1",
  "Ctdspl",
  "Brinp2",
  "Creb3l1",
  "Gtf2f1",
  "Yipf2",
  "Tpm2",
  "Dsg1a",
  "Vwa5b2",
  "Ftsj1",
  "Lrpap1",
  "Recql4",
  "101056690",
  "Sirt3",
  "Zfp692",
  "Hbb-bs",
  "Tango6",
  "Nav2",
  "Tlr5",
  "Mthfsd",
  "Lyrm5",
  "Chpf2",
  "Chrm2",
  "Ifnar2",
  "Hist1h4h",
  "Txn1",
  "Gdap1",
  "Ccdc50",
  "Tmem91",
  "3632451O06Rik",
  "Dak",
  "Nfatc2ip",
  "R3hcc1",
  "Slc39a10",
  "Bcor",
  "Cpeb4",
  "Spata18",
  "Kcnh7",
  "Pcyox1l",
  "Fam46b",
  "Aqp4",
  "4921524J17Rik",
  "Ccdc173",
  "Serpinb1c",
  "Vps45",
  "Skor1",
  "Tmem70",
  "Tnn",
  "Slx4",
  "Rapgef4",
  "Dnajb7",
  "Tbc1d19",
  "Zmym3",
  "635470",
  "Ctcfl",
  "Gm7356",
  "Spry4",
  "Sec14l5",
  "Chd9",
  "Kdelc2",
  "Ikbkap",
  "Gzmb",
  "Zfp236",
  "Btg2",
  "Itga4",
  "Zfp217",
  "Clic4",
  "Lig3",
  "B230118H07Rik",
  "Por",
  "Ywhag",
  "Lrrc8e",
  "Elavl2",
  "Slc25a12",
  "St7",
  "Tbc1d7",
  "Pnn",
  "Zfp36l2",
  "Aim1l",
  "Hacd4",
  "Zc3h12d",
  "Acat1",
  "Alg13",
  "Jun",
  "Rnf24",
  "Bmp3",
  "Rhoh",
  "Dsc1",
  "Bmp7",
  "Muc15",
  "CU424478.2",
  "Lrrc55",
  "Zfp750",
  "Slc24a5",
  "Vrk3",
  "Dennd1b",
  "Fdxacb1",
  "Bnc1",
  "Pnmt",
  "Hnrnpl",
  "Naga",
  "F2rl1",
  "Aldh2",
  "Lsm1",
  "Casp8ap2",
  "Zcchc3",
  "Chchd7",
  "Txndc16",
  "Nagpa",
  "2510039O18Rik",
  "Gm14085",
  "Dok5",
  "Mtg1",
  "Mfap3l",
  "Lox",
  "Def8",
  "Mettl24",
  "Senp7",
  "Prox2",
  "Pmpcb",
  "Capn1",
  "Agxt2",
  "Lvrn",
  "Icam1",
  "Otub2",
  "1700030J22Rik",
  "Celf3",
  "Gmnn",
  "Grm7",
  "Vasp",
  "Pabpc1",
  "Osr1",
  "Hexim2",
  "Psmb8",
  "Tnfrsf8",
  "Rps8",
  "Stk4",
  "Lix1l",
  "Ackr3",
  "Acsbg1",
  "Pde6h",
  "Pkd1",
  "Brk1",
  "Rad1",
  "Svil",
  "Sall2",
  "Slc7a7",
  "Gnai1",
  "Hbq1a",
  "Arl4d",
  "Foxo1",
  "Cyct",
  "Asf1b",
  "Olfm2",
  "mt-Co2",
  "Nfe2l1",
  "Fam228b",
  "Zswim1",
  "Cchcr1",
  "Vwa7",
  "Zfp157",
  "Nck2",
  "Lcor",
  "Bccip",
  "G630090E17Rik",
  "Sytl3",
  "Tfap4",
  "Fscn1",
  "Fuca2",
  "Rpl30",
  "Tceal8",
  "Rab21",
  "Dcaf13",
  "Kank4",
  "Proz",
  "Vimp",
  "Ablim1",
  "Hhipl1",
  "4933430I17Rik",
  "Stxbp5",
  "Rela",
  "Abca1",
  "Tmem55b",
  "Chdh",
  "Mapkapk5",
  "Chd6",
  "Mrps16",
  "Mrpl57",
  "Pcnx",
  "Nek3",
  "Zfp94",
  "Cdh15",
  "Dync2li1",
  "Ndufs7",
  "Sf3b5",
  "Pwwp2b",
  "Sumo1",
  "Ism1",
  "Zik1",
  "Tlr8",
  "Synj2",
  "Map2k4",
  "Lmbr1",
  "Wfdc3",
  "Sf3a1",
  "Fmo1",
  "Mta2",
  "Sugt1",
  "2210404O09Rik",
  "Tatdn3",
  "Myh1",
  "Casp3",
  "Nfkb1",
  "Des",
  "Nedd9",
  "Crb3",
  "Tssk4",
  "Wapal",
  "Hoxa6",
  "Gm128",
  "Slc25a24",
  "Mrgpre",
  "Pspc1",
  "Kpna3",
  "Inmt",
  "Sgsm3",
  "Rsph3a",
  "Pla2g2e",
  "Zfp942",
  "1700021K19Rik",
  "Zkscan8",
  "Dpm2",
  "Agtr1a",
  "Serp2",
  "Slc18a1",
  "H2-T23",
  "Lsm14a",
  "Enox1",
  "Tmem86b",
  "Abca8a",
  "Lhx2",
  "Rapgef3",
  "March11",
  "Nudt17",
  "Sgk3",
  "Hes1",
  "Fam103a1",
  "Erap1",
  "Coil",
  "Kif1c",
  "Kmo",
  "Arl3",
  "Gng5",
  "100048117",
  "Tecrl",
  "Tmem234",
  "Ptges3",
  "Phf11c",
  "Brdt",
  "Pinx1",
  "Csrnp2",
  "Suv420h2",
  "Dnph1",
  "Gpatch8",
  "Zfp664",
  "Nifk",
  "Tmem26",
  "Ttll13",
  "Prss57",
  "Kctd21",
  "Rb1",
  "Tmem37",
  "Vwa5a",
  "Thrsp",
  "Lin28a",
  "Commd4",
  "Fam166b",
  "Ttyh2",
  "Irf2bpl",
  "Tlr6",
  "Atp2c1",
  "Slc16a11",
  "Paxbp1",
  "Hps4",
  "Rab11fip4",
  "Eny2",
  "Rnf26",
  "Lamp1",
  "Prss12",
  "Hivep2",
  "Usp54",
  "Fam101a",
  "Ube2n",
  "4921539E11Rik",
  "Snx30",
  "Rims3",
  "Rbm5",
  "Slc33a1",
  "Mrpl53",
  "71833"
// /genes
];
var conditions=[
"DBA_2J-ISO_8",
"BALB_cJ-ISO_83",
"BALB_cJ-ISO_84",
"C3H_HeJ-ISO_62",
"DBA_2J-ISO_7",
"BALB_cJ-ISO_81",
"DBA_2J-ISO_4",
"CBA_J-ISO_128",
"I_LnJ-ISO_149",
"SM_J-ISO_45",
"SM_J-ISO_46",
"CBA_J-ISO_133",
"C3H_HeJ-ISO_69",
"NOD_ShiLtJ-ISO_25",
"C3H_HeJ-ISO_68",
"CBA_J-ISO_129",
"BALB_cByJ-ISO_156",
"SM_J-ISO_44",
"I_LnJ-ISO_152",
"NOD_ShiLtJ-ISO_24",
"BALB_cByJ-ISO_159",
"C58_J-ISO_33",
"C57BLKS_J-ISO_115",
"BALB_cByJ-CTR_144",
"NOD_ShiLtJ-ISO_26",
"I_LnJ-ISO_155",
"BALB_cJ-ATE_82",
"DBA_2J-CTR_1",
"BALB_cByJ-ISO_145",
"SWR_J-ISO_141",
"BALB_cJ-CTR_85",
"C58_J-ISO_37",
"C57BLKS_J-ISO_114",
"DBA_2J-CTR_9",
"BALB_cJ-ATE_86",
"C58_J-ISO_31",
"A_J-ISO_124",
"C57BL_6J-ISO_50",
"SWR_J-ISO_142",
"FVB_NJ-ISO_54",
"FVB_NJ-ISO_55",
"NZB_BLNJ-ISO_96",
"NZB_BLNJ-ISO_91",
"FVB_NJ-ISO_58",
"A_J-ISO_123",
"A_J-ISO_118",
"NZB_BLNJ-ISO_90",
"C57BL_6J-ISO_59",
"DBA_2J-CTR_2",
"PL_J-ISO_77",
"SJL_J-ISO_12",
"PL_J-ISO_73",
"SWR_J-ISO_136",
"LP_J-ISO_103",
"SJL_J-ISO_13",
"PL_J-ISO_78",
"CBA_J-CTR_125",
"SJL_J-ISO_14",
"DBA_2J-ATE_5",
"LP_J-ISO_102",
"SM_J-ATE_42",
"C57BL_6J-ISO_47",
"CBA_J-CTR_130",
"CBA_J-CTR_126",
"BALB_cByJ-CTR_143",
"SM_J-ATE_43",
"C3H_HeJ-CTR_65",
"SM_J-CTR_40",
"C3H_HeJ-ATE_66",
"SM_J-ATE_49",
"DBA_2J-ATE_6",
"SM_J-CTR_48",
"BALB_cJ-ATE_80",
"I_LnJ-CTR_150",
"C57BLKS_J-CTR_111",
"C3H_HeJ-ATE_67",
"NZB_BLNJ-CTR_87",
"C3H_HeJ-ATE_61",
"C58_J-CTR_28",
"C58_J-CTR_34",
"A_J-CTR_121",
"BALB_cByJ-CTR_158",
"C57BL_6J-ATE_95",
"C57BLKS_J-CTR_110",
"BALB_cByJ-ATE_151",
"NZB_BLNJ-CTR_93",
"C57BLKS_J-ATE_113",
"C58_J-CTR_32",
"C57BLKS_J-ATE_108",
"C58_J-ATE_36",
"C57BLKS_J-CTR_107",
"SJL_J-CTR_10",
"NOD_ShiLtJ-CTR_20",
"LP_J-CTR_100",
"SWR_J-CTR_134",
"C57BL_6J-CTR_35",
"NZB_BLNJ-ATE_88",
"SJL_J-ATE_11",
"C57BL_6J-CTR_38",
"PL_J-CTR_72",
"SWR_J-CTR_137",
"FVB_NJ-CTR_56",
"C57BL_6J-CTR_39",
"BALB_cByJ-ATE_160",
"C57BLKS_J-ATE_112",
"SWR_J-ATE_139",
"SJL_J-CTR_16",
"C58_J-ATE_30",
"PL_J-CTR_70",
"LP_J-CTR_104",
"NOD_ShiLtJ-CTR_19",
"BALB_cByJ-ATE_157",
"PL_J-ATE_71",
"PL_J-CTR_74",
"LP_J-ATE_101",
"A_J-CTR_119",
"FVB_NJ-CTR_52",
"FVB_NJ-ATE_53",
"C58_J-ATE_29",
"NZB_BLNJ-CTR_92",
"PL_J-ATE_75",
"NOD_ShiLtJ-CTR_21",
"NZB_BLNJ-ATE_89",
"FVB_NJ-CTR_51",
"LP_J-CTR_97",
"C57BL_6J-ATE_109",
"SJL_J-ATE_17",
"A_J-CTR_120",
"SJL_J-CTR_15",
"PL_J-ATE_76",
"NOD_ShiLtJ-ATE_22",
"NZB_BLNJ-ATE_94",
"SWR_J-ATE_140",
"A_J-ATE_122",
"FVB_NJ-ATE_57",
"A_J-ATE_116",
"NOD_ShiLtJ-ATE_27",
"SWR_J-CTR_138",
"LP_J-ATE_105",
"LP_J-ATE_98",
"FVB_NJ-ATE_60",
"A_J-ATE_117",
"SJL_J-ATE_18",
"SWR_J-ATE_135",
"NOD_ShiLtJ-ATE_23"
// /conditions
];
