# Supplementary material for: RNAseq analysis of heart tissue from mice treated with atenolol and isoproterenol reveals a reciprocal transcriptional response
Source: BMC Genomics. 2016 Sep 7;17(1):717. doi: 10.1186/s12864-016-3059-6 (PMC5015234; doi:10.1186/s12864-016-3059-6)
Supplement: Additional file 4: — Supplementary data. Compressed HTML files of 98 expression modules annotated for genes, strains and GO or KEGG terms (see Additional file 3 for navigation details). (GZ 11006 kb) [file 12864_2016_3059_MOESM4_ESM.gz › modules.html/module-95.js]

function showstuff(boxid){
   document.getElementById(boxid).style.visibility="visible";
   document.getElementById(boxid).style.display="block";
}
function hidestuff(boxid){
   document.getElementById(boxid).style.visibility="hidden";
   document.getElementById(boxid).style.display="none";
}
function togglestuff(boxid){
   if (document.getElementById(boxid).style.visibility=="hidden") {
     document.getElementById(boxid).style.visibility="visible";
     document.getElementById(boxid).style.display="block";
     document.getElementById(boxid+".1").style.display="block";
     document.getElementById(boxid+".2").style.display="none";
   } else {
     document.getElementById(boxid).style.visibility="hidden";
     document.getElementById(boxid).style.display="none";
     document.getElementById(boxid+".1").style.display="none";
     document.getElementById(boxid+".2").style.display="block";
   }
}
function togglestuff2(boxid){
   if (document.getElementById(boxid).style.visibility=="hidden") {
     document.getElementById(boxid).style.visibility="visible";
     document.getElementById(boxid).style.display="block";
   } else {
     document.getElementById(boxid).style.visibility="hidden";
     document.getElementById(boxid).style.display="none";
   }
}
function togglestuff3(classid) {
   var Elist=document.getElementsByTagName('span');
   for (var i=0; i<Elist.length; i++) {
     if (Elist[i].className==classid) {
       if (Elist[i].style.visibility=="hidden") {
          Elist[i].style.visibility="visible";
          Elist[i].style.display="block";
       } else {
          Elist[i].style.visibility="hidden";
          Elist[i].style.display="none";
       }
     }
  }
}
           
function findPos(obj) {
     var curleft = curtop = 0;
     if (obj.offsetParent) {
 	do {
	  curleft += obj.offsetLeft;
          curtop += obj.offsetTop;
        } while (obj = obj.offsetParent);
     }
     return [curleft,curtop];
}
function writeCoords(e) {
   var opos=findPos(document.getElementById("expimage"));
   var mouseX=0, mouseY=0;
   if (!e) var e = window.event||window.Event;

   if('undefined'!=typeof e.pageX)
   {
     mouseX = e.pageX;
     mouseY = e.pageY;
   } else {
     mouseX = e.clientX + document.body.scrollLeft;
     mouseY = e.clientY + document.body.scrollTop;
   }
   var pos_x=mouseX-opos[0]-exppos[0];
   var pos_y=mouseY-opos[1]-exppos[2];
   var gene_width=exppos[4];
   var cond_height=exppos[5];
   var gene=genes[Math.floor(pos_x/gene_width)];
   var cond=conditions[conditions.length-Math.floor(pos_y/cond_height)-1];

   document.getElementById("cross.x").style.left=exppos[0]+opos[0]+'px';
   document.getElementById("cross.y").style.top=exppos[2]+opos[1]+'px';

   if (gene) {
     document.getElementById("exp.x").value=gene;
   }
   if (cond) {
     document.getElementById("exp.y").value=cond;
   }

   if (pos_x > exppos[1]-exppos[0]) { 
     mouseX = mouseX - pos_x + exppos[1]-exppos[0];
   } else if (pos_x < 1) {
     mouseX = mouseX - pos_x;
   }
   if (pos_y > exppos[3]-exppos[2]) {
     mouseY = mouseY - pos_y + exppos[3]-exppos[2]-2;
   } else if (pos_y < 1) {
     mouseY = mouseY - pos_y - 2;
   }
   document.getElementById("cross.x").style.top=mouseY + 'px';
   document.getElementById("cross.x").style.display="block";
   document.getElementById("cross.y").style.left=mouseX + 'px';
   document.getElementById("cross.y").style.display="block";
}

var exppos= [ 
50, 7887, 71, 391, 1, 2
// /exppos
];

var genes=[
"Dtl",
  "Aurkaip1",
  "Aldh1a1",
  "Ndrg1",
  "Aven",
  "Krt7",
  "Dnaaf2",
  "Mmachc",
  "Josd2",
  "Kctd18",
  "Cep97",
  "Ppp2r2b",
  "101056688",
  "Abhd16a",
  "1700008F21Rik",
  "Dmrta2",
  "P3h3",
  "Haus2",
  "Ndufa12",
  "Gpr19",
  "Ilkap",
  "Ppp1r16a",
  "Mrpl54",
  "Sema6b",
  "Tspyl2",
  "Ankhd1",
  "Ccnl2",
  "Stkld1",
  "Glrx3",
  "Fbxw5",
  "Rpl7l1",
  "Eps8",
  "Ppp1r35",
  "Liph",
  "Dgkg",
  "Lrrc42",
  "Ptchd2",
  "Ntf5",
  "Tmem127",
  "Uqcrc1",
  "Tnni3k",
  "3110082I17Rik",
  "Slc16a5",
  "Sema4g",
  "Myct1",
  "Nkpd1",
  "Apmap",
  "Chchd5",
  "Eif4a3",
  "Npm1",
  "Drosha",
  "Gm13154",
  "100045367",
  "Mettl9",
  "Ift74",
  "Ncapd3",
  "Rrp1b",
  "Cdip1",
  "Serinc1",
  "Galr2",
  "Exo1",
  "Irf2bp1",
  "Rab14",
  "Ccdc115",
  "Clmn",
  "Rab19",
  "Sub1",
  "Gm5640",
  "Fam43b",
  "Hist1h2ao",
  "665503",
  "Mthfd2l",
  "665579",
  "670211",
  "Parp10",
  "Gm1979",
  "100862206",
  "Gcm1",
  "Casp8",
  "Akap13",
  "Gm14393",
  "Dclk1",
  "Tst",
  "Fdx1",
  "Rps16",
  "Fat3",
  "Gltp",
  "Cox11",
  "Sfr1",
  "Jag1",
  "Prr15l",
  "Smyd1",
  "Prr11",
  "Cic",
  "Ccdc28a",
  "Rpl13a",
  "Tmed7",
  "Vmn1r53",
  "Mllt6",
  "Ddx58",
  "Ybx3",
  "Gngt2",
  "Pde4c",
  "Uxt",
  "Sirt5",
  "Krtcap2",
  "Anks4b",
  "Hspbp1",
  "Mdfic",
  "Ndufs3",
  "Tspan31",
  "Rtn3",
  "Ltbr",
  "Rbm47",
  "Blcap",
  "Lppr3",
  "Gltscr2",
  "Sbno2",
  "Syt8",
  "Arhgap36",
  "Arhgef7",
  "Gp5",
  "Rps4x",
  "Tex40",
  "Bche",
  "Nrp2",
  "Cdc16",
  "Vps26b",
  "Cspg4",
  "Mrps14",
  "Tjp3",
  "Nova1",
  "Il21r",
  "Apba3",
  "Hilpda",
  "1190005I06Rik",
  "Parp8",
  "Aprt",
  "Ephb2",
  "Phtf1",
  "Mtus1",
  "Rxra",
  "Lgsn",
  "Smtnl1",
  "Sbk3",
  "Slc35e1",
  "Pex16",
  "Mmp23",
  "Ccrl2",
  "Rnf219",
  "Sec63",
  "Slc25a40",
  "Rps18",
  "Diap1",
  "Sgms1",
  "Gm996",
  "Ddr2",
  "Hist3h2ba",
  "Jade2",
  "Cml1",
  "Hcn1",
  "Vkorc1l1",
  "Cttnbp2nl",
  "Gpsm1",
  "Pfkfb3",
  "Mfap4",
  "Chsy1",
  "Rab23",
  "Zfp560",
  "Arsi",
  "Rpl37a",
  "Exoc2",
  "Crebrf",
  "Slc2a9",
  "Tesk2",
  "Sap130",
  "Snx29",
  "Cox5a",
  "100046048",
  "Rpa3",
  "1110008F13Rik",
  "Rnf17",
  "Fam185a",
  "Tmem255b",
  "Sema4c",
  "Ces3a",
  "2810021J22Rik",
  "Cdkal1",
  "Cdc6",
  "Chchd2",
  "Kdm2b",
  "Zyg11b",
  "Hebp2",
  "Rpl22",
  "Egfr",
  "Ankra2",
  "Espl1",
  "Ddhd2",
  "Trim37",
  "Oraov1",
  "Mpp5",
  "Exosc7",
  "Stam2",
  "Fdft1",
  "Mthfd2",
  "Tubb4b",
  "Ctnnbip1",
  "Tmem88",
  "Etf1",
  "Zswim6",
  "Mkl1",
  "2310014L17Rik",
  "Sar1b",
  "Polr1c",
  "Cby1",
  "Tmem33",
  "Gnb2",
  "Insig1",
  "Rngtt",
  "Fv1",
  "Deaf1",
  "Cyhr1",
  "Ddx51",
  "Srp72",
  "Lama4",
  "Cdk9",
  "Ept1",
  "Fitm1",
  "Tada1",
  "Aif1l",
  "Psmb4",
  "Cdk16",
  "Eif3k",
  "Ndufs4",
  "Eci2",
  "Eml1",
  "Bckdhb",
  "Ptk7",
  "Prss23",
  "Tnrc6b",
  "Ankrd11",
  "Fam49b",
  "Ppargc1a",
  "Ankrd49",
  "Ndufb11",
  "Mapkbp1",
  "668936",
  "Kcnj10",
  "Gspt2",
  "Cct8l1",
  "Atraid",
  "Gapdh",
  "Cdan1",
  "Gucy2e",
  "Cebpzos",
  "Syt17",
  "Klhl11",
  "Lpxn",
  "Sufu",
  "Steap1",
  "100862515",
  "Macrod1",
  "Rhpn2",
  "Procr",
  "Psmb5",
  "Fam129c",
  "Plekhn1",
  "Gnb1",
  "H2-Q6",
  "Aspscr1",
  "Faf2",
  "Fpgt",
  "Cdc20",
  "Myl4",
  "Cmc1",
  "Letm2",
  "Npy",
  "Parp2",
  "Mul1",
  "Fbxo25",
  "Plcb4",
  "Lypd2",
  "Otud6b",
  "Cops5",
  "Serpinb1a",
  "Alg2",
  "Cpt1a",
  "Rpia",
  "Dusp9",
  "Desi1",
  "Polr3d",
  "Dnajc1",
  "Clip3",
  "Rpl4",
  "Aars",
  "Spsb3",
  "Slc9a9",
  "Psmb10",
  "Lrrc29",
  "Rps24",
  "Anapc11",
  "Btnl2",
  "Tll1",
  "Hspa1a",
  "1500015O10Rik",
  "Inip",
  "Terf2ip",
  "Esrrg",
  "Cox4i1",
  "Nr6a1",
  "Enc1",
  "Alox5ap",
  "Gdf15",
  "Tbc1d23",
  "Mrpl38",
  "Rpl15",
  "Klhl33",
  "Tmem53",
  "Cd209b",
  "Setd2",
  "Ppp1r7",
  "Ubr5",
  "Btbd11",
  "Stx17",
  "Mybpc1",
  "Ddost",
  "Srsf1",
  "Arf4",
  "100502680",
  "Artn",
  "Uggt2",
  "Gnb2l1",
  "Snx8",
  "Acer2",
  "Apold1",
  "Ogfod3",
  "Il11",
  "Plekhj1",
  "Car15",
  "Syce1",
  "Rasgrp2",
  "Mob1a",
  "Kank2",
  "Osbpl6",
  "Oat",
  "Msr1",
  "Il22ra1",
  "Maff",
  "Psmc2",
  "Tmcc2",
  "Mtx3",
  "Map3k6",
  "Syndig1",
  "Rbsn",
  "Pnp2",
  "Qtrt1",
  "Rltpr",
  "Olfm1",
  "Prepl",
  "Tmem161a",
  "Pank1",
  "Mrps34",
  "Kdm6b",
  "Zmym1",
  "Nmb",
  "Pianp",
  "Nkain4",
  "Crhbp",
  "Alkbh7",
  "P2ry10",
  "Cyp2r1",
  "Lamp2",
  "Zfp964",
  "100505015",
  "Mrpl20",
  "Apol6",
  "Stat4",
  "Stard6",
  "Acadvl",
  "Zscan12",
  "Atxn7",
  "Gstt1",
  "BC027231",
  "Apopt1",
  "Tmem106b",
  "Ppp1r10",
  "Tax1bp3",
  "Sh3yl1",
  "AI481877",
  "Cox8a",
  "Ndufa13",
  "Tmed5",
  "Etfa",
  "Fancg",
  "Asb12",
  "Klhdc2",
  "Prima1",
  "Myom1",
  "Agt",
  "Bok",
  "Arid2",
  "Naalad2",
  "Phf1",
  "Bpifb3",
  "Lair1",
  "Ssr3",
  "Dpm1",
  "Cep164",
  "Gkap1",
  "Timm8a1",
  "Ifitm1",
  "Bbs4",
  "Zfp868",
  "Chd4",
  "Cyb5b",
  "Rp2h",
  "Mtap",
  "Cerk",
  "Atp5j",
  "Cx3cr1",
  "Rgs10",
  "Galt",
  "100044398",
  "Aatf",
  "Pitx2",
  "Mid1ip1",
  "Trpc1",
  "Snx10",
  "Brms1l",
  "Sugct",
  "Oxsr1",
  "Acly",
  "Chtf18",
  "2810004N23Rik",
  "Tor1aip1",
  "Hmgcs2",
  "Pecr",
  "Ppp1r3b",
  "Gsta4",
  "Kcp",
  "Slc4a3",
  "Tpr",
  "Hps5",
  "Csrp2bp",
  "Mrpl27",
  "Acvr2a",
  "Dynlt1b",
  "Gpx6",
  "Nfkbia",
  "Klri2",
  "Pmepa1",
  "Ifnlr1",
  "Dsg1c",
  "Fam69a",
  "Sdhb",
  "Gtpbp4",
  "Fgd4",
  "Wdr89",
  "Pyurf",
  "Mrps31",
  "Eps8l1",
  "Dnajb11",
  "Nlrp3",
  "Kdm1b",
  "Phactr3",
  "Mtfmt",
  "Slc16a7",
  "Alg12",
  "Mroh1",
  "Nudt8",
  "Nrbf2",
  "Camk1",
  "Hmgn1",
  "627371",
  "670832",
  "Dnajc19",
  "Igfbp6",
  "Sypl2",
  "Rhov",
  "Bend7",
  "Fkbp11",
  "Ovca2",
  "Hist1h3g",
  "Chtop",
  "Pvalb",
  "Cbr1",
  "Ift140",
  "Tmem107",
  "Vps25",
  "Syngr1",
  "Rps2",
  "Schip1",
  "Tapt1",
  "Lrrc61",
  "Rgs13",
  "Kars",
  "Gbp2",
  "Med27",
  "Cenpl",
  "Ifngr1",
  "Smim11",
  "Zcchc4",
  "Fbxl7",
  "Polh",
  "Tbl2",
  "Pold4",
  "Prodh2",
  "Elp5",
  "Wdtc1",
  "Treml4",
  "Gm3696",
  "Nsmce4a",
  "0610040J01Rik",
  "Brd4",
  "Snrnp70",
  "Fam122a",
  "Recql5",
  "3110001I22Rik",
  "Serf2",
  "Fus",
  "Gapvd1",
  "Anp32b",
  "Nfatc1",
  "Tmem55a",
  "Hadh",
  "Pik3r1",
  "1110059E24Rik",
  "Lta",
  "Psmb2",
  "Lrrc73",
  "Tmeff2",
  "Mtmr1",
  "Ube2d2a",
  "Cdhr5",
  "Tns1",
  "Trmt112",
  "Mgat2",
  "100503055",
  "Rpl27",
  "Mthfsl",
  "Clca3a1",
  "Fam216a",
  "Rwdd1",
  "Tmem170",
  "Fam26f",
  "Mrgprh",
  "Car9",
  "Mrpl37",
  "Wnt5a",
  "Pdcl3",
  "Ccdc138",
  "Zfp593",
  "Armcx2",
  "Trim36",
  "Esyt2",
  "Soat1",
  "Gpr173",
  "Tmem216",
  "Adgrl3",
  "Fzd8",
  "Ccdc47",
  "Ftcd",
  "Parp14",
  "Irx2",
  "Pqbp1",
  "2610020H08Rik",
  "Aox1",
  "Atxn7l1",
  "Tmem9",
  "B3gnt9",
  "Tanc2",
  "Kcnip4",
  "Cacna2d4",
  "Ndufaf5",
  "Pdzk1ip1",
  "Cox7c",
  "100048447",
  "Rnf207",
  "Eef2k",
  "Gli3",
  "Ndufb10",
  "Btaf1",
  "Use1",
  "Gja1",
  "Llgl1",
  "C130026I21Rik",
  "639541",
  "Trim5",
  "667846",
  "Smchd1",
  "L3hypdh",
  "Bcat1",
  "Fkbp2",
  "Tmc8",
  "Rpusd4",
  "Gng3",
  "Zfp773",
  "Dazl",
  "Rrad",
  "100043670",
  "Hrh1",
  "Otud3",
  "Sall4",
  "Iyd",
  "Enox2",
  "Pole2",
  "Camsap1",
  "Tapbp",
  "Ubl5",
  "Crtap",
  "Mrpl17",
  "Ndufa11",
  "Hnrnpf",
  "D11Wsu47e",
  "Nfatc4",
  "Cep70",
  "Safb",
  "Qsox2",
  "Elac1",
  "637796",
  "665522",
  "S1pr3",
  "Serhl",
  "Rnf150",
  "Tmlhe",
  "Dtwd1",
  "Plek2",
  "Ddx31",
  "Arhgef3",
  "Gstp1",
  "Plxnb1",
  "Med31",
  "100502777",
  "Ctr9",
  "Ndufb6",
  "Coro2a",
  "Erich6",
  "D430042O09Rik",
  "Ptprm",
  "Ccdc110",
  "Pdrg1",
  "Ubash3a",
  "Braf",
  "Acot11",
  "Nup62cl",
  "Mrrf",
  "Adgrl1",
  "Meig1",
  "Tmed9",
  "Faim3",
  "1700007K13Rik",
  "Cse1l",
  "Ndufc1",
  "101055829",
  "Cep44",
  "Isca2",
  "Marco",
  "Neu2",
  "Klra8",
  "100862433",
  "Il1rl1",
  "Cpsf2",
  "Kctd1",
  "Timm10",
  "Dgcr8",
  "Ube2v2",
  "Tcf3",
  "Pcdha12",
  "Exog",
  "Gm11127",
  "Iffo2",
  "Sh2d3c",
  "mt-Cytb",
  "Smpd1",
  "Rpa1",
  "Tmem176a",
  "Ano8",
  "Atp1a3",
  "Rnf151",
  "Clec7a",
  "Gorab",
  "Actb",
  "Slc9a3r2",
  "Ints8",
  "Wdr61",
  "Wdr5",
  "Ms4a8a",
  "Uqcc3",
  "Spg7",
  "Cops4",
  "Mcts2",
  "Ttc25",
  "Kat5",
  "C2cd4c",
  "Zmynd11",
  "Abcd4",
  "Klra1",
  "Kdm4c",
  "Slc30a5",
  "Rfxank",
  "Sp5",
  "Zfp189",
  "Sde2",
  "Tnip2",
  "Sec14l2",
  "Rpn2",
  "Emc7",
  "Dhdh",
  "Mtfp1",
  "Ugt1a1",
  "Amz2",
  "Tnfsf13b",
  "Higd1b",
  "Yeats4",
  "Get4",
  "Dpysl5",
  "Cetn2",
  "Dennd3",
  "Sall1",
  "Sfrp4",
  "Cdon",
  "Cecr2",
  "Lpcat4",
  "Tmem64",
  "Lrrcc1",
  "Clcf1",
  "Tbx21",
  "Rdh1",
  "Tsen34",
  "Zfp512",
  "Pop4",
  "Cacna1e",
  "Akr1b3",
  "Sap30",
  "Vezf1",
  "Ddx59",
  "Ccdc51",
  "Pagr1a",
  "Mpzl3",
  "Grik3",
  "Adra2c",
  "Pccb",
  "Ndufa4",
  "Dhrs7",
  "Stx5a",
  "Tmem252",
  "Mcm3ap",
  "Mup3",
  "Glyctk",
  "Hdac8",
  "Decr2",
  "Dennd1c",
  "Rtfdc1",
  "Fosl2",
  "Tyw3",
  "Igsf8",
  "633417",
  "101055761",
  "Dgcr6",
  "Cxcl12",
  "Ndufa2",
  "Agpat2",
  "Epn2",
  "Saysd1",
  "Ifi35",
  "Idh3a",
  "Phyhd1",
  "Pdxk",
  "Skiv2l2",
  "Sec61a2",
  "Eif2ak4",
  "Slc9a5",
  "Mrpl11",
  "Lysmd2",
  "Ttll2",
  "Slc20a1",
  "Hvcn1",
  "Zfp467",
  "Cog4",
  "Fbxo31",
  "Ccdc37",
  "Hmgb3",
  "Mynn",
  "Bloc1s3",
  "Micu2",
  "Lsm8",
  "Ccdc176",
  "Cgrrf1",
  "Atp5l",
  "Rnf126",
  "Nampt",
  "Armc8",
  "Ost4",
  "Rbms3",
  "Tecpr1",
  "Klhl38",
  "Rhog",
  "Pdk1",
  "Ten1",
  "Rab40c",
  "Asap1",
  "Scaf4",
  "Sf3b4",
  "Mettl6",
  "Paqr6",
  "Rsad1",
  "Fam188a",
  "Adamts10",
  "Bri3",
  "Grina",
  "Tor3a",
  "Clcn1",
  "Tbxas1",
  "Rpl35",
  "Tceal3",
  "100504959",
  "Myo1a",
  "Ndst1",
  "Pcca",
  "Rcbtb2",
  "Gpat2",
  "Id2",
  "9430038I01Rik",
  "Arfip2",
  "Smc4",
  "Slc12a5",
  "Rpp40",
  "Umps",
  "Pikfyve",
  "Fitm2",
  "1190002N15Rik",
  "Ppt2",
  "Gstt2",
  "Tfpi2",
  "Atp5h",
  "Nacc1",
  "Cln6",
  "Ufd1l",
  "Gusb",
  "Ipo7",
  "Rab44",
  "Vat1l",
  "100040298",
  "Mrpl15",
  "Klrg2",
  "Tmub1",
  "Syne3",
  "Ppapdc3",
  "Klra5",
  "Nkd1",
  "Eif6",
  "Hnrnpa1",
  "2700062C07Rik",
  "2410004B18Rik",
  "Emc10",
  "Raver1",
  "Psmc6",
  "Pctp",
  "Eef1d",
  "Comp",
  "Vac14",
  "Ofd1",
  "Mrpl22",
  "Srsf11",
  "Dhrs9",
  "Pdgfc",
  "Lpin2",
  "Zfp74",
  "1810022K09Rik",
  "Agbl2",
  "Dpysl4",
  "Tmem198b",
  "Ugt1a7c",
  "Cul2",
  "Dolk",
  "Kcne1l",
  "E430018J23Rik",
  "Stard13",
  "100505031",
  "Steap3",
  "Fndc3a",
  "Asprv1",
  "Vsig2",
  "Med16",
  "Dnm1l",
  "Fbxo33",
  "Tra2a",
  "Gm5113",
  "Gstp2",
  "Wisp3",
  "Ptcd3",
  "Trip12",
  "Rpl9",
  "Edem3",
  "Ppp1r15a",
  "Celsr1",
  "2310002L09Rik",
  "Kalrn",
  "Pdxdc1",
  "Tomm40l",
  "Catsper2",
  "Hif1a",
  "Lrrc1",
  "Ttc22",
  "2310033P09Rik",
  "Ubash3b",
  "Kifc5b",
  "Pdss1",
  "Psmf1",
  "Cd24a",
  "Spink4",
  "Pgrmc2",
  "Yif1b",
  "Cactin",
  "Xpo5",
  "Esco2",
  "Zfp738",
  "C1galt1c1",
  "Sgip1",
  "Taf1b",
  "Med6",
  "1810009A15Rik",
  "Smco4",
  "Vstm2a",
  "Egln1",
  "Cep85",
  "Neurl4",
  "Crispld2",
  "Ces2b",
  "Mrpl16",
  "Trub2",
  "Shc4",
  "Copz1",
  "Cebpz",
  "Mtfr1l",
  "Urm1",
  "Wipf1",
  "Tspan3",
  "Ccdc85a",
  "Pdpr",
  "Rilpl2",
  "Psors1c2",
  "Dnajb2",
  "Milr1",
  "Apool",
  "BC049762",
  "Esd",
  "Rprd2",
  "Aldoc",
  "Clec4f",
  "Psmd10",
  "Tomm22",
  "Furin",
  "Echs1",
  "Lrrc45",
  "Actr1a",
  "Zfp64",
  "Rnf141",
  "Supt6",
  "Npas4",
  "Pla2g2c",
  "Ppp1r2",
  "Sod1",
  "Ddx18",
  "Rps12",
  "101056542",
  "Hebp1",
  "Fam136a",
  "Brf2",
  "Nap1l3",
  "Pld3",
  "Tbx15",
  "Cep152",
  "Plekha5",
  "Slc39a12",
  "Negr1",
  "Bcam",
  "Kremen1",
  "Cipc",
  "Fcf1",
  "Fam168a",
  "Cenpk",
  "Sema3d",
  "Fbxl16",
  "Tekt1",
  "Cdkl2",
  "Pde2a",
  "Hrk",
  "Tspan11",
  "Pik3cb",
  "Il1r2",
  "Fahd1",
  "Cdk5",
  "1700092M07Rik",
  "Nutf2",
  "Gm4631",
  "Rbx1",
  "Slc22a3",
  "Palmd",
  "Fam131a",
  "Cpsf3",
  "Aste1",
  "Acsf3",
  "Tle1",
  "Mpp6",
  "Mtif3",
  "Fam129b",
  "Gpihbp1",
  "Fam189b",
  "Nbn",
  "Aasdhppt",
  "Hlx",
  "Pou2af1",
  "Hist2h3c1",
  "H3f3a",
  "Bdp1",
  "Tmem236",
  "Morf4l1",
  "9930111J21Rik1",
  "101056658",
  "Xpnpep2",
  "Ap2s1",
  "Ap2b1",
  "Mgp",
  "Mdm4",
  "Cnep1r1",
  "Slc25a53",
  "Tdrd6",
  "Ecd",
  "Mpv17l2",
  "Pabpc4l",
  "Cdc123",
  "Tnfsf13",
  "Kng2",
  "Slc39a1",
  "Armc10",
  "Manba",
  "Rora",
  "Mark3",
  "1110008L16Rik",
  "Plcd4",
  "Gjd3",
  "Gpbp1",
  "Cdc34",
  "Slc25a42",
  "Nol10",
  "Dazap1",
  "Ddx3y",
  "Abhd2",
  "Prex2",
  "Elf2",
  "C1qtnf3",
  "Cpne6",
  "Lrrtm2",
  "Sparcl1",
  "Spag6l",
  "Rps27l",
  "Luzp1",
  "Ly6a",
  "Styx",
  "Tomm7",
  "Spata20",
  "Orc2",
  "Rtca",
  "Slc26a4",
  "Nuak2",
  "Nfkbie",
  "Cmtm6",
  "Stc2",
  "668114",
  "Ripk1",
  "Ctdsp2",
  "Slco1b2",
  "100046650",
  "Gm572",
  "Adgrl4",
  "Zfp786",
  "Arfgap2",
  "Tspan10",
  "Hs3st5",
  "Araf",
  "Maea",
  "Sele",
  "Dnah7c",
  "Rbbp7",
  "Hsd3b5",
  "Atp13a2",
  "Zfp316",
  "Stmn2",
  "Dnpep",
  "Zfp763",
  "Slc4a2",
  "Zfr2",
  "Col12a1",
  "Magi1",
  "Wnk1",
  "Vps4b",
  "Zbed4",
  "Adra1a",
  "Mterf3",
  "Ndufb5",
  "Bri3bp",
  "Usp19",
  "Lsm7",
  "Dlk1",
  "Sucnr1",
  "Cd3eap",
  "Hira",
  "Tsta3",
  "Shcbp1l",
  "Adamts8",
  "Myeov2",
  "Klf12",
  "Ppdpf",
  "1110004E09Rik",
  "Vsig10",
  "Smek1",
  "Wnt5b",
  "Wdr81",
  "Evpl",
  "1810030O07Rik",
  "Ccdc61",
  "Slc27a5",
  "Hjurp",
  "Smcr8",
  "Pitx1",
  "Serinc2",
  "Sdc3",
  "Cbx8",
  "Abat",
  "Rnf149",
  "Fam222a",
  "Kcnq4",
  "Gm684",
  "Uck2",
  "Cdk2",
  "640549",
  "Parvg",
  "6430548M08Rik",
  "Trmt6",
  "Rnf19b",
  "Atp5f1",
  "Rhot1",
  "Zfp398",
  "Taf5",
  "Mut",
  "Phf5a",
  "Thrb",
  "Tex35",
  "Pofut2",
  "Camk2n2",
  "Dcaf15",
  "Hecw1",
  "Cuta",
  "Hook2",
  "Adrb1",
  "Ccr6",
  "Gfra2",
  "Ccdc150",
  "Mocs3",
  "Rab4a",
  "Slc5a3",
  "Ccdc81",
  "Fam64a",
  "Nme2",
  "Strip1",
  "Col23a1",
  "Fam118b",
  "Hspa9",
  "Tonsl",
  "Atl1",
  "Etv3",
  "Ppie",
  "E2f5",
  "2810474O19Rik",
  "Rpain",
  "Pkdrej",
  "Fech",
  "Tmem131",
  "Pkm",
  "Zfp446",
  "Luc7l",
  "Ulk1",
  "Ces2e",
  "Lsr",
  "Noc4l",
  "Sostdc1",
  "Trnp1",
  "P2ry6",
  "Acy3",
  "Snx25",
  "Myl6b",
  "Lrrc56",
  "Rpl26",
  "Mrpl41",
  "AI429214",
  "Lamb2",
  "Inadl",
  "Gpx8",
  "Smarcc1",
  "Ruvbl2",
  "Cd96",
  "Abhd13",
  "Mta1",
  "Src",
  "Marc2",
  "Nox4",
  "F8",
  "Fhod1",
  "Nkain3",
  "Traf3ip2",
  "Tmbim4",
  "Gm4787",
  "Qdpr",
  "Mmp25",
  "E130308A19Rik",
  "Slco5a1",
  "Cks2",
  "Zfp277",
  "Psmc5",
  "Bin3",
  "Ktn1",
  "Nck1",
  "Ip6k2",
  "Capn10",
  "Pcdh7",
  "Nlrp1b",
  "100043695",
  "Dchs1",
  "Inppl1",
  "Lims1",
  "Map2k1",
  "Bnip1",
  "Map3k9",
  "Cd3g",
  "Lipa",
  "101055997",
  "Wnt10b",
  "Fat1",
  "Smc5",
  "Ahdc1",
  "Gnaq",
  "Scoc",
  "Mplkip",
  "Gng4",
  "Gm4477",
  "100048268",
  "Def6",
  "0610011F06Rik",
  "Tmem62",
  "Tmbim1",
  "Sars2",
  "Sh3rf3",
  "Rab2a",
  "Clec2l",
  "Ppm1k",
  "March8",
  "Uprt",
  "Agpat5",
  "Fbxw8",
  "Rfc2",
  "Vps51",
  "Col8a2",
  "Adgrg5",
  "Pilra",
  "Glul",
  "Kcng1",
  "Ccdc141",
  "Myrfl",
  "Tm4sf20",
  "Tsks",
  "1700020L24Rik",
  "Mtap7d3",
  "Nhp2l1",
  "Myh10",
  "Sox17",
  "Ube2m",
  "Cryz",
  "1700022I11Rik",
  "St3gal5",
  "AI837181",
  "As3mt",
  "Rab3gap2",
  "Rpl30",
  "Cldn20",
  "100504863",
  "Dlx5",
  "Casp12",
  "Tnfaip8l2",
  "Rtkn",
  "Ttc36",
  "Golph3l",
  "Galnt14",
  "Srrd",
  "Pyroxd2",
  "Ifitm5",
  "Cadps",
  "Ccdc73",
  "Pcnxl4",
  "Aunip",
  "Snx9",
  "Slco3a1",
  "Ms4a6c",
  "1110038F14Rik",
  "2700097O09Rik",
  "Rbms1",
  "Atf7ip",
  "Esrra",
  "Jak2",
  "Acbd5",
  "Oscp1",
  "Ids",
  "Dhx33",
  "Mill2",
  "Rps6",
  "Med7",
  "Apobr",
  "Lrrc47",
  "Sftpb",
  "Ccdc113",
  "Bambi",
  "Il17rd",
  "Zbtb49",
  "Shc2",
  "Hcfc1r1",
  "Fdxr",
  "BC004004",
  "Vwa3a",
  "Tbx6",
  "Pcolce2",
  "Spcs1",
  "Tmem140",
  "Dcaf11",
  "Cox6a1",
  "Fam83d",
  "Tbc1d32",
  "Snrnp48",
  "Adra2a",
  "Etv5",
  "Bola2",
  "Abcb1a",
  "Atad5",
  "Nfx1",
  "Nrn1",
  "Runx1",
  "Zap70",
  "Smug1",
  "Tcea1",
  "Plekhh2",
  "Ddah1",
  "Zw10",
  "Cdhr3",
  "G3bp2",
  "Mafb",
  "Glod5",
  "Vamp8",
  "Tead2",
  "Arhgap25",
  "Sema6a",
  "Slc26a11",
  "Syt15",
  "Fkbp15",
  "Plvap",
  "Abcg5",
  "Nabp2",
  "Psmd11",
  "Ybx2",
  "Cnot1",
  "Lsm5",
  "Hmha1",
  "1700024P16Rik",
  "Fig4",
  "Adra2b",
  "Gnpda1",
  "Mrps12",
  "Hsd3b7",
  "Scara5",
  "Klhdc3",
  "Acot12",
  "Zfp777",
  "Mlip",
  "Cgref1",
  "Pbxip1",
  "Zgpat",
  "Hmga1-rs1",
  "Slamf8",
  "Gdpd3",
  "Slc25a43",
  "Comtd1",
  "Dct",
  "Ccdc68",
  "Kel",
  "Tmem184b",
  "Slc12a6",
  "Polr3c",
  "Acap1",
  "Dcdc2a",
  "Siah1a",
  "Flii",
  "Zc3hav1l",
  "Pi4ka",
  "Trim15",
  "Dnajb1",
  "Cradd",
  "Fpr1",
  "Atp6v1b2",
  "Suox",
  "Pla2g4e",
  "Tcf12",
  "Sos2",
  "Trpv3",
  "Cyc1",
  "Vav1",
  "Jmjd1c",
  "Rtel1",
  "Rps14",
  "100046151",
  "Rcc1",
  "Tardbp",
  "Klra1",
  "Atrip",
  "Isoc2b",
  "Trpm4",
  "Tubg1",
  "Hpcal4",
  "Foxp1",
  "Abca6",
  "Aim1",
  "Murc",
  "Abcc9",
  "Col15a1",
  "BC030307",
  "Cpd",
  "Itga6",
  "Pkn2",
  "Sympk",
  "Ube2g1",
  "Pnpo",
  "Fundc2",
  "Tox4",
  "Spats1",
  "Prpsap1",
  "Snw1",
  "Parp9",
  "Ceacam16",
  "Arhgap35",
  "Wdr53",
  "Slc43a3",
  "Pfdn4",
  "Gimap1",
  "Zfp213",
  "Cox7a1",
  "Zfp426",
  "Hlcs",
  "434428",
  "Spg21",
  "1300017J02Rik",
  "Manea",
  "Irx1",
  "Slc9a7",
  "Acsl5",
  "Uqcrq",
  "Hibadh",
  "Ireb2",
  "Txnl4a",
  "Ncbp1",
  "Mrpl39",
  "Tgm1",
  "Prtg",
  "Mmab",
  "Ticam1",
  "Rassf1",
  "Ago2",
  "101055995",
  "Slc25a45",
  "Siglecf",
  "Ube2dnl2",
  "Kcnip3",
  "Lgals12",
  "Bckdha",
  "Mcm10",
  "Dhx35",
  "Ttc5",
  "Cntln",
  "Abhd11",
  "Maml1",
  "Col4a6",
  "Spib",
  "Shisa6",
  "Cd200r3",
  "Foxj2",
  "Utp18",
  "Batf",
  "Plscr3",
  "Wbscr27",
  "Trim9",
  "Cyb561",
  "Rpl6",
  "Atg3",
  "Kdf1",
  "Speg",
  "Usp43",
  "Adnp2",
  "Ppp1r1c",
  "Ssr2",
  "2310061I04Rik",
  "Dhx34",
  "4933402J07Rik",
  "Eya1",
  "Clcn5",
  "Tbk1",
  "Npl",
  "Nacad",
  "Fam72a",
  "Vdac3",
  "Lyz1",
  "Icmt",
  "Zdhhc8",
  "Slc12a9",
  "Fbxo21",
  "Alyref",
  "Nfs1",
  "Nat8l",
  "Anapc4",
  "Tceal5",
  "Med11",
  "Park2",
  "Sema4b",
  "Sin3a",
  "Epn1",
  "Col25a1",
  "Kcnab3",
  "Zmat1",
  "Vegfa",
  "Mb21d2",
  "Pgk1",
  "Phf12",
  "Ttc30a2",
  "Tomm5",
  "Atg4a",
  "Gm13139",
  "Trim43c",
  "Trim43b",
  "Gm13247",
  "Asb7",
  "Cab39l",
  "Rbm48",
  "Map7",
  "Ano10",
  "Plk5",
  "Znrf2",
  "Dctpp1",
  "Pygo2",
  "Ciao1",
  "Fam161b",
  "Pwwp2a",
  "Nr0b2",
  "Phip",
  "Rplp2",
  "Mrpl42",
  "Dnal1",
  "Fmnl1",
  "Adrm1",
  "Dnase1l2",
  "Socs4",
  "Adnp",
  "Med14",
  "Klf4",
  "Rab7",
  "Polr1d",
  "Rbm17",
  "Rpf1",
  "Xylb",
  "Mag",
  "Faf1",
  "Mrps25",
  "Itga2b",
  "Kctd12b",
  "Tmc6",
  "Tbc1d5",
  "Ndufb3",
  "Hsd17b13",
  "Rapgefl1",
  "Med13l",
  "Snai1",
  "Psma7",
  "Paf1",
  "Tmem161b",
  "Wee1",
  "Gipc1",
  "Adck3",
  "Zfp37",
  "Cd19",
  "Irgq",
  "Camsap2",
  "Mob3b",
  "621542",
  "Ermard",
  "100862223",
  "Kcnt2",
  "Scfd2",
  "Slc4a4",
  "Sf3b6",
  "Nme1",
  "Mrvi1",
  "Tnfrsf11b",
  "1110065P20Rik",
  "Arpp19",
  "Pfkl",
  "Chp2",
  "Dapp1",
  "P2ry12",
  "Zfp286",
  "Tnks2",
  "Trpc6",
  "Nt5c2",
  "Ssu72",
  "Mbnl3",
  "Dis3l2",
  "Uba52",
  "Cxxc5",
  "Cep83",
  "Serpina3c",
  "Abcc6",
  "Klra8",
  "Igfbp2",
  "Ak3",
  "Endod1",
  "Rmnd5a",
  "Fsd1",
  "Psat1",
  "Fam92b",
  "Sprn",
  "Sfn",
  "Ggt6",
  "Slc6a20b",
  "Bag4",
  "Serp1",
  "Entpd5",
  "Ypel3",
  "Lrrc9",
  "Kitl",
  "F830045P16Rik",
  "Pcmtd1",
  "Ntan1",
  "Igfals",
  "Tns3",
  "Hnrnpd",
  "Mri1",
  "Cgnl1",
  "Rps6kc1",
  "Scyl2",
  "Enpp1",
  "Fkbp5",
  "Ddias",
  "Smim8",
  "Bfsp1",
  "Dhodh",
  "4833439L19Rik",
  "Kcnk13",
  "Zdhhc4",
  "Ccdc63",
  "Slc39a9",
  "Nudt12",
  "Pemt",
  "Tcaf3",
  "B3gntl1",
  "Dach2",
  "Uqcr10",
  "Ccnjl",
  "Sav1",
  "Scara3",
  "Cebpg",
  "P4ha1",
  "Papss2",
  "Ckap5",
  "Ccdc53",
  "G6pdx",
  "Snx3",
  "Polr2m",
  "Eif3h",
  "Exosc1",
  "Tmem248",
  "Imp4",
  "Tubd1",
  "Ackr1",
  "Cntf",
  "Dguok",
  "100046289",
  "Ccdc127",
  "Fars2",
  "Zmpste24",
  "Mkln1",
  "Tmem260",
  "Mospd3",
  "Taf12",
  "Zfp771",
  "Lrrc2",
  "Nfu1",
  "Ggcx",
  "l7Rn6",
  "Zzef1",
  "Incenp",
  "Chst14",
  "100039731",
  "Myo9b",
  "Tuba3a",
  "Foxq1",
  "Rps23",
  "100504872",
  "Ufc1",
  "Pim3",
  "Rpl32",
  "Nxph1",
  "Aarsd1",
  "Ankrd39",
  "Ngdn",
  "Zfp319",
  "Pabpc1l",
  "Il10ra",
  "Adgrb2",
  "Taf2",
  "Dpf3",
  "Mpnd",
  "Mettl17",
  "Sun1",
  "Hexa",
  "Cuzd1",
  "Raly",
  "100045968",
  "Abcb9",
  "E2f4",
  "Lfng",
  "Ly6h",
  "Sprr1a",
  "Dnm3",
  "Hnrnpk",
  "Dpy30",
  "Fcamr",
  "Ckap4",
  "Slc2a3",
  "Lmod2",
  "Mark4",
  "Penk",
  "Rab6b",
  "Hr",
  "Obp2a",
  "Pif1",
  "Myl9",
  "B230219D22Rik",
  "Neil1",
  "Npas3",
  "Hspa14",
  "Dlgap5",
  "Osbpl10",
  "Oasl1",
  "Mup18",
  "Hinfp",
  "Erc1",
  "B3galt1",
  "C1qb",
  "Stk11ip",
  "Cd300lg",
  "Clk3",
  "Elmo3",
  "Baz2b",
  "Afmid",
  "Gng13",
  "G6pc3",
  "Fam3c",
  "Mtmr12",
  "Celsr3",
  "Krtcap3",
  "Elovl4",
  "Prr22",
  "Rpl36a",
  "Slc18b1",
  "Gimap3",
  "Usmg5",
  "Srcap",
  "Josd1",
  "Zfyve19",
  "Ccnh",
  "Chd5",
  "Apom",
  "Dpp7",
  "Pitx3",
  "2310022B05Rik",
  "Lrrc16b",
  "Myo9a",
  "Sf3a3",
  "Slc27a3",
  "Gfra3",
  "Ear2",
  "Kank3",
  "Cdk6",
  "Med1",
  "Acad10",
  "Cox17",
  "Hip1",
  "Ifrd1",
  "Mbtd1",
  "Gtf3c5",
  "Tmem168",
  "Apol8",
  "Itga2",
  "Eef1e1",
  "Ogt",
  "Thtpa",
  "Aldh1a2",
  "Mael",
  "Plxnb2",
  "Myh14",
  "Srebf1",
  "Ttll3",
  "Eif1ad",
  "Psma6",
  "Uqcrb",
  "Wfdc17",
  "100048483",
  "Acsm3",
  "Cmss1",
  "Gabrr1",
  "Sh3d21",
  "Mettl21a",
  "Piezo1",
  "Ptbp1",
  "Acadm",
  "Ltb",
  "Polr2h",
  "Coq4",
  "Rpl38",
  "Ackr4",
  "Ltbp4",
  "Fasl",
  "Klk7",
  "Tgtp2",
  "Aurka",
  "Tbc1d8b",
  "Cbr2",
  "Ubr3",
  "Cxcl14",
  "Lrrtm1",
  "Zfp113",
  "Upk2",
  "Mrpl33",
  "Tecr",
  "Nme3",
  "Fam132a",
  "Rad23a",
  "Zer1",
  "Kcna3",
  "Bod1l",
  "Dnajb4",
  "D130040H23Rik",
  "Pqlc1",
  "Klrk1",
  "Smpx",
  "Trim80",
  "Usp5",
  "Tmem178",
  "Cdh6",
  "Rnf130",
  "Pias3",
  "Rasal2",
  "Zfp1",
  "Inca1",
  "Psma3",
  "Kdm4b",
  "Elavl1",
  "Nrcam",
  "Zfp719",
  "Metrn",
  "Sorbs2",
  "Uap1l1",
  "March5",
  "Acaa2",
  "Cpm",
  "Pomt1",
  "Chchd1",
  "Pin4",
  "Rnpepl1",
  "Cox6a2",
  "Nudt22",
  "Tspan33",
  "Fam73a",
  "Tdrp",
  "Srrm4",
  "Atpaf1",
  "Sema4a",
  "Iba57",
  "Atg16l2",
  "Plet1",
  "Fam193b",
  "Timm13",
  "Rangap1",
  "Tex38",
  "Nt5c",
  "Fam134b",
  "Pmaip1",
  "Cpsf3l",
  "Tcf25",
  "Nhlrc3",
  "654450",
  "Polr3e",
  "Chst10",
  "Ifi203",
  "Smco2",
  "Nans",
  "Eif4b",
  "Mustn1",
  "Rapgef1",
  "Fam195b",
  "Sugp2",
  "Hnrnph1",
  "A4galt",
  "Rgs11",
  "Atp5a1",
  "Srms",
  "100504983",
  "Map4k3",
  "Ly6g6d",
  "Pcna",
  "Fzd7",
  "Rab15",
  "Mknk1",
  "Polb",
  "Sgcd",
  "Atp8b5",
  "Llgl2",
  "Lta4h",
  "Gas2",
  "Cnih1",
  "L2hgdh",
  "Hba-a1",
  "Hbb-bs",
  "Zfp534",
  "101056691",
  "Rabac1",
  "Fbn1",
  "100046899",
  "Tsc22d3",
  "Socs3",
  "Slc2a8",
  "Ocln",
  "Ldha",
  "Klf15",
  "Gid8",
  "Was",
  "Pik3r5",
  "Bbs2",
  "Rnd3",
  "Ifitm3",
  "Rnd2",
  "Myrf",
  "Traf7",
  "Nkx2-3",
  "Nsfl1c",
  "Zfp583",
  "Slc25a23",
  "Mtm1",
  "Sv2c",
  "Rpl21",
  "100504821",
  "Spry1",
  "Csrp2",
  "Rint1",
  "Cpt1b",
  "Zfp330",
  "Snap47",
  "Btbd8",
  "Ctc1",
  "Oaz3",
  "Helz2",
  "Tor2a",
  "Nup160",
  "Ythdf3",
  "Pcdh10",
  "Asb15",
  "Crb1",
  "Dnajc17",
  "Nr3c1",
  "Glyat",
  "Ptger4",
  "Dennd2a",
  "Hsbp1",
  "Susd1",
  "Zfp605",
  "Ctdspl2",
  "Fam107a",
  "Nup205",
  "Crim1",
  "Klhdc10",
  "Acp5",
  "Wrb",
  "Dctn1",
  "Rpl10a",
  "Syce2",
  "Rnaseh2c",
  "Col26a1",
  "Eif2ak1",
  "Ulk4",
  "Jund",
  "Ptges2",
  "Tmem199",
  "Ppp3r1",
  "Fgf23",
  "Ppp5c",
  "Zbtb4",
  "Dzip1",
  "Tmem63b",
  "Atp5d",
  "Arrdc3",
  "Qrich2",
  "Adprhl2",
  "Srm",
  "Shoc2",
  "Orc3",
  "Npepl1",
  "Gpc2",
  "Elac2",
  "Cited2",
  "Prkab1",
  "Azi2",
  "Topors",
  "Stx2",
  "Suv420h1",
  "Abcg3",
  "Hs2st1",
  "Mybpc2",
  "Eef1a1",
  "Dusp1",
  "Ppm1b",
  "Nrde2",
  "Trpm5",
  "Tars",
  "Ephx1",
  "Lurap1",
  "Pja2",
  "Scgb3a1",
  "Abhd17c",
  "Ephb4",
  "Pdcd1",
  "Vegfc",
  "Txlnb",
  "Ube2c",
  "Impdh1",
  "Gm3646",
  "Paqr3",
  "Edc4",
  "Vldlr",
  "Gatm",
  "Rpe",
  "Tuba1b",
  "Tuba1c",
  "Ier3",
  "Ing5",
  "Zbtb11",
  "Hscb",
  "Popdc3",
  "Irg1",
  "Slc35e3",
  "Gpatch4",
  "Htt",
  "Slc39a7",
  "Fbxo38",
  "Anp32e",
  "667384",
  "Naaa",
  "Clip4",
  "Rgs14",
  "Eri3",
  "Pex3",
  "Tbrg4",
  "Fam98b",
  "Gls2",
  "Zfp462",
  "Fanca",
  "Gpbar1",
  "Mt1",
  "Rpl23",
  "Zfp600",
  "Sec14l1",
  "Rrp8",
  "Hiat1",
  "Klk1b22",
  "Klf9",
  "Nmur1",
  "Ace",
  "Psen1",
  "Kmt2c",
  "Mtf2",
  "Zmiz1",
  "Xpa",
  "Nt5c1a",
  "Senp3",
  "Wdr19",
  "Zfp938",
  "Sf3a2",
  "Upp1",
  "Rab35",
  "Ntf3",
  "Ccr7",
  "Retnla",
  "Hmces",
  "Thap7",
  "Mtss1l",
  "Arxes2",
  "Tspyl4",
  "Ccdc8",
  "Vsig10l",
  "Tmem132a",
  "Slc16a3",
  "Sdhaf1",
  "Ptx4",
  "Pgm2",
  "Trim66",
  "Lpar6",
  "Acer3",
  "Sh2d4a",
  "B3galt4",
  "Polr3gl",
  "Abca4",
  "Aqp7",
  "L3mbtl2",
  "Aph1c",
  "Vrk1",
  "Hspb1",
  "101056365",
  "Muc4",
  "Gnrh1",
  "Esyt3",
  "Cdk19",
  "Ptprc",
  "Tmem198",
  "Acr",
  "Gpr108",
  "Znrd1",
  "Tuba1a",
  "Gm5617",
  "Unc50",
  "Fam117b",
  "Pithd1",
  "Rassf3",
  "Rab11fip2",
  "Slc35e2",
  "Dph6",
  "Rdh14",
  "Hist1h1b",
  "Itgb6",
  "Glg1",
  "Uhrf1bp1",
  "Hmgb1",
  "100044374",
  "Aida",
  "Nhp2",
  "Htra4",
  "Rabgef1",
  "Elavl4",
  "Rnf19a",
  "Pdcd2l",
  "Cyp4f15",
  "Syne4",
  "2810007J24Rik",
  "Abhd17b",
  "Cyp2c50",
  "Zbtb20",
  "Mrpl13",
  "Zmym6",
  "Lgals3bp",
  "Mefv",
  "Zfhx2",
  "Tns2",
  "Ipo4",
  "Rab34",
  "Actc1",
  "Pxt1",
  "Cry2",
  "Cd244",
  "Map4k4",
  "Mmp14",
  "Ttc30a1",
  "Spryd4",
  "Ntn5",
  "G3bp1",
  "Sumf2",
  "Cox7a2",
  "100048557",
  "Arhgap30",
  "Zfp618",
  "Akna",
  "Col4a3bp",
  "BC030336",
  "Alms1",
  "Cnot3",
  "Fndc5",
  "Dapk1",
  "Dao",
  "Golt1b",
  "Dus1l",
  "Pex12",
  "Gss",
  "100042235",
  "Mknk2",
  "Zbtb44",
  "Cxcl9",
  "Lrp1b",
  "BC021614",
  "Tsr1",
  "Lss",
  "Cystm1",
  "Rell1",
  "Cdc42ep1",
  "Chd1l",
  "Bid",
  "Ttyh3",
  "Gldc",
  "H2afz",
  "Zfp111",
  "Smpd4",
  "Zfp568",
  "Ncoa4",
  "Creb3l4",
  "Atcay",
  "Nmrk1",
  "Sec11c",
  "623174",
  "Pigt",
  "Rps6ka3",
  "Herc2",
  "Sapcd1",
  "Ccdc96",
  "Rpl29",
  "432950",
  "Klf14",
  "Gpx4",
  "Tmem238",
  "1600012H06Rik",
  "Met",
  "Plekhg2",
  "Cc2d1b",
  "Rmnd1",
  "Slc26a10",
  "Efhd2",
  "F2rl2",
  "Sapcd2",
  "3110007F17Rik",
  "Slc46a1",
  "Armc7",
  "Arhgef26",
  "Nfkbid",
  "Lin37",
  "Aire",
  "Slc29a3",
  "Trmt11",
  "Tbx20",
  "Ophn1",
  "Chic1",
  "Rsl1",
  "Eif4e",
  "Samsn1",
  "Paox",
  "Sec24c",
  "Pabpn1",
  "Rpl11",
  "Eif4enif1",
  "Sf3b3",
  "Rabl3",
  "Ace2",
  "C1qtnf4",
  "Pter",
  "Dtd1",
  "Adra1b",
  "Chd1",
  "Mpeg1",
  "Brf1",
  "78306",
  "Lrrc66",
  "Wdr86",
  "Mau2",
  "Nsdhl",
  "Bcl7b",
  "Cdkn3",
  "Cul4a",
  "Lum",
  "Vps4a",
  "Gprc5d",
  "Zfp280b",
  "Cth",
  "Kcne2",
  "Aoc3",
  "Hddc3",
  "Rps6ka2",
  "Cdkn1b",
  "Ube3c",
  "Ibtk",
  "Tmigd1",
  "Tfcp2",
  "Gtf2i",
  "Tagln3",
  "Gm6034",
  "100862595",
  "Pick1",
  "Rnf32",
  "Cldn7",
  "Hbb-bs",
  "Lrp3",
  "Rnf146",
  "Tgfb1i1",
  "Prosc",
  "Lrif1",
  "Prkcq",
  "Fut8",
  "Adam1b",
  "Blvrb",
  "Kdelr2",
  "Pcgf1",
  "Zscan22",
  "F13a1",
  "Vps52",
  "Scamp5",
  "Cycs",
  "Cmbl",
  "Dock2",
  "Adcy2",
  "Gm5901",
  "Rhof",
  "Rbpjl",
  "Klra2",
  "Pcp2",
  "Eid1",
  "Gsta1",
  "Rcn1",
  "Git1",
  "Sfswap",
  "Ttc4",
  "Zfp108",
  "Bcat2",
  "Nle1",
  "Taok2",
  "Pef1",
  "Sipa1l3",
  "Steap4",
  "Clpp",
  "Dopey1",
  "Morf4l1",
  "Atp1b4",
  "Slco2b1",
  "Lama2",
  "Tnfrsf11a",
  "H2-Bl",
  "H2-Ke6",
  "Egfl6",
  "Ldlr",
  "Tcf23",
  "Pim1",
  "Fastkd5",
  "Slc52a2",
  "Abcb6",
  "Mcm9",
  "Tet1",
  "Prl8a1",
  "Nepn",
  "Dgat2l6",
  "Specc1l",
  "Mex3d",
  "Ndufaf4",
  "Il9r",
  "Mettl7a1",
  "Chrnb2",
  "Slx4ip",
  "Lrrc40",
  "Acox1",
  "631040",
  "Trem1",
  "Scn3b",
  "Lamb1",
  "AW549877",
  "H2-Eb2",
  "Tsfm",
  "Best1",
  "Dok2",
  "Ubap1",
  "Fam129a",
  "Eef2",
  "6030458C11Rik",
  "Rrp9",
  "Tescl",
  "Ahsa2",
  "Fhdc1",
  "2300009A05Rik",
  "Ppef2",
  "Zfp825",
  "Psmd13",
  "Snx4",
  "Tdgf1",
  "Pomp",
  "P4htm",
  "Ankrd10",
  "Fcrlb",
  "Hint2",
  "100039674",
  "Wbp11",
  "546058",
  "Vnn3",
  "Mfge8",
  "Lyar",
  "Fscn2",
  "Ralgapa2",
  "Gns",
  "Mapk13",
  "Dcxr",
  "Ak1",
  "CU424478.2",
  "Klra1",
  "Alkbh1",
  "Lgals9",
  "Megf8",
  "Arhgef6",
  "Brox",
  "Serpinb8",
  "Keg1",
  "Ehmt2",
  "Pycard",
  "Cd48",
  "Pck2",
  "Mfsd6l",
  "Dnase1",
  "Alpk3",
  "Ush1g",
  "Scaf1",
  "622335",
  "Cyb5r2",
  "Vps13c",
  "Pbrm1",
  "Phc3",
  "Ube2z",
  "Fam217b",
  "Fam219b",
  "Slc2a5",
  "Aco2",
  "AI467606",
  "Efs",
  "Arhgef16",
  "Iqsec1",
  "Stk3",
  "Glrx5",
  "Abtb1",
  "Cacna1d",
  "Gpr3",
  "Zc3h3",
  "Adam32",
  "Haao",
  "Gpatch3",
  "Abhd17a",
  "Rpl7",
  "Prr7",
  "Pank2",
  "Dmkn",
  "Ncapg2",
  "Ptpn9",
  "Mettl1",
  "Foxc1",
  "Paqr5",
  "Lrch2",
  "Rnf135",
  "Cyb561a3",
  "Etfdh",
  "Nom1",
  "Sec24d",
  "Cenpo",
  "Kctd3",
  "Cers5",
  "Fam71d",
  "Ppp1r1a",
  "Samhd1",
  "Pias4",
  "Pitpnc1",
  "Itpkc",
  "Sqle",
  "Pla2g4f",
  "Efcab2",
  "Lrp10",
  "Scimp",
  "Siglece",
  "Fam76a",
  "Surf4",
  "Trpc4ap",
  "Trps1",
  "545423",
  "Gstk1",
  "Fbxl18",
  "Mlph",
  "Sike1",
  "Aass",
  "Paip2b",
  "Prrc1",
  "Sgpl1",
  "Zfp746",
  "Rlf",
  "Ppp1r14a",
  "A630001G21Rik",
  "Cdc42ep4",
  "Lbh",
  "Tirap",
  "Cstf2t",
  "Wdr54",
  "Ttll12",
  "Gosr1",
  "Arl2",
  "Ube2l3",
  "Tnfrsf19",
  "Ulk3",
  "Mmp28",
  "Cd8a",
  "Nr4a2",
  "1600014C10Rik",
  "Oscar",
  "Elk4",
  "Atp4b",
  "Elmsan1",
  "Oxa1l",
  "Cdk2ap1",
  "Pnliprp1",
  "Ccndbp1",
  "Atp11a",
  "Zfp707",
  "Hist1h2ai",
  "Gm10408",
  "Gm4070",
  "100043805",
  "101056131",
  "Ntrk2",
  "Trmt2b",
  "Cstf1",
  "Dph1",
  "Ppp1r11",
  "Ppm1h",
  "Zfp747",
  "Klrb1f",
  "Fat2",
  "Emc3",
  "Ctf2",
  "Fxr1",
  "Tagap1",
  "Hs3st6",
  "Hbs1l",
  "Atp5j2",
  "Dph5",
  "Timd4",
  "Gorasp1",
  "Rbms2",
  "Ripply3",
  "Ufl1",
  "Arfip1",
  "Tbc1d17",
  "Ctso",
  "Macf1",
  "Sv2b",
  "Olfml1",
  "Slc19a2",
  "Lsmem1",
  "Irf8",
  "Cul9",
  "Wnt2",
  "Hiatl1",
  "Cenpa",
  "Pcsk6",
  "Rgs2",
  "Draxin",
  "Tob2",
  "Dimt1",
  "Lpgat1",
  "Usp25",
  "Slc11a2",
  "Kit",
  "Nt5c3b",
  "Lect2",
  "Aim2",
  "Arhgap17",
  "Cyp2s1",
  "Dusp23",
  "Adck2",
  "Smtnl2",
  "Tbc1d16",
  "Scd3",
  "Il2rg",
  "Kiz",
  "Tmem38a",
  "Rrp15",
  "Atp6v1a",
  "Clasp2",
  "Lrrc14",
  "Gna11",
  "Bzw2",
  "Sh3rf1",
  "Serpind1",
  "100046034",
  "Gsg1l",
  "Angel1",
  "Enpp5",
  "Pex11b",
  "Pih1d2",
  "Scfd1",
  "Rbm12b1",
  "Pole3",
  "Maneal",
  "Lipg",
  "Gpsm3",
  "Apoa5",
  "Unc119b",
  "Ly6c1",
  "Scamp3",
  "Gm10471",
  "Ier2",
  "Nlk",
  "Fut1",
  "Ndc80",
  "Nxf1",
  "Hdac7",
  "Cyb561d1",
  "Rars2",
  "Ciz1",
  "Dot1l",
  "Pus1",
  "Eef1b2",
  "Gatad1",
  "Slitrk5",
  "Pygo1",
  "Nod2",
  "Traf1",
  "Tmem108",
  "Slc35f2",
  "Usp48",
  "Tbc1d22b",
  "Ints5",
  "Tcaf2",
  "Cntn6",
  "Nxf1",
  "Phf11d",
  "Ckap2",
  "Asb4",
  "Tmx4",
  "Ankrd42",
  "5031414D18Rik",
  "Irs3",
  "Gorasp2",
  "Gm3194",
  "Ogdh",
  "Pcdh15",
  "Ndufa1",
  "Lrrc8c",
  "Acsl1",
  "Nelfcd",
  "Sdr39u1",
  "Tnfrsf23",
  "Mns1",
  "Rps29",
  "Hyal1",
  "100042100",
  "Ovgp1",
  "Cd86",
  "Acot9",
  "Ccdc163",
  "Ankrd52",
  "Atg14",
  "Zfp946",
  "Zfp296",
  "Rfc3",
  "AC109138.1",
  "Mdh2",
  "Alpk2",
  "Rhbdl2",
  "H2afj",
  "Tenm4",
  "Gprc5c",
  "Gpr174",
  "Lrrc15",
  "Satb2",
  "Itpkb",
  "Fras1",
  "Rabepk",
  "Fstl4",
  "Hmgb2",
  "Trim29",
  "Fam167b",
  "Hspb8",
  "Apod",
  "Cbl",
  "Sirt1",
  "Ehmt1",
  "Plcg2",
  "Nr2f1",
  "Ccdc43",
  "Dynll2",
  "Mfsd3",
  "Fbxl6",
  "Tradd",
  "Abhd14a",
  "Cux1",
  "Kctd20",
  "Cdca7",
  "Gm6792",
  "Mup14",
  "Spata1",
  "Hspa1l",
  "Npas1",
  "Polr2e",
  "Poc5",
  "RP23-56M18.6",
  "Mrps11",
  "Tmem19",
  "Zfp622",
  "P2ry1",
  "Tmem240",
  "Ubap2",
  "Asnsd1",
  "Pars2",
  "Sv2a",
  "Zfp867",
  "Nup214",
  "Tapbpl",
  "Ccr10",
  "Akap8",
  "Cd40",
  "Cog3",
  "Rgl1",
  "Morn4",
  "Cep57l1",
  "Ctnna1",
  "Vash1",
  "Fzd9",
  "Fhl4",
  "Dynlt1a",
  "Siglecg",
  "St3gal1",
  "Gak",
  "Isoc1",
  "Lman2",
  "Psca",
  "Exosc4",
  "Dnajc21",
  "Zfp511",
  "Nrn1l",
  "Spata6",
  "Tnxb",
  "Arf1",
  "Tango2",
  "Plac8",
  "Mob1b",
  "Rars",
  "12631",
  "Smarce1",
  "Spns3",
  "Pard6g",
  "Foxk2",
  "Tfr2",
  "Tab2",
  "2200002D01Rik",
  "Slc25a20",
  "Cox6b2",
  "Map2k2",
  "1810041L15Rik",
  "Metap1d",
  "Gm14295",
  "Sys1",
  "Ndufc2",
  "Bace1",
  "2310007L24Rik",
  "Gnai3",
  "Usp24",
  "Ccdc90b",
  "Ociad1",
  "Per2",
  "Gnl1",
  "Wipf3",
  "Vmn2r18",
  "Ostn",
  "Rpl18",
  "100045326",
  "Sptbn2",
  "Dusp22",
  "Rnf122",
  "Gja6",
  "Peg3",
  "Kif16b",
  "Rbm12",
  "Ptch2",
  "Slc8a1",
  "Ipmk",
  "Fam204a",
  "Tmem191c",
  "Chmp2b",
  "Sytl3",
  "2310009B15Rik",
  "Flywch1",
  "Adk",
  "Sptan1",
  "2410015M20Rik",
  "Fam170b",
  "Sec23a",
  "Gm13305",
  "100043002",
  "Cog1",
  "Apobec3",
  "Noc3l",
  "Oma1",
  "Pde10a",
  "Apeh",
  "Bloc1s4",
  "Dctn3",
  "Saa4",
  "Zfp536",
  "Gm14306",
  "Mllt10",
  "Ccdc137",
  "Mtfr1",
  "Grcc10",
  "Cntn4",
  "Sik3",
  "Pcif1",
  "Myo7a",
  "Mesdc2",
  "Aurkc",
  "Tmem45b",
  "Pla1a",
  "630855",
  "Clhc1",
  "Tmem229b",
  "Tnks1bp1",
  "Arhgef12",
  "Mboat2",
  "Stk38l",
  "Fuk",
  "Prss46",
  "Fbxl12",
  "Nipal3",
  "1810043H04Rik",
  "Ppm1j",
  "667803",
  "Cabin1",
  "Zscan2",
  "Spast",
  "Zfp809",
  "3110002H16Rik",
  "Ap3b1",
  "Tex30",
  "Vgll4",
  "Mfap3",
  "Shd",
  "Pitrm1",
  "Alox8",
  "Nalcn",
  "Frk",
  "Gsap",
  "Cops2",
  "Lyplal1",
  "Orm2",
  "Clybl",
  "Mslnl",
  "Rpl17",
  "Rilpl1",
  "Zfp770",
  "Ocrl",
  "Shisa7",
  "Haus4",
  "Uchl4",
  "Chd8",
  "Cd59a",
  "Dyrk1a",
  "Hgh1",
  "Atp6v1g1",
  "Zfp623",
  "Ube2o",
  "Grk6",
  "Ccdc88a",
  "Cd207",
  "Pkhd1l1",
  "Rreb1",
  "Psmd5",
  "Naa25",
  "Necab1",
  "Antxr2",
  "Acads",
  "Mcm6",
  "Atf6",
  "Aldh4a1",
  "Sh3bgrl3",
  "2610318N02Rik",
  "Ankmy1",
  "Rabl2",
  "Sap30l",
  "Tiprl",
  "Mfsd10",
  "Eif2b1",
  "Adgrg6",
  "Wasf2",
  "Acadl",
  "Pik3cg",
  "Ctsz",
  "Mzt2",
  "Bre",
  "Rnf144b",
  "Lrrc36",
  "Caprin1",
  "Pcdhga9",
  "Zfp410",
  "Zcchc14",
  "Patl1",
  "Wdr7",
  "Tmem151a",
  "D10Wsu102e",
  "Nppb",
  "Med23",
  "Immp1l",
  "Kif2c",
  "Atxn7l2",
  "414077",
  "Rnase1",
  "Stk39",
  "Rps15",
  "100504988",
  "100862401",
  "Gja3",
  "Podnl1",
  "Psmc3",
  "Tdp1",
  "Map3k2",
  "Slc7a10",
  "76224",
  "Lin7a",
  "Pptc7",
  "Tnni1",
  "Mpp7",
  "Rad51d",
  "Gpr182",
  "9330159F19Rik",
  "Lat2",
  "Vstm5",
  "Pcbd1",
  "Zfp326",
  "671242",
  "Tmub2",
  "Fbxw2",
  "Rpl18a",
  "Tap1",
  "Vstm4",
  "Clic5",
  "Hdac1",
  "Wdfy3",
  "Lhpp",
  "Zbtb2",
  "Acox2",
  "Tectb",
  "Alkbh1",
  "101056649",
  "Aaas",
  "Crtam",
  "Tmem169",
  "Aebp2",
  "Sap18",
  "Exosc2",
  "Atg12",
  "Thap3",
  "Plgrkt",
  "Usp10",
  "2610028H24Rik",
  "Numbl",
  "Ttbk2",
  "Naa60",
  "Enpp4",
  "Krt78",
  "Specc1",
  "Ell3",
  "Lasp1",
  "Lgi3",
  "Tmem171",
  "Efna4",
  "Prrt2",
  "Cald1",
  "Cd209a",
  "Rsph3b",
  "Neu3",
  "545600",
  "Prelid1",
  "Lsamp",
  "Zfyve26",
  "Cdkl1",
  "Ddx54",
  "Stk24",
  "Dusp6",
  "Chtf8",
  "Cfap53",
  "Rbm8a",
  "Nono",
  "Asxl3",
  "Commd2",
  "Gltscr1l",
  "Cirbp",
  "Fam69b",
  "Rmnd5b",
  "St6gal1",
  "Sgta",
  "Zfp28",
  "Ubxn2a",
  "Crat",
  "Fbxl4",
  "Lcp2",
  "2810006K23Rik",
  "Anp32a",
  "Rad54l",
  "Nrk",
  "Ube2j2",
  "Isg20",
  "Fbxw9",
  "Gon4l",
  "Wwp2",
  "Ncoa5",
  "Map9",
  "Fam26e",
  "Fetub",
  "Klc2",
  "Cct5",
  "Zbtb22",
  "Atxn7l3",
  "Sorcs1",
  "Efcab14",
  "Bmp6",
  "1700001O22Rik",
  "Itgb5",
  "Pomgnt1",
  "Spint2",
  "Paqr7",
  "Mboat1",
  "Ank2",
  "Rdh13",
  "Tex264",
  "Tmtc4",
  "Slc22a21",
  "Rab3b",
  "Vtn",
  "Tmc5",
  "Vdac2",
  "Tmem11",
  "Pgam2",
  "Lppr1",
  "Ep300",
  "Fign",
  "Adora1",
  "2510003E04Rik",
  "Tcerg1",
  "Abcg4",
  "Nup188",
  "Ppp1r12c",
  "Ick",
  "Pkp4",
  "Armc2",
  "Ccl28",
  "Polr2c",
  "Sfxn4",
  "Dock1",
  "Pdcd6ip",
  "Cbx7",
  "Kbtbd11",
  "Cd81",
  "Dhx37",
  "Fkbp7",
  "Rap1gap",
  "Zbed5",
  "Tmem63c",
  "Ube2u",
  "Pidd1",
  "Zfp324",
  "Phax",
  "Nostrin",
  "Nme5",
  "Eral1",
  "Ctcf",
  "Ndufa3",
  "Fam120a",
  "B430306N03Rik",
  "Tuba8",
  "Clptm1l",
  "Ganc",
  "Orai3",
  "Mchr1",
  "Kcnk2",
  "Bap1",
  "Cyp39a1",
  "Rnf138",
  "Epdr1",
  "Ddi2",
  "Eftud2",
  "Areg",
  "Nap1l1",
  "Gm1123",
  "Tmed2",
  "Spin1",
  "Nsg1",
  "Cabp4",
  "Dcaf10",
  "Susd3",
  "Ccdc114",
  "4931429I11Rik",
  "Scx",
  "Xlr",
  "Prdm1",
  "Nicn1",
  "Pcdhb5",
  "Amn",
  "Cox20",
  "Clcn2",
  "Dexi",
  "Rnf128",
  "Prpf6",
  "Ces2a",
  "Pde11a",
  "Gramd1a",
  "Gtf2h1",
  "Zscan26",
  "Traip",
  "Pam",
  "Aqp6",
  "Nubp1",
  "Sdr42e1",
  "Nefm",
  "101056559",
  "Masp1",
  "Laptm4a",
  "Flywch2",
  "Ero1lb",
  "Acot13",
  "Acot2",
  "Scn4a",
  "Cldn9",
  "Cldn23",
  "Rps3a1",
  "Slc6a1",
  "Zbtb25",
  "Ap2a1",
  "Gga1",
  "Pcm1",
  "Mansc1",
  "Wt1",
  "Htr7",
  "Adcyap1r1",
  "Trim17",
  "Mtr",
  "Camta1",
  "Mthfd1l",
  "Thpo",
  "Ap5b1",
  "Arhgef2",
  "Gprc5a",
  "Kcnj4",
  "Rpl28",
  "666548",
  "Klhl3",
  "100862586",
  "Slc25a13",
  "Ubxn1",
  "Dpagt1",
  "Tsacc",
  "9530053A07Rik",
  "Snrpd2",
  "Dnajc14",
  "Jup",
  "Hmgcr",
  "Syt11",
  "Rpl10",
  "Srsf6",
  "Stra6l",
  "Parp3",
  "Nkiras2",
  "Blmh",
  "Armcx1",
  "Apoo",
  "Htra1",
  "Lrp8",
  "Klhdc7a",
  "Jmjd4",
  "Ndst3",
  "Wdr62",
  "Hopx",
  "Agrn",
  "Polr2d",
  "Gng2",
  "Pipox",
  "Gpd1",
  "1700021F05Rik",
  "Ssb",
  "100045924",
  "Gm13154",
  "Akap11",
  "Art1",
  "Adrb3",
  "Entpd2",
  "Nudt3",
  "Tldc1",
  "Smoc1",
  "Capn15",
  "Slc25a29",
  "6430571L13Rik",
  "Amz1",
  "Dusp10",
  "Cma2",
  "C7",
  "Bik",
  "Elovl7",
  "Uros",
  "Cplx2",
  "668830",
  "Vamp4",
  "Rbm42",
  "Gm10094",
  "Nr1h5",
  "Nudt2",
  "Pvr",
  "Psg17",
  "Zbp1",
  "Igsf1",
  "Adamts1",
  "Myod1",
  "Pxdn",
  "C2cd5",
  "Trim12c",
  "Flrt3",
  "Ss18l1",
  "Arhgap33",
  "Wdr18",
  "Dnaja4",
  "Ndufa9",
  "Klrb1c",
  "Synpo2l",
  "Snrk",
  "Rbmx2",
  "Ch25h",
  "Clpx",
  "Barx2",
  "Csdc2",
  "Afap1",
  "Apof",
  "434843",
  "Pex5l",
  "Fam174b",
  "Naa11",
  "Supt5",
  "Carf",
  "Cdk11b",
  "Psma4",
  "Klrb1a",
  "100048613",
  "Nbeal2",
  "Bst2",
  "Jarid2",
  "Lnx1",
  "Vil1",
  "Rpl36",
  "Fgf1",
  "Gpatch11",
  "Chmp4c",
  "Rpl23",
  "Ak4",
  "Cped1",
  "Xrcc6bp1",
  "Teddm1b",
  "Gcc2",
  "Necap2",
  "Adora2b",
  "Tmem82",
  "626048",
  "5330417C22Rik",
  "Lef1",
  "Susd2",
  "Pkd2l1",
  "Phf6",
  "Hsbp1l1",
  "Atg4d",
  "Stt3b",
  "Kcns3",
  "Rpp21",
  "101056341",
  "Nvl",
  "Med22",
  "Eapp",
  "Pgd",
  "Ngly1",
  "Fbf1",
  "Grm1",
  "Icosl",
  "Ints10",
  "Cs",
  "Nwd1",
  "St3gal2",
  "Gsdmc4",
  "Nos1",
  "Hdgfrp3",
  "U2af1l4",
  "Tram1",
  "Wdr46",
  "Ticam2",
  "Acyp2",
  "Lage3",
  "Tmem47",
  "Mid1",
  "Ttc13",
  "Cdc42se2",
  "Akt1",
  "Actr5",
  "Hcar2",
  "Sgpp1",
  "Syna",
  "Ndufa7",
  "Fat4",
  "Usf1",
  "100504912",
  "Bdh2",
  "Ap3s2",
  "Mnat1",
  "Myl12b",
  "Sf3b1",
  "Mavs",
  "Scarb2",
  "Aip",
  "Gpcpd1",
  "P2rx6",
  "Rsu1",
  "Elovl3",
  "2310011J03Rik",
  "Pcgf6",
  "Gm266",
  "Ssu2",
  "Rtp3",
  "Ube2v1",
  "Slc45a4",
  "Hsd11b2",
  "Mapk12",
  "Pak4",
  "Pigv",
  "Prpf31",
  "Pi15",
  "Cox14",
  "Larp6",
  "Ctbs",
  "Rrp36",
  "Nrxn1",
  "Sept11",
  "Ppp2r5b",
  "Klrb1b",
  "Slc17a7",
  "Xkr4",
  "Phb",
  "100046119",
  "Defb42",
  "S100a11",
  "Ttbk1",
  "Amd1",
  "Apon",
  "Caskin1",
  "Stx6",
  "Dcbld2",
  "Cdyl",
  "2210407C18Rik",
  "Gpc4",
  "Sh3d19",
  "Fcho2",
  "Ist1",
  "Rmdn1",
  "Rbfox1",
  "Fut4",
  "Pwp1",
  "Brd9",
  "Zbtb8os",
  "Npw",
  "Myoc",
  "Arfgap3",
  "Spock2",
  "Psmb7",
  "Mef2d",
  "Hoxb7",
  "Hoxd3",
  "Mbd5",
  "Cd160",
  "Smarcad1",
  "Vmn1r58",
  "Spp1",
  "Cdc23",
  "Ckb",
  "Fopnl",
  "Slc26a9",
  "St6galnac5",
  "Dclre1b",
  "Il11ra1",
  "100038969",
  "Ndufb4",
  "100861947",
  "Slc46a2",
  "Lmnb2",
  "Coch",
  "Tma16",
  "Naa15",
  "Celf4",
  "Pds5a",
  "Rnf185",
  "Camkk2",
  "Tesc",
  "Uqcc2",
  "Dnajc19",
  "Pebp1",
  "Ggta1",
  "Vti1a",
  "Ifit3",
  "Iqce",
  "Uri1",
  "Zfp345",
  "Ift57",
  "Elof1",
  "Ccdc89",
  "Fmo4",
  "Glo1",
  "Plcb1",
  "Crym",
  "Peo1",
  "Ccnd1",
  "Hipk4",
  "Zwilch",
  "Kat2a",
  "Bco1",
  "Prrg1",
  "Pold2",
  "Nop56",
  "Gnmt",
  "Plcb2",
  "Slc3a2",
  "Mgmt",
  "Zfp112",
  "Med10",
  "100047252",
  "Mmp27",
  "Trmt1l",
  "Cct6b",
  "Ercc4",
  "Arid1b",
  "Fgd2",
  "Twist1",
  "Isl2",
  "Ccdc91",
  "Gsr",
  "Pde3a",
  "Zcchc12",
  "Usp17la",
  "Srek1ip1",
  "Igfbp3",
  "Meiob",
  "Hs3st3b1",
  "Faah",
  "Ppil2",
  "Creg2",
  "Tnfaip8l1",
  "Lsp1",
  "Actn1",
  "Pkp3",
  "Zc3h10",
  "Cd74",
  "Rgcc",
  "Cpne1",
  "Pdgfd",
  "Edn1",
  "Anln",
  "Zfp687",
  "Snx17",
  "Gm10639",
  "Tgif2",
  "Adam33",
  "Rap2c",
  "Eri2",
  "Eogt",
  "75570",
  "Zbtb16",
  "Nlrc4",
  "Pgls",
  "Ercc1",
  "Mylpf",
  "Arglu1",
  "Mtch1",
  "Slc35f4",
  "Txndc15",
  "Rbm28",
  "Tm2d2",
  "Myh13",
  "Cort",
  "Rdh12",
  "Kctd2",
  "Kxd1",
  "Dbp",
  "Hdgf",
  "Idh2",
  "Sost",
  "Mff",
  "Spry2",
  "Lrp2bp",
  "Cpq",
  "Tprkb",
  "Rbbp8",
  "Zfp128",
  "Ubtd2",
  "Gtf2ird1",
  "Ssc5d",
  "Cox5b",
  "Hs1bp3",
  "Cenpi",
  "Alkbh6",
  "Ehhadh",
  "Snrpc",
  "Lrrc4b",
  "Gm27179",
  "Psmd1",
  "Cutc",
  "Rdh9",
  "Chrna2",
  "Ctrl",
  "Arid4a",
  "Art4",
  "BC049635",
  "C8b",
  "Phf20",
  "Ly6e",
  "Hephl1",
  "Retsat",
  "Tbc1d14",
  "Fn3k",
  "Zfand1",
  "Hk1",
  "Thra",
  "Gcc1",
  "Fhl2",
  "Nudt16l1",
  "Phf21b",
  "C1s2",
  "Rrp1",
  "Hps6",
  "Atp5g2",
  "Fbxl2",
  "B4galt5",
  "Orm3",
  "Tpsb2",
  "Rin3",
  "Epgn",
  "Hist1h2af",
  "Grb10",
  "Oard1",
  "Cdh5",
  "Itpr2",
  "Cfap97",
  "Rabgap1",
  "Map3k1",
  "Rerg",
  "Lmnb1",
  "Plekhb2",
  "Serpinb9b",
  "Proca1",
  "0610009B22Rik",
  "Nprl2",
  "Srf",
  "Ccdc101",
  "Rpgr",
  "Cdsn",
  "Emid1",
  "Tns4",
  "Mgat5b",
  "H3f3a",
  "Mkrn1",
  "BC026585",
  "Endou",
  "Mthfr",
  "Rxrb",
  "Nol6",
  "Heca",
  "Acvr1",
  "Lilrb4",
  "Ftsj3",
  "Snx2",
  "Tcf4",
  "Defb19",
  "Rnft1",
  "Tlcd2",
  "4930415F15Rik",
  "Ribc1",
  "619941",
  "Npr2",
  "Spred1",
  "Prpf4b",
  "Vnn1",
  "Zfp764",
  "Mycn",
  "Uchl1",
  "Homer3",
  "Reep5",
  "Fzd4",
  "Fbxw4",
  "Rogdi",
  "Slc37a4",
  "101056140",
  "6330408A02Rik",
  "Gtf2h4",
  "Slc6a15",
  "Ptcd2",
  "Plbd1",
  "Slc10a7",
  "Slc9b1",
  "Ltf",
  "Lmbr1l",
  "Gucy1a3",
  "Trappc6b",
  "Slc45a3",
  "Pik3ca",
  "Pde12",
  "Smyd5",
  "Ephb1",
  "Agk",
  "Psmb1",
  "Mtbp",
  "Lrrc8a",
  "Mapkapk3",
  "Zfp119a",
  "Zfp114",
  "Slc12a3",
  "Gnl2",
  "Kcne3",
  "1700123I01Rik",
  "Orai2",
  "Dbr1",
  "Fmn1",
  "Bpifb1",
  "Ppox",
  "Patz1",
  "Zbtb5",
  "Hapln4",
  "Psip1",
  "Glyr1",
  "Nfrkb",
  "Txk",
  "Phc1",
  "Bach2",
  "Nav3",
  "Spns2",
  "Csl",
  "Vwce",
  "0610037L13Rik",
  "Fndc3b",
  "Adamts9",
  "Rhebl1",
  "Fbxo16",
  "Nras",
  "Ebf3",
  "Prc1",
  "Slc26a2",
  "Dpy19l1",
  "Msmo1",
  "Gpr179",
  "3425401B19Rik",
  "Nudt5",
  "Commd3",
  "Zadh2",
  "Med24",
  "Fxyd2",
  "Apex2",
  "Elfn1",
  "Prodh",
  "Prr5l",
  "Pik3c2b",
  "Fam46c",
  "Usp9y",
  "Ms4a6d",
  "Igsf3",
  "Gapdhs",
  "Lypla2",
  "Wfdc6a",
  "433319",
  "Arpc3",
  "Hdac3",
  "Sesn3",
  "Pan3",
  "2810417H13Rik",
  "1700023F06Rik",
  "C77080",
  "Ppp1cc",
  "Tecpr2",
  "Zfp334",
  "Dbnl",
  "Rpl39l",
  "Amfr",
  "628794",
  "Fam221b",
  "Gpaa1",
  "Timm9",
  "Pcdh8",
  "Fam65b",
  "Ascc3",
  "Smpdl3a",
  "4933405L10Rik",
  "101055828",
  "Pydc3",
  "100504922",
  "Tfec",
  "243302",
  "Mbd4",
  "Cd300ld",
  "Hpse",
  "Lysmd3",
  "Daxx",
  "Heyl",
  "Cyp4f13",
  "2010001E11Rik",
  "Lrch3",
  "Mid2",
  "Thap2",
  "Map1lc3b",
  "Qrfp",
  "Ddn",
  "Eif3f",
  "Pkn3",
  "Gpnmb",
  "Pabpc4",
  "Fiz1",
  "Oca2",
  "Kcnh3",
  "Mlf1",
  "Dctn4",
  "Thoc7",
  "Sema3f",
  "Nat9",
  "Cpxm2",
  "St8sia5",
  "Stat5a",
  "Psmg3",
  "Acot3",
  "Rbpms",
  "Fam96a",
  "Zfp407",
  "Fryl",
  "Cstb",
  "Prdm10",
  "Entpd4",
  "2510002D24Rik",
  "Gm14326",
  "Actn2",
  "Cyb5d1",
  "Gvin1",
  "Stk32b",
  "Habp2",
  "Sh3bp1",
  "Pdcd4",
  "Wbscr22",
  "B4galnt1",
  "Myo7b",
  "Ift20",
  "Col24a1",
  "Pate2",
  "Brd3",
  "Mapkap1",
  "Chchd4",
  "Ccz1",
  "Frrs1",
  "Slc7a6os",
  "Car5a",
  "Chst7",
  "Lsm2",
  "Tmem80",
  "Csnk2a2",
  "Man2b1",
  "Slc6a6",
  "Pde4b",
  "BC051142",
  "Sox2",
  "Tmem5",
  "Dach1",
  "Fbxl19",
  "Ctdsp1",
  "D2Wsu81e",
  "1700056E22Rik",
  "Arhgap39",
  "Ttc19",
  "Oas1c",
  "Skp1a",
  "Dennd6a",
  "Fbxo48",
  "Dmpk",
  "Limk1",
  "Ddb1",
  "Sgms2",
  "Gne",
  "Slamf7",
  "Utp20",
  "Hpd",
  "Nos3",
  "Mipol1",
  "Dclre1a",
  "Fam45a",
  "Gtf2e1",
  "Ndst2",
  "Pdhx",
  "D10Jhu81e",
  "Asphd2",
  "101056496",
  "Wsb1",
  "Npepps",
  "1700093K21Rik",
  "Car4",
  "Elmo1",
  "Mkx",
  "B2m",
  "Mrps22",
  "Zfp454",
  "Mad2l1bp",
  "Dvl2",
  "Dapk2",
  "Taf7",
  "Ddx19a",
  "Rmdn3",
  "Zfp945",
  "Cdh11",
  "Tmem35",
  "9030624J02Rik",
  "Ak6",
  "Cep104",
  "Svopl",
  "Efr3a",
  "Scn8a",
  "Ucp3",
  "Ppcs",
  "Erg",
  "101056016",
  "March9",
  "1810013L24Rik",
  "Afg3l2",
  "Idi1",
  "Gpr37l1",
  "Ntn1",
  "Atg9b",
  "Ppap2c",
  "Cyp2a5",
  "Klhdc4",
  "Cyp2c70",
  "Suclg2",
  "Otulin",
  "Fer1l6",
  "Trappc11",
  "Ccdc88b",
  "Tmem184a",
  "Il12rb1",
  "Pin1",
  "Nop2",
  "Hnrnpc",
  "Wdr70",
  "Usp46",
  "Ilf2",
  "Trp63",
  "Vamp3",
  "Zfp386",
  "Gzmm",
  "Ppm1m",
  "Mogat2",
  "Flrt2",
  "Tln1",
  "Atad2",
  "Ago1",
  "Adar",
  "Dusp13",
  "Adh5",
  "Pfn1",
  "Tceanc2",
  "Gchfr",
  "Timm17a",
  "Pcdhb22",
  "Slc30a10",
  "Dfna5",
  "Grb14",
  "Timeless",
  "Asb1",
  "Slc2a2",
  "Rhoc",
  "Slc16a8",
  "Mcm8",
  "Ldb2",
  "Slc6a17",
  "Trip10",
  "Hesx1",
  "Trim32",
  "Kcnh1",
  "Fam20c",
  "Thoc5",
  "Irf7",
  "Hivep1",
  "Mxra7",
  "Kifap3",
  "Btbd3",
  "Cmtr2",
  "Ctss",
  "Mrps15",
  "Rgs6",
  "Fam104a",
  "Zfyve16",
  "Tox2",
  "Esm1",
  "Syn2",
  "Vps36",
  "Cacna1h",
  "Nos1ap",
  "Cfd",
  "Crybb1",
  "Ddx47",
  "Uba7",
  "Dnaic1",
  "Tnfrsf14",
  "Rnf7",
  "Athl1",
  "F11r",
  "Sh2d5",
  "Dnm1",
  "Wnk4",
  "Erv3",
  "Ceacam1",
  "Ctif",
  "Ube2e2",
  "Cops8",
  "Qrich1",
  "Ccdc17",
  "Tbccd1",
  "Scpep1",
  "Sipa1",
  "Cnot11",
  "Zkscan2",
  "Scarf1",
  "Tnrc6c",
  "Ikbkb",
  "Chek1",
  "Zfp740",
  "Cdpf1",
  "Stk25",
  "Mlycd",
  "637553",
  "Tlcd1",
  "Map4k1",
  "Stk33",
  "D430041D05Rik",
  "Lrsam1",
  "Thap4",
  "668548",
  "382099",
  "Ung",
  "Macrod2",
  "Nrbp2",
  "Aanat",
  "Pfkm",
  "Avpi1",
  "AU021092",
  "Spats2l",
  "1110051M20Rik",
  "Nin",
  "Sepp1",
  "Dennd2d",
  "Cdc20b",
  "Ahcy",
  "Dnttip1",
  "Ppp1r3g",
  "Mars",
  "Rab8b",
  "100046223",
  "Nelfe",
  "100137011",
  "Padi4",
  "Eif5",
  "Bmp2",
  "Ctps",
  "Tubb4a",
  "Emc6",
  "Cst7",
  "Rapgef4",
  "Ddx39b",
  "Pced1b",
  "Trmt2a",
  "Zc3h8",
  "Spc25",
  "Rc3h2",
  "Rps6ka4",
  "Fez2",
  "Hmox1",
  "Wdr92",
  "Parvb",
  "Rbm4b",
  "Prkaa1",
  "Cfp",
  "Brip1",
  "Sult6b1",
  "Ino80d",
  "Idh1",
  "Tssk1",
  "Tmem205",
  "Pilrb2",
  "Coa7",
  "Lcat",
  "Slc25a4",
  "Olfr1388",
  "Pnisr",
  "Acsl4",
  "Ncaph",
  "Zfp516",
  "Spata9",
  "Bcl2l1",
  "Tada2a",
  "Mylk2",
  "Vrk2",
  "Tmem189",
  "Tmem200b",
  "631033",
  "Rsph9",
  "Amdhd1",
  "Aspg",
  "Rps6ka1",
  "Trim25",
  "Wdr33",
  "Entpd7",
  "Tmie",
  "Appl1",
  "Slc38a1",
  "Myo6",
  "Rraga",
  "D8Ertd738e",
  "Gmeb2",
  "Arl6ip5",
  "Arv1",
  "H2-M3",
  "Paip2",
  "Tmem109",
  "Wbp5",
  "Mocs1",
  "Tnk2",
  "Erbb4",
  "Sipa1l1",
  "Foxd2",
  "Arhgap4",
  "Mrpl36",
  "Mamdc4",
  "Mtmr11",
  "Sgsm1",
  "Fbn2",
  "Mmp8",
  "Blm",
  "Zbtb14",
  "Nfe2",
  "Card9",
  "Orm1",
  "Gsta3",
  "Xpo7",
  "Cks1b",
  "Tmco1",
  "Parn",
  "AU041133",
  "Taf5l",
  "Gfm2",
  "Myoz2",
  "Vcam1",
  "Arhgef40",
  "Kdm5b",
  "Ankrd23",
  "Nop9",
  "Zbtb39",
  "Lgals3",
  "Kcnj8",
  "Ss18",
  "Ppp1r21",
  "Ahcyl2",
  "Mrpl2",
  "Mospd2",
  "Nufip1",
  "Fam102b",
  "Lsg1",
  "Ercc6",
  "Cwc15",
  "Eml6",
  "E130012A19Rik",
  "Gbp7",
  "Smpd2",
  "Fam83e",
  "Nfatc3",
  "67978",
  "Slc30a1",
  "Angptl7",
  "Agbl4",
  "Tpbg",
  "Zfp26",
  "Ankrd54",
  "Rnmt",
  "Cyp3a25",
  "Has2",
  "Srgap2",
  "Rbm20",
  "Zfp612",
  "Med17",
  "Nfil3",
  "Golm1",
  "Ucp2",
  "Zdhhc3",
  "Taf9b",
  "S100a4",
  "Flot1",
  "Dmp1",
  "Gpr68",
  "Ints3",
  "Rcan2",
  "Arsg",
  "Stard5",
  "Mfrp",
  "Fdps",
  "Abi2",
  "Iqcc",
  "Snrnp35",
  "Atm",
  "Srrm1",
  "Tra2b",
  "Hoxb2",
  "Fam195a",
  "Slc37a2",
  "Epb4.1",
  "Amigo3",
  "Six4",
  "Snx18",
  "Rae1",
  "Igf1r",
  "Cnih4",
  "Pitpna",
  "Elf5",
  "Pla2g3",
  "Gltpd2",
  "Lars",
  "101056544",
  "Plcd3",
  "Atp6v1g2",
  "Uxs1",
  "B3gnt8",
  "Uts2r",
  "Arl5b",
  "Stox1",
  "4931440F15Rik",
  "Gpatch1",
  "Naa38",
  "Numb",
  "Tsc1",
  "Qsox1",
  "Lpar4",
  "Pxmp2",
  "Itgb3",
  "Exoc8",
  "Snrpn",
  "Camk1g",
  "Ldhd",
  "Itpripl1",
  "Chrna10",
  "Atp1a1",
  "Arhgef9",
  "Rgs17",
  "Cmc2",
  "Agxt",
  "Hcn2",
  "Nudt13",
  "Mapk6",
  "Kntc1",
  "Prx",
  "Tgif1",
  "Tmem182",
  "Traf3ip3",
  "App",
  "Orc6",
  "Lamtor1",
  "Mtss1",
  "P2ry13",
  "Rfwd3",
  "Zfp366",
  "Gcsam",
  "Ldhb",
  "100504934",
  "Cept1",
  "Nrip3",
  "Tarsl2",
  "Lsm14b",
  "Mbnl1",
  "Ptrh2",
  "Aldh5a1",
  "Sft2d3",
  "101055925",
  "Slc38a2",
  "BC022687",
  "Taf11",
  "Gm8898",
  "Zswim7",
  "Gzmk",
  "Dnah2",
  "Mmp12",
  "Fam78a",
  "Cops7a",
  "Gdap1l1",
  "Katnb1",
  "Timm10b",
  "Babam1",
  "Mdh1",
  "Cyp2ab1",
  "Tnc",
  "Alg8",
  "Sh3pxd2b",
  "Ndufa8",
  "Melk",
  "Hs6st2",
  "Rpl12",
  "H2-Q7",
  "Amhr2",
  "Rtn4rl1",
  "Dennd6b",
  "Sorl1",
  "Mctp2",
  "Axl",
  "Map2k5",
  "Apob",
  "9130011E15Rik",
  "Haus3",
  "Fam173a",
  "Coa3",
  "Ces1e",
  "Lonrf2",
  "Zc3hav1",
  "Exoc7",
  "Trip6",
  "Satb1",
  "Mbd2",
  "Aldh3a2",
  "Rbm22",
  "Osbpl9",
  "Tmem231",
  "Xrcc5",
  "Spock1",
  "C9",
  "Slc1a7",
  "Cdc42",
  "Gtpbp8",
  "Tm9sf1",
  "Srp54b",
  "Limch1",
  "Meox2",
  "Tm9sf4",
  "Trappc9",
  "Cd80",
  "Zmynd15",
  "Tfb2m",
  "Xkr8",
  "628161",
  "Zc3h18",
  "Spata33",
  "Slc25a17",
  "Bfar",
  "Dll1",
  "BC031181",
  "Got1",
  "H2-Oa",
  "Pfdn2",
  "Pes1",
  "Gja5",
  "Dupd1",
  "Lmntd2",
  "Npc1l1",
  "Alpi",
  "Tysnd1",
  "Myl3",
  "Gm6710",
  "Fabp7",
  "Dmtn",
  "Gabarap",
  "Gpr62",
  "E330009J07Rik",
  "Fam84b",
  "Cfap57",
  "Snx1",
  "Psmg2",
  "Gprasp2",
  "Txlna",
  "Asphd1",
  "Tstd3",
  "Map3k3",
  "Nadk",
  "Aldh1l2",
  "Zfp219",
  "Tpgs2",
  "Efhd1",
  "Far1",
  "Sc5d",
  "Mxd3",
  "Dhx40",
  "Tmem126a",
  "Ebf4",
  "Gpr20",
  "Tmod2",
  "Dcun1d1",
  "Arfrp1",
  "Urb1",
  "Hrc",
  "Syngap1",
  "Mn1",
  "Cd72",
  "Adap2",
  "Zfp12",
  "Ahi1",
  "Ttpa",
  "Ccl25",
  "Ppp1r3f",
  "Dnaaf3",
  "Rbp7",
  "Ints1",
  "Gcat",
  "AU040320",
  "Mmp2",
  "Zfp667",
  "Cops6",
  "Ssbp4",
  "Zfp677",
  "Sirt2",
  "2610301B20Rik",
  "Cpz",
  "Man1c1",
  "4930548H24Rik",
  "Aspm",
  "Hspb3",
  "Rhbdd3",
  "Ddx1",
  "Trat1",
  "100044322",
  "Timm17b",
  "Ccdc78",
  "Mkl2",
  "Gm14434",
  "101055652",
  "Pde6g",
  "Cib1",
  "Tmem87b",
  "Gfod1",
  "Ccl24",
  "Znf512b",
  "Glud1",
  "U2af2",
  "Fastkd2",
  "Marcks",
  "Ints2",
  "Api5",
  "Smim12",
  "Mybl2",
  "Dopey2",
  "Gm14137",
  "Gm13178",
  "Actr6",
  "Hipk1",
  "Zfp961",
  "Il33",
  "Rd3l",
  "Guca1b",
  "Ell2",
  "Adhfe1",
  "Celf5",
  "Nup50",
  "1700084C01Rik",
  "Zfp830",
  "Capn3",
  "Shpk",
  "Taf8",
  "Ghitm",
  "Kif5c",
  "Mlst8",
  "Emg1",
  "Pcmtd2",
  "Esam",
  "Wdr26",
  "Fam178a",
  "Ptprd",
  "Erbb2",
  "Bub1b",
  "Grhl3",
  "Lrrk2",
  "Mamld1",
  "Rgs12",
  "Acp2",
  "Mkrn3",
  "Leo1",
  "Gm3194",
  "Fancm",
  "Casz1",
  "Slc22a12",
  "Ipo5",
  "Gtpbp10",
  "Rbm10",
  "Gbp10",
  "Krba1",
  "D630045J12Rik",
  "H2-Eb1",
  "Sox10",
  "Trak1",
  "Mrps18a",
  "Iqcd",
  "637733",
  "Six1",
  "Pfdn5",
  "Tmem202",
  "Smim3",
  "Otoa",
  "Knop1",
  "Fibin",
  "Mat2b",
  "Eif3i",
  "Fabp1",
  "Cd248",
  "Bach1",
  "Nupl1",
  "Zfp385c",
  "Fam162a",
  "Ube2f",
  "Trpt1",
  "Nek2",
  "Gprc5b",
  "Wfdc1",
  "Kcnrg",
  "Fam89b",
  "Alkbh3",
  "Rhbdl1",
  "Gsta1",
  "2410016O06Rik",
  "Epb4.1l5",
  "Trak2",
  "Ddx3x",
  "Nudt6",
  "Cpsf1",
  "Col6a3",
  "Gstm5",
  "Eif2ak3",
  "Rnpc3",
  "Wasf1",
  "Cand1",
  "B3gnt2",
  "Slc12a2",
  "Cbln3",
  "Zfp35",
  "Usp49",
  "Dock8",
  "Rnf41",
  "C2cd2l",
  "Fam161a",
  "Med13",
  "3110043O21Rik",
  "Psmb6",
  "Arpc1b",
  "Rpl34",
  "Psmc3ip",
  "Gyk",
  "Kcns1",
  "Hspa12a",
  "Zfp251",
  "Btbd1",
  "Tspan7",
  "Smim19",
  "Hnrnpab",
  "Mmadhc",
  "Tmem203",
  "Adam21",
  "Smyd2",
  "Atp6v0d1",
  "Zfp599",
  "Atp6v1e1",
  "Syt5",
  "Klc4",
  "1700027J19Rik",
  "2310022A10Rik",
  "Cyb5r1",
  "Asb3",
  "Ager",
  "Gle1",
  "Mtx2",
  "Coprs",
  "Prrg4",
  "Pcdh9",
  "Pvrl1",
  "Tdg",
  "Bdkrb2",
  "Abra",
  "Atp5c1",
  "Srpk3",
  "Tsc22d4",
  "Mycl",
  "Osbpl11",
  "Pde7b",
  "Picalm",
  "Dact1",
  "Hils1",
  "Tnfrsf17",
  "Mecr",
  "Myh7b",
  "Armcx4",
  "Tmem261",
  "Tbrg1",
  "Iqcg",
  "Polr1a",
  "Ets1",
  "Igf2r",
  "Rpusd1",
  "Mnd1",
  "Tinf2",
  "Zfhx3",
  "Tctn1",
  "Prkag1",
  "Cisd3",
  "Dhx36",
  "B3gat3",
  "101056392",
  "Rai14",
  "Alas1",
  "Asgr1",
  "Srrm3",
  "Tmco6",
  "Pdgfrb",
  "Snrpa",
  "Tcam1",
  "Prkra",
  "Cideb",
  "Proser3",
  "Xrra1",
  "Clec1a",
  "Strbp",
  "Mat2a",
  "Mapre3",
  "Cbll1",
  "Rufy3",
  "Tal2",
  "2310047M10Rik",
  "Eif3b",
  "Gata5",
  "Wwp1",
  "Prdm2",
  "Ercc5",
  "Cfap126",
  "Tcf20",
  "Sez6l2",
  "Tor4a",
  "Rplp0",
  "Nthl1",
  "Atxn3",
  "Kcnk6",
  "Chrnb1",
  "Slc13a3",
  "Xpo4",
  "Mettl21b",
  "Nod1",
  "Ptgis",
  "Fyb",
  "Tmem243",
  "9030617O03Rik",
  "Rbmx",
  "St6galnac3",
  "Rundc3a",
  "Zfp865",
  "Ubr7",
  "Fam13c",
  "Hhatl",
  "9230104L09Rik",
  "Rab29",
  "Hus1",
  "Zfp260",
  "Irak2",
  "Agfg2",
  "Plekha2",
  "Gdf9",
  "Aqp11",
  "Cpox",
  "Ccdc34",
  "Tctex1d4",
  "Ssh2",
  "Fzr1",
  "Abca8b",
  "Bhlhe22",
  "Tmem255a",
  "Abhd12",
  "Ccdc102a",
  "3830403N18Rik",
  "2010107G12Rik",
  "Hmga1",
  "Pacsin1",
  "Pak2",
  "Fam172a",
  "Fam50a",
  "Cpne3",
  "Azgp1",
  "Zfp654",
  "Snap91",
  "Rpl19",
  "Akr1c19",
  "Mettl21c",
  "Cep170",
  "Gm21967",
  "9130023H24Rik",
  "100043324",
  "100504173",
  "100505237",
  "Enoph1",
  "Megf6",
  "Pde6a",
  "Ttc9c",
  "Akap7",
  "Fam81a",
  "Foxn3",
  "Nsun6",
  "Ppm1l",
  "Armc3",
  "Senp5",
  "Timm21",
  "H3f3a",
  "Smarcd3",
  "Zfp422",
  "Hsd17b7",
  "E030030I06Rik",
  "Fam46a",
  "Megf11",
  "Pcx",
  "S1pr1",
  "Grb7",
  "Pcyt1a",
  "Denr",
  "5730409E04Rik",
  "Tex261",
  "Eml2",
  "Slc26a1",
  "Slc6a13",
  "Ube4b",
  "Kcnip2",
  "Fgfr2",
  "Stk32c",
  "BC017643",
  "Lipt1",
  "Sgol2a",
  "Tm6sf1",
  "Adora3",
  "Tespa1",
  "H2-Q4",
  "H2-Q6",
  "Unc13c",
  "2010107E04Rik",
  "Eif3m",
  "Dusp19",
  "Traf3ip1",
  "Mrpl49",
  "Sh2b2",
  "Ska1",
  "Cx3cl1",
  "Gpr107",
  "Fam109a",
  "Rdm1",
  "Dnajc6",
  "Nab2",
  "Syngr3",
  "Aplf",
  "Rasgrp4",
  "Mllt1",
  "Tppp",
  "Zfp362",
  "Rnf180",
  "Ak2",
  "Capn2",
  "Slc46a3",
  "Spn",
  "Sox12",
  "Tnrc18",
  "Ppil3",
  "Cep135",
  "Nr1i2",
  "Spry3",
  "Ccdc86",
  "Dnajc3",
  "Hnrnpll",
  "Ing2",
  "Mrps33",
  "Jade1",
  "D6Wsu163e",
  "Ndufb9",
  "Parp4",
  "Ddx23",
  "Ppap2b",
  "Rab18",
  "AW209491",
  "Dnaic2",
  "Elp6",
  "Entpd6",
  "Nrip1",
  "Cmtm8",
  "Ffar2",
  "E2f6",
  "Churc1",
  "Mcam",
  "Apbb1",
  "Amica1",
  "Abracl",
  "Lrch4",
  "Irak4",
  "Col6a4",
  "Ift122",
  "Enthd2",
  "Zfp706",
  "Rab11fip5",
  "Cys1",
  "Zcchc9",
  "Mief1",
  "Plp1",
  "Prorsd1",
  "Olfr1420",
  "Krt71",
  "Dgat1",
  "Slc25a51",
  "Mogat1",
  "Fam227a",
  "Sytl5",
  "Olfr39",
  "Ckap2l",
  "Zfp78",
  "Mblac1",
  "Cdkn2aipnl",
  "Mink1",
  "Maged1",
  "Zfp428",
  "Pamr1",
  "St6galnac4",
  "Chp1",
  "Cd300lh",
  "Cpeb3",
  "Evl",
  "Dnajc10",
  "Ppp6c",
  "Ythdf1",
  "Rbbp5",
  "Pex2",
  "Cdk4",
  "Pirt",
  "Plekhm1",
  "Micu1",
  "Cd300lf",
  "Chchd2",
  "Ak5",
  "Homer1",
  "Mvk",
  "Slc16a6",
  "Fam132b",
  "Zfp811",
  "Dbh",
  "Zfp800",
  "Gabpb1",
  "Snrpd1",
  "Aco1",
  "Camta2",
  "Tshz2",
  "Akt3",
  "Dld",
  "Snhg11",
  "Samd15",
  "Fabp4",
  "Ube2a",
  "Ankrd35",
  "Ccdc151",
  "Gapdh",
  "Parp11",
  "Stk17b",
  "Slc22a23",
  "Nup37",
  "Csk",
  "Ttc34",
  "Rad18",
  "Dlg2",
  "Dnmt3b",
  "Pip4k2a",
  "Smco1",
  "Msh6",
  "Ccdc3",
  "Prmt2",
  "Fnta",
  "Mst1",
  "Tomm34",
  "Rex2",
  "Odf2",
  "Stc1",
  "Rtcb",
  "Snrpa1",
  "Rragd",
  "Tm9sf2",
  "Dicer1",
  "Cand2",
  "Sema3g",
  "Cenpn",
  "Setd5",
  "Sec31a",
  "Crip1",
  "Col27a1",
  "Slc5a11",
  "H2-Q1",
  "Etnk2",
  "Tnnt1",
  "Syt12",
  "Card11",
  "Ube2d3",
  "Pglyrp1",
  "B4gat1",
  "Nsmce2",
  "Hnrnph3",
  "Npc1",
  "Fuom",
  "433748",
  "Abcd3",
  "Crxos",
  "101055802",
  "Fam49a",
  "Mars2",
  "Sec24b",
  "Perm1",
  "Scaf11",
  "Ccpg1",
  "Yipf1",
  "Rassf4",
  "Mnda",
  "Zkscan17",
  "Rph3al",
  "Aff4",
  "Zfp758",
  "Pum2",
  "Trim27",
  "Dnmt3l",
  "Slitrk4",
  "Pex26",
  "Has3",
  "Triobp",
  "Tekt5",
  "Zmynd19",
  "Tcf19",
  "Eno2",
  "Gm11711",
  "Rpap2",
  "Crtc3",
  "Ddit3",
  "Mttp",
  "Glrp1",
  "Etl4",
  "Plekhf2",
  "Arhgap40",
  "Pnck",
  "Ubtf",
  "Cfhr2",
  "Sucla2",
  "Phyhip",
  "Chid1",
  "Mettl15",
  "Fgf12",
  "Cep290",
  "Adcy4",
  "Lgr4",
  "Serpina12",
  "Radil",
  "Tmem230",
  "Pafah1b2",
  "Aff3",
  "Cope",
  "Il15",
  "Leprotl1",
  "Hist1h4m",
  "Nhsl2",
  "Midn",
  "Rsg1",
  "Sult5a1",
  "Rpusd3",
  "Emcn",
  "Irf3",
  "Ces3b",
  "Polk",
  "Bcdin3d",
  "Mmp11",
  "Actr3",
  "Uba3",
  "Omd",
  "Fbxo4",
  "Tead3",
  "Tsga10",
  "Sdcbp2",
  "Taf4a",
  "Brcc3",
  "Asap3",
  "Armc5",
  "Psme1",
  "621705",
  "Sumo2",
  "Nlrp12",
  "Sectm1a",
  "Caskin2",
  "Colgalt2",
  "Mtif2",
  "Coq2",
  "Nop14",
  "Sin3b",
  "Nr4a1",
  "P3h4",
  "Ifi27l2a",
  "Dstyk",
  "Pwp2",
  "Neurl1a",
  "Lcmt1",
  "Pde5a",
  "20408",
  "Slc25a32",
  "Tada2b",
  "Cyp3a11",
  "Plscr2",
  "Sept2",
  "101055956",
  "Ppp2r5d",
  "Slc25a1",
  "Dcun1d3",
  "Itfg3",
  "Tmed4",
  "Dpf2",
  "Mrpl44",
  "Edf1",
  "Krr1",
  "Bcl2l13",
  "Tk1",
  "Akap9",
  "Fyttd1",
  "Fam208b",
  "Nup210l",
  "Larp1",
  "Pmf1",
  "Sacs",
  "Dap",
  "Arl14epl",
  "Cntd1",
  "Epha1",
  "Exosc10",
  "Rnf222",
  "C2cd2",
  "Aldh3b2",
  "Ubr1",
  "Ppap2a",
  "Zc3h4",
  "Sh3bp5l",
  "Oaf",
  "Slc7a3",
  "Dpyd",
  "Agmo",
  "Stom",
  "Mapre1",
  "Reep4",
  "Crip2",
  "Olfr1393",
  "Gpr18",
  "Rbm6",
  "Kcnq5",
  "Phf21a",
  "Clec4a1",
  "Btk",
  "Rpl3",
  "Mfsd2b",
  "Dusp2",
  "Sned1",
  "2310067B10Rik",
  "Tulp2",
  "Rgs7bp",
  "Cd247",
  "Gbp6",
  "Chic2",
  "Emilin1",
  "Wbscr16",
  "Gadd45b",
  "Oprl1",
  "Cd1d1",
  "Plk2",
  "Ispd",
  "Adamts4",
  "Gas7",
  "Zfp239",
  "Efr3b",
  "Caly",
  "Nup93",
  "Gm12429",
  "Zfp658",
  "Extl1",
  "Vps13b",
  "Btbd9",
  "Stx16",
  "Cyld",
  "Pfkfb2",
  "Klc1",
  "Mmp19",
  "Capn9",
  "Tasp1",
  "Rslcan18",
  "Gmds",
  "Cyp4f16",
  "Taco1",
  "Cd209c",
  "Rpl23a",
  "Slc37a1",
  "Itm2c",
  "Junb",
  "Anks1",
  "Icam2",
  "Npcd",
  "Commd8",
  "BC024978",
  "619937",
  "100040018",
  "Lrrc49",
  "Nanos1",
  "Hadha",
  "Gstm1",
  "Tbc1d20",
  "Psmc4",
  "Leng9",
  "Fnip1",
  "Gm13288",
  "Cep72",
  "Tiam1",
  "Fcer1a",
  "Atp7b",
  "Cdca8",
  "Slc25a44",
  "St7l",
  "Rfwd2",
  "Gpr17",
  "Neb",
  "4933413G19Rik",
  "1700029I15Rik",
  "Pdlim2",
  "Dgcr2",
  "Sspo",
  "Hoxa5",
  "Unk",
  "Snx27",
  "St6galnac2",
  "Cfap61",
  "Hacd3",
  "Tmem69",
  "Iqub",
  "Gpr35",
  "Wbp1",
  "Cthrc1",
  "Tbcel",
  "Tymp",
  "Trp53rk",
  "Tmem18",
  "Flnb",
  "Rps27a",
  "Best3",
  "Bcs1l",
  "Them6",
  "Traf3",
  "Dcun1d4",
  "Calcoco1",
  "Clec4b1",
  "Gm11541",
  "Gstm2",
  "Iigp1",
  "Zfp655",
  "Cnrip1",
  "Trf",
  "Dgka",
  "Zfp820",
  "Tmem135",
  "BC030867",
  "Slc30a6",
  "Dnah10",
  "Cuedc1",
  "Ddx20",
  "Rnf168",
  "Fbxl13",
  "Acbd4",
  "Nova2",
  "Cdc73",
  "100047577",
  "100862563",
  "Rnf167",
  "Aagab",
  "Ubd",
  "Rbpj",
  "AI413582",
  "Cd300e",
  "Cd177",
  "4931428F04Rik",
  "Tex14",
  "Usp28",
  "Ik",
  "Pxn",
  "Kcna1",
  "B4galt1",
  "Vangl2",
  "Surf2",
  "Galnt1",
  "Olfr457",
  "Fau",
  "100044742",
  "Ap1s3",
  "Mrps21",
  "Car2",
  "Smc6",
  "Rpl32",
  "Dse",
  "Fgfr3",
  "Wdr37",
  "Otos",
  "Pitpnm2",
  "Zfp869",
  "Agtr2",
  "Nptx1",
  "Cherp",
  "Inpp5d",
  "Ipo8",
  "Pvrl2",
  "Nol12",
  "Gpalpp1",
  "Prrg3",
  "224273",
  "Fcer1g",
  "Psmg4",
  "Il4ra",
  "Hsph1",
  "Slc25a15",
  "Nme8",
  "Fam57b",
  "Dpysl3",
  "1700019D03Rik",
  "Zbtb6",
  "Ralgps2",
  "Caml",
  "Pcsk7",
  "Sdccag3",
  "Rac3",
  "Adgrl2",
  "665463",
  "Gnao1",
  "Nfib",
  "Acsl3",
  "Ddx56",
  "Nupr1",
  "Galnt16",
  "1110059G10Rik",
  "Trcg1",
  "Zfp263",
  "Cct4",
  "Angpt2",
  "Grm4",
  "P2rx1",
  "Gadl1",
  "Susd4",
  "Upk1a",
  "Kdm1a",
  "Smc2",
  "Il18bp",
  "Sulf2",
  "Arid3b",
  "Wfikkn1",
  "Piga",
  "Clec16a",
  "Pbx1",
  "Pdia2",
  "Gprin2",
  "BC052040",
  "Mfap1b",
  "101056500",
  "Cdk5rap1",
  "Hspa13",
  "Telo2",
  "Sbk2",
  "Jph1",
  "Tbc1d10a",
  "Mad2l1",
  "Osbpl2",
  "Casc5",
  "Itga11",
  "Nipbl",
  "Zdhhc2",
  "Fam171a1",
  "Ostc",
  "Rwdd2a",
  "2410089E03Rik",
  "Peli3",
  "N28178",
  "Hspa2",
  "Rbak",
  "545531",
  "Chrd",
  "Ppp1r9a",
  "Tmem258",
  "Hjurp",
  "Abhd10",
  "Kdelc1",
  "Decr1",
  "Tgm2",
  "Cenpq",
  "Apol9a",
  "101055764",
  "Abl2",
  "Cutal",
  "Ankrd6",
  "Timm23",
  "Zfand5",
  "Dbndd2",
  "1700011I03Rik",
  "434693",
  "4930562C15Rik",
  "Nuf2",
  "Rbm25",
  "Per3",
  "Rimbp2",
  "Rprd1a",
  "Ednrb",
  "Cabyr",
  "Gp6",
  "Phkb",
  "Chil3",
  "Alg1",
  "Psmd4",
  "Cyp27a1",
  "Lrrn4cl",
  "Kcnj3",
  "Trib3",
  "Sec16a",
  "Pms2",
  "C1rl",
  "Pawr",
  "Sdhaf3",
  "Hax1",
  "Zfp62",
  "Kifc1",
  "Flt3",
  "Txnip",
  "Bloc1s1",
  "Cage1",
  "Dhrs1",
  "Ppan",
  "Yeats2",
  "Tmem130",
  "Faxc",
  "Lrrc32",
  "Polg",
  "Spata7",
  "Atp2b3",
  "Kcnmb1",
  "Plxdc2",
  "Mysm1",
  "Tiam2",
  "Sh3bgrl",
  "Rpl10",
  "Dok1",
  "Pigyl",
  "Ranbp10",
  "Ppm1a",
  "Lrp11",
  "Bmp5",
  "Ywhaz",
  "Metap1",
  "Stat3",
  "Optc",
  "Cpxm1",
  "Ryr2",
  "Thsd1",
  "Slit3",
  "Pcnxl3",
  "Shisa4",
  "2700060E02Rik",
  "668455",
  "Ctsf",
  "Vgll3",
  "Gucy1b2",
  "Minpp1",
  "Ntsr2",
  "Slc4a1ap",
  "Fancf",
  "Slc35e4",
  "Sarnp",
  "Olfr877",
  "Mia",
  "Ptrf",
  "Coq10b",
  "Pthlh",
  "Ccng1",
  "Vps18",
  "Klhl40",
  "Dnajc18",
  "Aldh6a1",
  "Dnajc30",
  "Ube3a",
  "Dlc1",
  "Rap1gap2",
  "Ube2g2",
  "Cnn2",
  "Nipsnap1",
  "Disc1",
  "Nqo2",
  "Zfp212",
  "Rbfox3",
  "Eqtn",
  "Kat6b",
  "Hcn4",
  "Fuz",
  "Tspan17",
  "Myl2",
  "Hcrtr1",
  "Cyp4f14",
  "Tmem129",
  "Pacsin2",
  "Mybbp1a",
  "Gm5150",
  "Kcng4",
  "Wnt2b",
  "Gltscr1",
  "Ubr4",
  "Ppp2r1b",
  "Tab1",
  "Dnah1",
  "Mbd3",
  "Rfpl4",
  "Lin52",
  "Hormad2",
  "Srd5a3",
  "Meis2",
  "100046684",
  "Mef2a",
  "Ces2g",
  "Inpp4b",
  "Adrbk1",
  "Mphosph10",
  "Larp4",
  "BC003331",
  "Hoxd8",
  "Tmem158",
  "Vps26a",
  "Ola1",
  "Tbcc",
  "Hif3a",
  "Pepd",
  "Sec24a",
  "Arhgef10l",
  "Slc36a2",
  "Ccser2",
  "Slc25a37",
  "Rpl5",
  "Pim2",
  "Ifnar1",
  "Mif",
  "Ctnnbl1",
  "Bnip3l",
  "Prr13",
  "Rhobtb1",
  "Jkamp",
  "Icam4",
  "Flcn",
  "Usp34",
  "Ndufb8",
  "Sppl3",
  "Cd68",
  "Alg5",
  "Mxi1",
  "Esf1",
  "Ryr3",
  "Zfp957",
  "Zfp93",
  "Vps37b",
  "Klf16",
  "Omg",
  "Ipo11",
  "Gtf2a1",
  "Chst3",
  "Rnf144a",
  "H2-T10",
  "H2-T24",
  "633406",
  "Polr2k",
  "Mrps35",
  "Lmntd1",
  "Hist2h2bb",
  "Cbfa2t2",
  "C1d",
  "Arpc4",
  "Glipr2",
  "Chchd3",
  "Rxfp1",
  "Fem1b",
  "Adsl",
  "Pik3r6",
  "Rpl37",
  "P4ha2",
  "Nsun5",
  "Smoc2",
  "Fbln5",
  "Yipf6",
  "Sgsh",
  "Tkt",
  "Ndufa6",
  "Mturn",
  "Cep78",
  "Id4",
  "Mier3",
  "Insl6",
  "Epha2",
  "Emp2",
  "Hexdc",
  "Mylk",
  "Dr1",
  "Fam92a",
  "Mafg",
  "Fzd2",
  "Grik2",
  "Ppt1",
  "Gins2",
  "Upf3b",
  "Gmppb",
  "Pbld2",
  "Magee1",
  "Zak",
  "Bend3",
  "Corin",
  "Chml",
  "Ank1",
  "Card10",
  "R3hdm1",
  "Ccdc87",
  "1700101E01Rik",
  "Tmem68",
  "Ngb",
  "Scand1",
  "Ampd2",
  "Prss51",
  "Pigh",
  "Osbpl7",
  "Spsb2",
  "Ybey",
  "4930452B06Rik",
  "Dpcd",
  "Clrn1",
  "Ankrd13a",
  "Tnni2",
  "Ccdc183",
  "Hlf",
  "Syt13",
  "Eif3c",
  "Gadd45gip1",
  "Pcid2",
  "Eps15",
  "Tmem28",
  "Fnip2",
  "Tnfaip8l3",
  "Cxcr3",
  "Angptl3",
  "Vmn2r15",
  "Tubb2b",
  "Rsrc1",
  "Cryba4",
  "Hey1",
  "Ppfia1",
  "Irf6",
  "Trappc2",
  "Bora",
  "Trmt10a",
  "Mrto4",
  "Senp6",
  "Arr3",
  "Ndufaf6",
  "Calu",
  "Fmnl2",
  "Mfsd1",
  "Rnf183",
  "Ppp1r12b",
  "Grhl2",
  "Prmt7",
  "101055647",
  "Porcn",
  "Slc51a",
  "Gpd1l",
  "Hmgn2",
  "Gnrhr",
  "Zfp608",
  "Atp4a",
  "Rbbp9",
  "Slc5a12",
  "Lrrc14b",
  "Tubb1",
  "C330021F23Rik",
  "Usp51",
  "Rpl29",
  "Rnf114",
  "Ppp1cb",
  "Jmy",
  "Sfxn5",
  "101056370",
  "677113",
  "Tcn2",
  "Chac2",
  "Tctn3",
  "100504089",
  "Llph",
  "Slc22a5",
  "Slc40a1",
  "Gucy1a2",
  "Ptchd1",
  "Ccdc152",
  "Tmem254c",
  "Gm14305",
  "Cenpp",
  "Pdlim1",
  "Cyp2u1",
  "Rp9",
  "Tnnt3",
  "Rab30",
  "Grtp1",
  "Arl8a",
  "Pkn1",
  "Trim3",
  "Tmem132c",
  "Nop58",
  "Lipo2",
  "101056596",
  "Zfp180",
  "Stradb",
  "Ankrd61",
  "Clcn6",
  "Cngb3",
  "100505283",
  "Vps8",
  "Ppp4c",
  "Tfg",
  "Tbc1d24",
  "Nrbp1",
  "Znhit1",
  "Mospd1",
  "Smyd3",
  "Gna14",
  "Itih4",
  "Tnnc2",
  "Trpv2",
  "Adam1a",
  "Tspan32",
  "Arid5a",
  "Tmem177",
  "Rpap1",
  "Kazald1",
  "Tnfsf8",
  "Cryab",
  "Zfp598",
  "Xrcc3",
  "Nkiras1",
  "Gnpat",
  "Akr1c13",
  "Bnip3",
  "Tigit",
  "100044391",
  "Acot7",
  "Gprin1",
  "Ttc26",
  "Fam178b",
  "Pex19",
  "Dus3l",
  "Grsf1",
  "Snip1",
  "Egr3",
  "Ggct",
  "Gcsh",
  "Eomes",
  "Ttyh1",
  "Eda",
  "Abl1",
  "100503799",
  "Bag3",
  "Mrps10",
  "Snx20",
  "Ldoc1",
  "Acss2",
  "Tspyl1",
  "Ddah2",
  "Bpifb4",
  "Lrrc71",
  "Klhl28",
  "Cyp26c1",
  "Dnd1",
  "Erich3",
  "Nlrp10",
  "Tas1r3",
  "Nelfa",
  "4833420G17Rik",
  "Swi5",
  "Dnal4",
  "Tyw5",
  "Tsn",
  "Alyref2",
  "Fes",
  "Dlec1",
  "Ddx52",
  "Chmp1a",
  "Rnf20",
  "Hars2",
  "Zkscan3",
  "Asb6",
  "Syp",
  "0610030E20Rik",
  "Ankle1",
  "100047429",
  "Nfatc2",
  "Arhgef5",
  "Medag",
  "Mettl23",
  "Mrpl45",
  "Thoc6",
  "Psmd7",
  "Luzp2",
  "2610002M06Rik",
  "101056010",
  "Cdh22",
  "Nbea",
  "Otub1",
  "Il2ra",
  "Fads1",
  "Efcc1",
  "Nphp1",
  "Smurf2",
  "Fbxl15",
  "Tnfsfm13",
  "Pydc4",
  "100043872",
  "Gtf2ird2",
  "Smndc1",
  "Cst3",
  "Pomk",
  "Capg",
  "Clec14a",
  "Zmat3",
  "Pkd2",
  "Fan1",
  "Sp3",
  "2010012O05Rik",
  "Tmem194b",
  "Ccdc108",
  "Pgm1",
  "Stx3",
  "628648",
  "F2rl3",
  "Erc2",
  "Msantd1",
  "Suclg1",
  "Ido1",
  "Hfm1",
  "Mier1",
  "Zfp790",
  "Pglyrp2",
  "Ccnd2",
  "Gabre",
  "Cnksr2",
  "Abi1",
  "Tmem120a",
  "Tfap2c",
  "S100a6",
  "Ddx5",
  "Mbnl2",
  "B4galt2",
  "Pank3",
  "2700049A03Rik",
  "Arrdc4",
  "Hoxb4",
  "Eif3j1",
  "Nuak1",
  "Krt8",
  "Mypop",
  "Bace2",
  "Nkd2",
  "Fam96b",
  "Vdac1",
  "Hnmt",
  "Hoxb3",
  "Cym",
  "Treml1",
  "Fbxw7",
  "Psph",
  "Cox6c",
  "Tnni3",
  "Lamc3",
  "Tcp1",
  "2410004P03Rik",
  "Prkcb",
  "Arhgef28",
  "638399",
  "Ttc8",
  "Tbc1d12",
  "H2-Aa",
  "Zfp449",
  "Ubiad1",
  "Sod3",
  "Hyou1",
  "Mob3a",
  "Csnk1e",
  "Spata5",
  "269881",
  "Vps35",
  "Isca1",
  "Mpp1",
  "Ptdss2",
  "Upk1b",
  "Vps13d",
  "Exoc1",
  "Snf8",
  "Pcdh18",
  "Cd276",
  "Ahnak",
  "Dgat2",
  "Lgi1",
  "Sema4f",
  "Gm525",
  "Cyb5a",
  "Map7d1",
  "1600015I10Rik",
  "Sox15",
  "Ech1",
  "4930427A07Rik",
  "Smn1",
  "Acss1",
  "Cdrt4",
  "Slc25a11",
  "Tpra1",
  "Rps7",
  "100040260",
  "101055854",
  "Cnbd2",
  "Ckmt1",
  "Arrb2",
  "Haus1",
  "Baiap2",
  "Hba-a2",
  "Col9a2",
  "Ntrk1",
  "Rrp7a",
  "Slc25a47",
  "Tnfrsf13c",
  "Gucy1b3",
  "1700001K19Rik",
  "Ndrg4",
  "620248",
  "Ap1g2",
  "Itih5",
  "4933402D24Rik",
  "Mphosph6",
  "Sec14l4",
  "Tomm6",
  "Sema4d",
  "Oas1a",
  "Rrm2",
  "100042773",
  "Trdmt1",
  "Proser2",
  "Kansl3",
  "Fhl5",
  "Pak7",
  "Stil",
  "Kcne4",
  "Cux2",
  "Sox5",
  "Zfp72",
  "Smc1b",
  "Rnf4",
  "632329",
  "639905",
  "Vcl",
  "Emilin2",
  "Prr15",
  "Rab20",
  "Lepr",
  "Stard3nl",
  "Prdx2",
  "Gpd2",
  "Tmem259",
  "Cd163l1",
  "Acvr2b",
  "Rasa3",
  "Clec9a",
  "Phyh",
  "Ccr5",
  "75136",
  "Ephx4",
  "Klhl20",
  "Crtc1",
  "Alg14",
  "Nup35",
  "Ice1",
  "Slc44a1",
  "Rpap3",
  "Spatc1",
  "Rbm10",
  "Adamts20",
  "Tshz3",
  "Ripk4",
  "Jun",
  "Sema3e",
  "Zdhhc5",
  "Snapc4",
  "Knstrn",
  "Ifrd2",
  "Fndc4",
  "Slc3a1",
  "Atp6ap2",
  "Kcnh2",
  "Ccdc142",
  "Tcirg1",
  "Ndufab1",
  "Necap1",
  "Jrk",
  "Cmpk1",
  "Hdac9",
  "Htr3a",
  "Ado",
  "Myo3b",
  "Apba2",
  "Ptges",
  "Rhoa",
  "Got2",
  "Arel1",
  "Terf2",
  "Gata1",
  "H2afy",
  "Lrp6",
  "Mrpl50",
  "Ntn4",
  "Il12a",
  "Cdkl4",
  "Kat7",
  "Gbp9",
  "Nipsnap3b",
  "Gimap8",
  "Tspan2",
  "Plekhm2",
  "C130074G19Rik",
  "Cmtm7",
  "2310057M21Rik",
  "Nexn",
  "Fabp5",
  "Slmo1",
  "9430016H08Rik",
  "Slc6a12",
  "Kcna5",
  "Ttc39c",
  "Dtx3",
  "Casp9",
  "Nr2f6",
  "Olfr544",
  "Gas2l1",
  "Erbb3",
  "Scin",
  "Nucb1",
  "Oxtr",
  "Snx11",
  "Prkag3",
  "Tube1",
  "Smurf1",
  "100043059",
  "Gm11710",
  "Myef2",
  "Angpt4",
  "Lims2",
  "Ier3ip1",
  "Rrm1",
  "Gp9",
  "Klf8",
  "H2-D1",
  "Olfm4",
  "Dock9",
  "Layn",
  "Adgrf3",
  "Gulo",
  "100045688",
  "Phospho1",
  "Slc22a1",
  "Ccser1",
  "Jph4",
  "Ccdc124",
  "Nt5dc3",
  "Syf2",
  "Zfp513",
  "Abcf2",
  "Tbc1d1",
  "Zfp109",
  "Mef2c",
  "Rnf8",
  "C2cd4b",
  "Pdss2",
  "Gp1ba",
  "Fip1l1",
  "Zranb3",
  "Mrpl9",
  "Anapc13",
  "Pspn",
  "Hadhb",
  "Tmem52",
  "Psen2",
  "Nes",
  "Vav2",
  "Pcdha11",
  "Aldob",
  "Lbx2",
  "1110032F04Rik",
  "Nub1",
  "Uchl5",
  "Mppe1",
  "Gm9733",
  "Musk",
  "1700067K01Rik",
  "Peli2",
  "Aoc2",
  "5031439G07Rik",
  "E130311K13Rik",
  "Cbx1",
  "Scp2",
  "4931406P16Rik",
  "Ywhae",
  "Kmt2a",
  "Ms4a1",
  "S100a13",
  "Rnf214",
  "Il13ra1",
  "Gan",
  "Txlng",
  "Gm4788",
  "Prrxl1",
  "Wdr44",
  "Lrrfip1",
  "Sh2b1",
  "Utp3",
  "Tmem237",
  "Cdc26",
  "Surf6",
  "Slc26a7",
  "B4galnt4",
  "Rac2",
  "Ankmy2",
  "H2-M2",
  "Ubxn11",
  "101056094",
  "Zfp592",
  "Vasn",
  "Rab31",
  "Mov10l1",
  "Trim11",
  "Galnt11",
  "Klhl21",
  "Crls1",
  "AU022252",
  "Gm13305",
  "Trhde",
  "Tmem39b",
  "Snx5",
  "Mzt1",
  "Ppp4r2",
  "Rab39b",
  "Lca5",
  "Zfp41",
  "Chil5",
  "Zrsr2",
  "101055633",
  "Ltc4s",
  "Nanos3",
  "Pcsk9",
  "Camk2a",
  "Cd209g",
  "Cyb561d2",
  "Gpr146",
  "Clta",
  "Zmynd10",
  "Ddx42",
  "Snrnp27",
  "M6pr",
  "Tfrc",
  "Slc12a7",
  "Ncoa2",
  "Slc50a1",
  "Rps26",
  "Pappa",
  "Sra1",
  "Cdh13",
  "Man2a1",
  "Hoxa3",
  "Oas1g",
  "Zfp36l1",
  "Tmem50b",
  "Brpf3",
  "Kcnn4",
  "Nars",
  "Tec",
  "Dhx38",
  "Wasf3",
  "Zfyve1",
  "Bcan",
  "Klhl9",
  "1500012F01Rik",
  "Mzb1",
  "Cyp27b1",
  "Scn1b",
  "Kdm4a",
  "Dpp8",
  "Galnt6",
  "Ap1s1",
  "Gpn2",
  "Mcee",
  "Rasd2",
  "Cyp4a14",
  "Rad54b",
  "Lypd1",
  "1700112E06Rik",
  "Klf7",
  "Slc31a1",
  "Ssx2ip",
  "Bbs9",
  "Gna13",
  "Frmpd3",
  "Mrpl34",
  "4930444G20Rik",
  "Tmem253",
  "Morf4l2",
  "Gm8923",
  "Exosc8",
  "Onecut3",
  "Ep400",
  "Saxo2",
  "Rasip1",
  "Cdkn2a",
  "1500009L16Rik",
  "D15Ertd621e",
  "Me1",
  "Casp6",
  "Rbl1",
  "Thop1",
  "Appbp2",
  "Adi1",
  "Rnf34",
  "Unc5c",
  "433064",
  "Dgcr14",
  "Chd3",
  "Cadm3",
  "Hif1an",
  "Arhgef4",
  "Gnat1",
  "Golgb1",
  "Fam57a",
  "Secisbp2l",
  "Thy1",
  "Shb",
  "Wbscr17",
  "Rftn2",
  "100504500",
  "Zfp787",
  "Mfsd7c",
  "Per1",
  "Ankrd37",
  "Tmem120b",
  "100039532",
  "Exosc9",
  "Chd7",
  "Tmtc1",
  "Lace1",
  "2410131K14Rik",
  "Ergic2",
  "Mmgt2",
  "Zfp941",
  "Eprs",
  "Stk36",
  "Ivd",
  "Mfsd11",
  "Gm10220",
  "Kif26a",
  "Nmbr",
  "Hat1",
  "Ces1b",
  "Chrm4",
  "Il12rb2",
  "Nhlrc2",
  "Edem1",
  "Gskip",
  "Bmp2k",
  "Cd226",
  "Agfg1",
  "Acd",
  "Actr2",
  "Tmem81",
  "Tbck",
  "Ict1",
  "Actl6a",
  "Hist1h2ab",
  "Arg1",
  "Mast4",
  "Mitd1",
  "Pigs",
  "Scamp2",
  "Rgs18",
  "Myo10",
  "Trpc2",
  "Aox3",
  "Psmd14",
  "Limd1",
  "Zfp628",
  "Tenm3",
  "Sae1",
  "Me3",
  "1700113H08Rik",
  "Fzd1",
  "Brat1",
  "Sec16b",
  "Cit",
  "Gba",
  "Diablo",
  "9430020K01Rik",
  "Cnnm2",
  "Prg4",
  "668894",
  "Dos",
  "Dhrs7b",
  "Arhgap1",
  "Fam212b",
  "Pgam1",
  "Pcmt1",
  "Ceacam15",
  "Lrrd1",
  "Apaf1",
  "Acsm1",
  "Emilin3",
  "Ubac2",
  "Il7r",
  "Rundc3b",
  "Nif3l1",
  "Kbtbd12",
  "Tvp23b",
  "Rnase4",
  "Gpi1",
  "Lamtor4",
  "Sorbs1",
  "Prrt1",
  "Nrgn",
  "Mrgprf",
  "Zhx1",
  "Kcnk3",
  "Cwf19l1",
  "Defb26",
  "Cnot10",
  "Gmcl1",
  "Slc28a2",
  "Prmt10",
  "Mtf1",
  "70893",
  "Cyct",
  "Hexim1",
  "Asic3",
  "Nudt14",
  "627901",
  "Gm14305",
  "Ccl19",
  "Rpl21",
  "100043882",
  "Rab5b",
  "AK010878",
  "667414",
  "Dcaf8",
  "Tlk2",
  "Mc2r",
  "Man2a2",
  "Pgf",
  "Rfng",
  "Car11",
  "Lrfn3",
  "Bhlha15",
  "Acad9",
  "Cables1",
  "Slc7a13",
  "Guf1",
  "Duoxa2",
  "Stx7",
  "Prpf40b",
  "Hist1h1d",
  "Tes",
  "2200002J24Rik",
  "Ralgds",
  "Dcun1d2",
  "Kif9",
  "March2",
  "Vipr1",
  "Hdhd2",
  "Ttll7",
  "Rcn2",
  "Ccdc184",
  "Utp6",
  "Clstn1",
  "Tma7",
  "Pex6",
  "Fam124a",
  "Ccr1",
  "Igsf6",
  "Cilp2",
  "Fam160b2",
  "Armc9",
  "Crocc",
  "545459",
  "Snapc2",
  "Tnfrsf4",
  "Setdb2",
  "Bcl2a1b",
  "Aktip",
  "Tssk2",
  "Clec4n",
  "Cldn12",
  "Tgfbr3l",
  "Ftl1",
  "Atp6v1d",
  "Mb21d1",
  "Fgf18",
  "Dhrs7c",
  "Zfp524",
  "Ero1l",
  "Heatr5b",
  "Ano4",
  "Pdzd11",
  "Asb11",
  "Ascc2",
  "Ghr",
  "Kif21a",
  "Cpe",
  "Rab1b",
  "Cpa6",
  "Ar",
  "Pld4",
  "Ccdc136",
  "Arid4b",
  "Snrnp25",
  "Hspb11",
  "Slc7a4",
  "Ddx21",
  "Katnbl1",
  "Klf5",
  "Akirin1",
  "Psme2",
  "2410002F23Rik",
  "Ddx17",
  "Akt2",
  "Fbxo47",
  "Prdm11",
  "C1ql3",
  "Alcam",
  "Zfp689",
  "Nfyb",
  "Fam160a1",
  "Psd",
  "Rbm46",
  "Snx7",
  "Cfap20",
  "Sec22a",
  "Fgr",
  "1110017D15Rik",
  "Muc1",
  "Mstn",
  "Ddx49",
  "Mafa",
  "Imp3",
  "Tshb",
  "Madd",
  "Igtp",
  "Lpar5",
  "Tmem215",
  "Polr2g",
  "Clec11a",
  "1810037I17Rik",
  "Gde1",
  "Poln",
  "H3f3a",
  "Sprtn",
  "Csf1",
  "Gtsf1",
  "Taf10",
  "Prrc2c",
  "Lax1",
  "Slc25a3",
  "Slc36a4",
  "Fyco1",
  "Galnt10",
  "Mtrf1",
  "Mettl22",
  "Hdhd3",
  "Ccm2",
  "Zfp292",
  "2210016L21Rik",
  "Zfand3",
  "Cry1",
  "Fam83f",
  "Lca5l",
  "Pnpla2",
  "Arpc2",
  "Ncoa6",
  "Acap3",
  "Akirin2",
  "Tfb1m",
  "Rtn1",
  "Gbp8",
  "Sgol1",
  "Fam126a",
  "Tbc1d4",
  "Cidea",
  "Ramp2",
  "Tufm",
  "Baiap3",
  "Cln5",
  "Fer",
  "639931",
  "101056352",
  "Arhgap27",
  "Fbxo11",
  "Manf",
  "Ssbp2",
  "Pgbd1",
  "Fndc8",
  "Clk2",
  "Tmem165",
  "Jph3",
  "Fam171b",
  "2010107G23Rik",
  "Trp53i11",
  "Fam53c",
  "Aldoa",
  "Micu3",
  "Nfkb2",
  "Hsd17b2",
  "Ceacam2",
  "Sh3gl2",
  "Zfp275",
  "Cyp2j9",
  "Odf2l",
  "Ccdc94",
  "Tslp",
  "Ccdc106",
  "Whsc1l1",
  "Mogs",
  "Chuk",
  "Foxs1",
  "Rs1",
  "Cacna1f",
  "Ccdc77",
  "Heph",
  "Rbbp6",
  "Csrnp3",
  "Hsf5",
  "Stoml2",
  "Oplah",
  "Arl6ip4",
  "100043257",
  "Plin3",
  "Fam207a",
  "Cnr1",
  "Ces1g",
  "Rps17",
  "Pax3",
  "Zfp933",
  "Cnn3",
  "Gfpt2",
  "Madcam1",
  "Bcl2l11",
  "Arfgap1",
  "Cd302",
  "Shisa5",
  "Lzic",
  "Nufip2",
  "Erlin1",
  "Ptpn13",
  "Wdr73",
  "Wap",
  "101056659",
  "Ppp1r3d",
  "Zbtb42",
  "Ppp1r26",
  "Srsf3",
  "Angptl4",
  "Slc35g1",
  "Pkmyt1",
  "Tomt",
  "Fam32a",
  "101056614",
  "Rspo1",
  "Ptar1",
  "Dclre1c",
  "Rhbdf1",
  "Slc28a1",
  "Trpc3",
  "Vsig8",
  "Ctla4",
  "Gda",
  "Nrg4",
  "Dynlt1c",
  "Zfp101",
  "Hacl1",
  "Taf1a",
  "Ypel5",
  "Arxes1",
  "Prmt5",
  "Pnma2",
  "Pom121",
  "Dynll1",
  "Atp13a3",
  "Nmt2",
  "Ubxn10",
  "Ewsr1",
  "Pcdhac2",
  "Pltp",
  "Xcr1",
  "Sbf2",
  "B4galnt3",
  "Eif4a2",
  "Cpsf6",
  "Slc11a1",
  "Dscam",
  "Derl3",
  "Golga7b",
  "Ramp1",
  "Eya2",
  "Nek11",
  "Pcnp",
  "Kcnq1",
  "Tle6",
  "Mboat7",
  "Tyms",
  "Hcar1",
  "Agpat4",
  "Mthfs",
  "Chadl",
  "Heatr3",
  "Rps19",
  "676710",
  "101056362",
  "Zfp11",
  "Foxred2",
  "C1ql1",
  "Ankrd40",
  "Ninl",
  "Crem",
  "Atp5b",
  "Grm7",
  "Smek2",
  "Xrn2",
  "Dram2",
  "Teddm2",
  "Ptgr1",
  "Hrasls5",
  "B3gnt5",
  "Nppa",
  "Ms4a6b",
  "Kcnc3",
  "Diexf",
  "Dnase2a",
  "Nrd1",
  "Klhdc8a",
  "Fam126b",
  "Hhex",
  "Hdac5",
  "Heg1",
  "Dsc2",
  "Emc4",
  "Ccdc65",
  "March1",
  "Pura",
  "Smtn",
  "Efna5",
  "Vps39",
  "Gpr37",
  "Kctd11",
  "Poc1b",
  "Psg23",
  "Hddc2",
  "Atp10a",
  "Ppil1",
  "AW551984",
  "Cdk18",
  "Hes7",
  "Cdk20",
  "Rwdd4a",
  "Znhit6",
  "Ints6",
  "Commd9",
  "Ntrk3",
  "Sept8",
  "Sptssa",
  "Qk",
  "Pld6",
  "Faim2",
  "Wdr20",
  "Bcl6b",
  "Esco1",
  "Cyp4x1",
  "Pbld2",
  "Amigo1",
  "Plekha4",
  "Ifih1",
  "Irx3",
  "Ipo13",
  "Ralgapa1",
  "Shox2",
  "Ltbp3",
  "Tubb3",
  "Abcf3",
  "Aldh1a3",
  "Msl3l2",
  "Tor1a",
  "Tsc2",
  "Rinl",
  "Lyrm1",
  "Fbxo18",
  "Hbp1",
  "Mapk11",
  "Ap3s1",
  "Ms4a7",
  "Nos2",
  "Ramp3",
  "Phactr1",
  "Spaca5",
  "Abcb11",
  "Zfp354c",
  "Zcchc24",
  "Hrh3",
  "Cisd1",
  "Xdh",
  "AU019823",
  "Impa1",
  "Peg10",
  "Igsf9b",
  "Tmem173",
  "Bbx",
  "Commd5",
  "Fam84a",
  "Nt5m",
  "D8Ertd82e",
  "Hoxa9",
  "Rtn2",
  "Atpif1",
  "Osbpl5",
  "Zfp174",
  "Defb25",
  "Gadd45g",
  "Atp2c1",
  "Spata22",
  "4933411K16Rik",
  "Lrrc17",
  "Pprc1",
  "Vash2",
  "Zfp947",
  "Vamp1",
  "Hic1",
  "Gm13152",
  "Zc3h11a",
  "Gars",
  "Prss41",
  "Rasgrf1",
  "Dcakd",
  "Utp11l",
  "Ccdc174",
  "Nudt16",
  "Clic1",
  "Eif1",
  "Ndufb4",
  "434050",
  "Gid4",
  "Kremen2",
  "Sema3a",
  "Chmp7",
  "Pgs1",
  "Uqcrc2",
  "Prkcg",
  "Psd2",
  "Bnc2",
  "Samd12",
  "Mzf1",
  "Slc7a8",
  "Ninj1",
  "1700088E04Rik",
  "Speer4e",
  "Pnrc2",
  "Slc10a6",
  "Sox18",
  "Mcm2",
  "Zcchc7",
  "Jam2",
  "Timm8b",
  "101056574",
  "Psap",
  "Slc2a6",
  "Ccdc116",
  "Lrrc10",
  "Csrp3",
  "Akap12",
  "Myh9",
  "Cwc27",
  "Exoc3l4",
  "Fam131b",
  "St6galnac6",
  "Twist2",
  "Cenph",
  "Lyve1",
  "Cyfip1",
  "Mfsd7a",
  "Smg1",
  "Cxcr6",
  "Ifitm2",
  "Tceb2",
  "Ccdc74a",
  "Tmem208",
  "Btc",
  "Pirb",
  "Ism2",
  "Tmem144",
  "Papd7",
  "Stambp",
  "Mgrn1",
  "Slc13a4",
  "Cox15",
  "Apol7c",
  "Lnx2",
  "Gm826",
  "Sox7",
  "Vapa",
  "Zfp202",
  "Kdm2a",
  "Ccdc97",
  "Sars",
  "Tmc4",
  "Bard1",
  "Trim41",
  "Ascl1",
  "Kiss1r",
  "Ccdc64",
  "Mettl11b",
  "Dyrk2",
  "Tmem147",
  "Lrrc3",
  "Klc3",
  "Nanp",
  "Cnr2",
  "Prpf38b",
  "N6amt1",
  "Adcy8",
  "Bola3",
  "Teddm1a",
  "Ak7",
  "C1qbp",
  "Irak1bp1",
  "Mrps2",
  "Scnn1b",
  "Uhrf2",
  "Hmgcll1",
  "Ptpn14",
  "Sytl2",
  "101055716",
  "101055738",
  "Zfp329",
  "Cdhr1",
  "Fam35a",
  "Msh4",
  "Magt1",
  "Kif15",
  "Gsto1",
  "BC028528",
  "Gcgr",
  "Rnaseh2a",
  "Slc37a3",
  "Cd6",
  "Lif",
  "Celsr2",
  "Camkmt",
  "Mgst2",
  "Ptprn2",
  "Btbd7",
  "Smarca2",
  "Hpx",
  "Ly9",
  "Usp27x",
  "S100a8",
  "Ror2",
  "Coa6",
  "Gnat2",
  "AI593442",
  "Rtn4ip1",
  "Ly75",
  "Dnajc4",
  "Mnt",
  "Pir",
  "Bcl6",
  "Mtpap",
  "Fbxo45",
  "Deb1",
  "Rps6kb2",
  "Pik3cd",
  "Zfp871",
  "Nagk",
  "4430402I18Rik",
  "Clspn",
  "Atp7a",
  "Zfp414",
  "Nploc4",
  "Id3",
  "Sox6",
  "Ccdc9",
  "D630003M21Rik",
  "Olfr1383",
  "Comt",
  "Cxcr2",
  "Ypel1",
  "1110012L19Rik",
  "Fga",
  "Sema6d",
  "Zfp646",
  "Mapkapk5",
  "Zxdb",
  "Cercam",
  "Akr1d1",
  "Apitd1",
  "Hist4h4",
  "Btnl10",
  "Sdha",
  "Akap5",
  "Fads6",
  "Dcaf17",
  "Fmn2",
  "Myot",
  "Olfr873",
  "Gapt",
  "Tsen15",
  "Apba1",
  "Klhl23",
  "Lpl",
  "Ino80b",
  "Zfp619",
  "Fam193a",
  "Lsm12",
  "Gpc1",
  "Gm973",
  "Dcaf5",
  "Saa1",
  "Yipf5",
  "Kcnmb4",
  "Fbxo17",
  "Apol10a",
  "Tsen2",
  "Plcd1",
  "P2rx7",
  "Barhl1",
  "Atpaf2",
  "Wdr48",
  "Tmem254a",
  "Agbl3",
  "Slc35b1",
  "Cfb",
  "Dxo",
  "Dlst",
  "Hic2",
  "Eppin",
  "Rpl14",
  "279067",
  "Cited1",
  "Mbp",
  "Gad2",
  "Olfr18",
  "Sept5",
  "Plekhh3",
  "Grap2",
  "Mab21l1",
  "Xlr3a",
  "Parm1",
  "Nmral1",
  "Ambra1",
  "Ccdc85c",
  "Myoz3",
  "Adh7",
  "Scn7a",
  "Golga4",
  "Kri1",
  "Cers1",
  "Pex5",
  "Tnk1",
  "Rgs7",
  "Ppp4r4",
  "Rbp1",
  "Fam60a",
  "Afg3l1",
  "Ankrd32",
  "Zfp280c",
  "Lrfn1",
  "Fev",
  "Col6a5",
  "Pak4",
  "Gtf2f1",
  "Csad",
  "Mcm5",
  "Cbfa2t3",
  "Ppp1r3a",
  "Lmo4",
  "Ugt2b36",
  "Camk4",
  "Mfhas1",
  "Nr2c1",
  "Ubc",
  "627375",
  "Gpr22",
  "N4bp2l1",
  "Il5",
  "Ikzf3",
  "Sergef",
  "Fam21",
  "Notch1",
  "Adam8",
  "Drd1",
  "Fgfr1",
  "Emc9",
  "6330403A02Rik",
  "Gbgt1",
  "Cep19",
  "Epg5",
  "Slc25a28",
  "Tank",
  "Gpr161",
  "Wdr60",
  "Atg4c",
  "Tgfb3",
  "Ralgps1",
  "Cxx1c",
  "AI464131",
  "Dph2",
  "Aamp",
  "Txndc2",
  "Arhgef39",
  "Tpp1",
  "Rd3",
  "Sh3bp2",
  "Usp1",
  "Gnb4",
  "Nln",
  "A430033K04Rik",
  "Lig3",
  "Adgrb1",
  "Cryzl1",
  "Kansl2",
  "Zdhhc23",
  "C8g",
  "Hist2h3c2",
  "Hist2h3b",
  "Hist1h4c",
  "Hist1h4d",
  "Hist1h4f",
  "Hist1h4i",
  "Hist1h4j",
  "Hist1h4k",
  "Rnf152",
  "Tpm4",
  "Hist1h4a",
  "100041194",
  "Atp1b1",
  "Fscn1",
  "Ap3m2",
  "Zfp873",
  "Dusp18",
  "Irf5",
  "Epha5",
  "Jakmip2",
  "Urah",
  "Dazap2",
  "432800",
  "Sap25",
  "Ppip5k2",
  "Ighmbp2",
  "Txnrd3",
  "Vegfb",
  "Sypl",
  "Nol4l",
  "Ccnj",
  "Tbc1d9b",
  "Os9",
  "Osgin2",
  "Pfdn6",
  "9430015G10Rik",
  "Tmtc2",
  "Vps37d",
  "Slc15a3",
  "Diap3",
  "Mycbp",
  "Asns",
  "Bag1",
  "Gpr85",
  "Rheb",
  "Sirt7",
  "100040682",
  "Rasgrp3",
  "Uap1",
  "Bin1",
  "Dpp9",
  "Bud31",
  "Pnpla7",
  "Sh3glb1",
  "Six2",
  "Pcnxl2",
  "Dpys",
  "Sdc2",
  "Cd200r1",
  "Ptk2",
  "Ncoa1",
  "Add3",
  "Phkg2",
  "Rhag",
  "Pmvk",
  "Rfc5",
  "Caps2",
  "Ube2b",
  "Colec11",
  "Ggt7",
  "Slc25a5",
  "100039478",
  "100039484",
  "Ctdp1",
  "Klra4",
  "Slc14a1",
  "H3f3a",
  "1700001P01Rik",
  "R3hdm2",
  "1700003E16Rik",
  "Nup98",
  "Rexo2",
  "Mia2",
  "Adam28",
  "Iqgap3",
  "Lyrm9",
  "Txnrd1",
  "Cers3",
  "Wrap73",
  "Eps8l3",
  "1700109H08Rik",
  "Ttl",
  "Dnase1l3",
  "Ssh3",
  "Camk2b",
  "Uqcr11",
  "Copz2",
  "Zfp69",
  "Rabgap1l",
  "Prpf8",
  "Hist1h2bg",
  "Unc45a",
  "Ccdc148",
  "Proser1",
  "Gcnt7",
  "Pias1",
  "Sh2d2a",
  "Tmprss2",
  "Pyroxd1",
  "Fbxo42",
  "Rab42",
  "Kmt2d",
  "Mgll",
  "Slc39a6",
  "Nxf7",
  "Fn3krp",
  "C030039L03Rik",
  "Phpt1",
  "Ptx3",
  "Trim28",
  "Fbxo46",
  "Rnft2",
  "Zmynd12",
  "Oip5",
  "Tmem30a",
  "Mettl25",
  "Renbp",
  "Plin2",
  "Trim35",
  "C1qa",
  "Lrrn4",
  "Pdcd5",
  "Mlh1",
  "Pdcd1lg2",
  "Snapc1",
  "Arntl2",
  "1700012A03Rik",
  "Palm3",
  "Wbp1l",
  "B9d2",
  "Bmpr1a",
  "Stard4",
  "Pls1",
  "Flt3l",
  "Klrg1",
  "Atp8b4",
  "Phf11a",
  "Zfp369",
  "Tpi1",
  "Mrpl51",
  "100046628",
  "Dlg1",
  "Cmtm5",
  "1700003F12Rik",
  "Entpd1",
  "Jph2",
  "Notum",
  "Rabep2",
  "Rhbdd1",
  "Zfp668",
  "Zfp937",
  "Bco2",
  "Cdc42bpg",
  "Pcsk5",
  "Zfp943",
  "Fgd3",
  "Hdac2",
  "Acy1",
  "Klhl5",
  "Lmbrd1",
  "Yes1",
  "Net1",
  "Jrkl",
  "Olfr1396",
  "Trmu",
  "Sppl2a",
  "Hps3",
  "Kcna7",
  "Lrrc25",
  "Cdk13",
  "Mib2",
  "Rhbdl3",
  "Hepacam",
  "Wwox",
  "F12",
  "Zfp444",
  "Krit1",
  "Vprbp",
  "Zfpm1",
  "Cilp",
  "Gm20604",
  "Flna",
  "St3gal6",
  "Wisp2",
  "Alox12",
  "Manbal",
  "Clec2e",
  "Tpp2",
  "Plce1",
  "Ring1",
  "Ccdc25",
  "Itgb7",
  "Zfp930",
  "Pdlim7",
  "Prr14l",
  "Pcf11",
  "Dhfr",
  "Cdkn2b",
  "Adrb2",
  "Csde1",
  "Nudt9",
  "Eif4ebp3",
  "Arx",
  "Rsrp1",
  "H2afv",
  "Rbpms2",
  "Phldb2",
  "Epb4.2",
  "8430419L09Rik",
  "Calr3",
  "Mgea5",
  "2900026A02Rik",
  "Spns1",
  "Ryk",
  "Dag1",
  "Tex13",
  "Mgat1",
  "Zbed3",
  "Tsku",
  "Ctns",
  "Notch4",
  "Mroh7",
  "Sept6",
  "Rmi2",
  "Mybph",
  "Whsc1",
  "Tle3",
  "Banp",
  "Grm3",
  "Prdx3",
  "Cyp4f37",
  "Smim7",
  "Rasd1",
  "Gigyf2",
  "Mcoln1",
  "Ahctf1",
  "Zfp574",
  "Zfp641",
  "Kif19a",
  "Bend6",
  "Sec11a",
  "Rhou",
  "Fsd1l",
  "Klhl26",
  "639606",
  "Kansl1",
  "Smg7",
  "Fam102a",
  "Nodal",
  "Tmem125",
  "Galnt12",
  "Zcchc17",
  "Upf1",
  "Smg9",
  "Phf13",
  "Prr5",
  "U2surp",
  "Prkab2",
  "Rpl3l",
  "Ufm1",
  "Xlr4b",
  "Ubb",
  "Dock3",
  "Myadml2",
  "Samd1",
  "Sat2",
  "Tubg2",
  "Cyp11a1",
  "Add1",
  "Fth1",
  "Sp140",
  "100862437",
  "101056381",
  "Bud13",
  "Cacna1g",
  "Tex2",
  "74463",
  "Huwe1",
  "Ggt1",
  "Fam198b",
  "Tekt4",
  "Tars2",
  "Reps2",
  "Hnrnpa0",
  "Jsrp1",
  "Lct",
  "Ctu2",
  "Pla2g7",
  "Snn",
  "Pop1",
  "Ncam1",
  "4930503L19Rik",
  "Fkbp6",
  "Lsm4",
  "Rnf217",
  "Ido2",
  "Kif24",
  "Plxna2",
  "Gm15319",
  "Etnppl",
  "Sar1a",
  "Dlg3",
  "Hspbap1",
  "Zmat5",
  "Plekho1",
  "Rfc4",
  "Nsa2",
  "Adam10",
  "Fas",
  "Ina",
  "Gm14440",
  "AC087559.2",
  "Ccdc84",
  "Daglb",
  "Cfap36",
  "Trip11",
  "Rnf157",
  "Rnpep",
  "Mon2",
  "Ihh",
  "Tal1",
  "Pex10",
  "Nckap5",
  "Wdr90",
  "Naa40",
  "Tomm20l",
  "Rad9b",
  "Mtrr",
  "Rad21",
  "Ccdc14",
  "Ikbkg",
  "Crabp2",
  "Ndufaf3",
  "Dym",
  "Nap1l2",
  "Ttf1",
  "Tgoln1",
  "Tmem43",
  "Lin54",
  "Med30",
  "5430435G22Rik",
  "A430105I19Rik",
  "Zmiz2",
  "100048499",
  "Fam71e1",
  "Tnfsf9",
  "Ccdc80",
  "Pla2g2f",
  "Sla",
  "Olfr212",
  "Mprip",
  "A530064D06Rik",
  "Ginm1",
  "Mcmbp",
  "Adprh",
  "Prpf39",
  "Rasgrp1",
  "Eif1b",
  "Trappc12",
  "Rqcd1",
  "Fli1",
  "101056514",
  "Chn1",
  "Gkn3",
  "Srpk2",
  "Mrps23",
  "AI846148",
  "Tnpo2",
  "Arhgdia",
  "Chst8",
  "Mob4",
  "Cldn11",
  "Cldn15",
  "Copg2",
  "Rasgef1b",
  "Arg2",
  "Irs1",
  "Fbxw10",
  "Abcc4",
  "Bhlhe41",
  "Lman1",
  "Cxadr",
  "Tshz1",
  "Bcar3",
  "Cobl",
  "Wdr83",
  "Ctla2b",
  "Rab4b",
  "Abca5",
  "Plod1",
  "Poc1a",
  "Gale",
  "100039826",
  "Nsl1",
  "Zfp52",
  "Glod4",
  "Lemd3",
  "110558",
  "Pofut1",
  "Krt25",
  "Themis2",
  "Pnpla5",
  "Ltb4r2",
  "Snapc3",
  "Atg7",
  "Zyx",
  "Ubl3",
  "Trnt1",
  "Slc25a31",
  "Aldh16a1",
  "Ptp4a2",
  "A3galt2",
  "Serpina9",
  "Flad1",
  "Gpr158",
  "Serpina3m",
  "Insig2",
  "Eif2s1",
  "Nxph3",
  "Cass4",
  "Mettl18",
  "Adat2",
  "Srpx",
  "Pms1",
  "Rps10",
  "Gramd1b",
  "Pgbd5",
  "Fbxo32",
  "Anapc7",
  "Fcgr3",
  "Mapk8",
  "Prpf4",
  "Ppp2r3c",
  "Aars2",
  "Rasal1",
  "Cog8",
  "Acbd6",
  "Pdzrn4",
  "Eln",
  "Dsc1",
  "Crebbp",
  "Synrg",
  "Il10rb",
  "Mtcp1",
  "Snx6",
  "Mmp21",
  "Nfix",
  "Gse1",
  "Elovl2",
  "Lonrf3",
  "Rad51b",
  "Cwf19l2",
  "Rela",
  "Lrg1",
  "Prdx6",
  "A230046K03Rik",
  "Xpnpep1",
  "Rhobtb3",
  "Pisd",
  "Tnfaip2",
  "Ndrg3",
  "Zcchc18",
  "Lmln",
  "Ifitm10",
  "C4bp",
  "Scarf2",
  "Morn1",
  "Kcnd3",
  "Fam159a",
  "Sdpr",
  "Serf1",
  "Arl6ip6",
  "Gm6583",
  "Eya4",
  "Sdsl",
  "Hspg2",
  "Cyp2d22",
  "Trappc2l",
  "Nrf1",
  "Mccc2",
  "Spopl",
  "Lrrfip2",
  "Aff1",
  "Slc39a8",
  "Drg1",
  "Tnfsf10",
  "Shcbp1",
  "Rnf40",
  "Pou4f1",
  "Abt1",
  "Kat2b",
  "Lysmd1",
  "Lamtor5",
  "100042625",
  "Dok3",
  "Fktn",
  "Tmem98",
  "Aifm2",
  "Cdh26",
  "Arnt",
  "Nagpa",
  "Ddx6",
  "Rufy2",
  "Gatad2a",
  "Atp5sl",
  "Proc",
  "Fam53b",
  "Stap2",
  "Morn2",
  "Slc26a8",
  "Lst1",
  "F9",
  "Chrm1",
  "1700123O20Rik",
  "Fam83h",
  "Rspo3",
  "Spg20",
  "Opa1",
  "Ccdc33",
  "Tmed3",
  "Cdc42se1",
  "Spic",
  "Bst1",
  "Trmt5",
  "Hmg20a",
  "Samd9l",
  "Dtna",
  "Aldh3b1",
  "Btla",
  "Trim2",
  "Mex3a",
  "Tmem192",
  "Eps8l2",
  "Alpl",
  "Dusp8",
  "Rpgrip1",
  "Atp5g1",
  "Cox8b",
  "Slc25a38",
  "Cd164",
  "Rgs5",
  "Gm14548",
  "Pmel",
  "Ubqln1",
  "Tmem42",
  "Tuba4a",
  "Entpd3",
  "Wdr91",
  "Nipa1",
  "Zkscan5",
  "Lpcat2b",
  "Hap1",
  "Tpst2",
  "Vmac",
  "Anxa9",
  "Mocos",
  "Mas1",
  "Nr1h4",
  "Tfip11",
  "Appl2",
  "Tlr2",
  "Pogz",
  "Zfp229",
  "Kpna4",
  "Wdr78",
  "Ide",
  "Them7",
  "Stac2",
  "Sra1",
  "D630039A03Rik",
  "Atxn10",
  "Trappc1",
  "Fbxo27",
  "Hnrnpu",
  "Zfp354b",
  "Pnpla6",
  "H13",
  "Emc1",
  "Thnsl2",
  "Tpst1",
  "Tmem30b",
  "Tmco4",
  "Idnk",
  "Ptafr",
  "Gstm7",
  "Vat1",
  "Atp11c",
  "Zfp553",
  "Degs2",
  "Sh2b3",
  "Ticrr",
  "Zhx2",
  "Abcb1b",
  "Slc7a2",
  "Wdr93",
  "Nr3c2",
  "Zdhhc17",
  "Drp2",
  "Tor1aip2",
  "Ppm1f",
  "Tcf7l1",
  "Pard3b",
  "Eif4g3",
  "Napg",
  "Foxd3",
  "Plscr1",
  "Trafd1",
  "Il15ra",
  "Gosr2",
  "Vwa8",
  "Irgm2",
  "Pced1a",
  "E2f7",
  "Fam229b",
  "Cct3",
  "Sit1",
  "Exoc6b",
  "Cd180",
  "Bsg",
  "Pax6",
  "Taok1",
  "Ces1f",
  "Arrdc1",
  "Emd",
  "Dennd4a",
  "Cnih2",
  "Plxna4",
  "Ermap",
  "Hdx",
  "Gm14288",
  "Map3k4",
  "Tnip1",
  "Son",
  "Scn2a1",
  "Fut10",
  "Mdn1",
  "Npnt",
  "Hirip3",
  "Il18rap",
  "Ust",
  "Arfgef2",
  "Gripap1",
  "Mbip",
  "Podn",
  "Lamb3",
  "Slc35g2",
  "Chst2",
  "Rictor",
  "Cstf2",
  "Zfp57",
  "Luc7l2",
  "Plin1",
  "Pmm2",
  "Ovol1",
  "Gas1",
  "Zfp595",
  "Ufsp2",
  "Tmem178b",
  "Ahsa1",
  "Slc25a16",
  "Tnks",
  "Zfp280d",
  "Rab26",
  "Epb4.1l4a",
  "Pdhb",
  "640972",
  "Tmbim6",
  "Thumpd2",
  "Socs7",
  "Maf1",
  "Ppapdc2",
  "Gsk3a",
  "Oaz1",
  "Urod",
  "4930579G24Rik",
  "Mre11a",
  "Spryd3",
  "Cspp1",
  "Spcs2",
  "C1qtnf9",
  "Dagla",
  "Acrbp",
  "Ssfa2",
  "Aftph",
  "Adm",
  "Il6st",
  "Dalrd3",
  "Bag6",
  "Ipp",
  "Cog7",
  "Meis3",
  "Ormdl2",
  "Ugt2b1",
  "Trp53inp1",
  "Fam135a",
  "Angpt1",
  "Dnajc25",
  "Zfp607",
  "Mybphl",
  "Rhpn1",
  "Lamc2",
  "Timm50",
  "Slc27a2",
  "Ahcyl1",
  "Hes5",
  "Iqsec2",
  "Shq1",
  "Fbxo3",
  "Slfn4",
  "Zfp385b",
  "Rassf5",
  "Ehbp1l1",
  "Tbc1d2b",
  "Ifi27",
  "Lep",
  "Lima1",
  "Upb1",
  "Myo18b",
  "Dsg3",
  "Herc4",
  "Bckdk",
  "Slc29a1",
  "Mmp9",
  "Memo1",
  "Rarb",
  "Abhd3",
  "Naca",
  "Selenbp1",
  "Ccdc58",
  "Ifi202b",
  "Atxn2l",
  "Adamtsl2",
  "Hist1h2bc",
  "Hist1h2bh",
  "Hist1h2bj",
  "Hist1h2bl",
  "Cldnd1",
  "Gja4",
  "Wtip",
  "Dnaaf5",
  "Kdm3b",
  "319974",
  "Cpsf4",
  "Adamts5",
  "Hoxb5",
  "Foxj1",
  "Slc39a3",
  "Cyp4f18",
  "Nnmt",
  "Znrd1as",
  "Prkci",
  "Znrf1",
  "Zfp27",
  "Apoa1bp",
  "Sncaip",
  "Pdia4",
  "Edrf1",
  "Dnmbp",
  "Gm13157",
  "666648",
  "Pex11a",
  "Rims4",
  "Rusc1",
  "Pstk",
  "100042069",
  "Parp12",
  "Neu1",
  "Duox2",
  "Lypd6",
  "Wdr1",
  "Mblac2",
  "Herc3",
  "100042074",
  "224829",
  "Slc39a4",
  "Plac8l1",
  "Olfr56",
  "Dnajb12",
  "Lrat",
  "Diap2",
  "Zfp488",
  "Mxra8",
  "6720489N17Rik",
  "Srsf10",
  "Nxnl2",
  "Nek6",
  "Pcsk1",
  "Clec4a2",
  "Rab3d",
  "Jak3",
  "Zfp712",
  "Trappc3",
  "Pmp22",
  "Taf6l",
  "Doc2g",
  "Cav1",
  "Fbrsl1",
  "Pla2g12b",
  "Rnf169",
  "Bcas2",
  "Kifc2",
  "Ftl1",
  "Med21",
  "Slc29a2",
  "Cacna2d3",
  "Hp",
  "Mapk10",
  "Tefm",
  "Zfp704",
  "Ncaph2",
  "Ccnb1ip1",
  "Cdr2l",
  "Rmdn2",
  "Prickle2",
  "Maz",
  "Lamtor3",
  "Cnppd1",
  "Dpep1",
  "Yipf2",
  "Glb1",
  "Psma8",
  "Adgrg1",
  "Sh2d6",
  "Dnase2b",
  "Gadd45a",
  "Mpst",
  "Nup153",
  "Cct7",
  "Cisd3",
  "Izumo1",
  "AC087559.2",
  "Vstm2b",
  "Gpm6a",
  "Hhat",
  "Dhcr24",
  "Car7",
  "Cast",
  "Rdh10",
  "Rasl10a",
  "Slit2",
  "Hist1h2bn",
  "Ikbke",
  "Sec1",
  "Rfx4",
  "Sept1",
  "Pdilt",
  "Golga1",
  "H2-Q10",
  "Abcc5",
  "Gria3",
  "Zfp526",
  "Ank3",
  "Klhl17",
  "Ube2e3",
  "100503217",
  "Ydjc",
  "Hk3",
  "Ms4a4c",
  "Pkib",
  "Cmklr1",
  "Zfp521",
  "Ccsap",
  "Brpf1",
  "Gabrb3",
  "Zfp808",
  "Actn4",
  "Lao1",
  "Plekhb1",
  "277089",
  "Adap1",
  "Oxld1",
  "Yipf7",
  "Tmem14c",
  "Asb14",
  "Nifk",
  "Fbxl8",
  "Cd14",
  "Rab28",
  "Pxmp4",
  "Timp3",
  "Prim2",
  "Klhl35",
  "Asrgl1",
  "Sult1a1",
  "Prkcz",
  "Nxpe5",
  "Egfem1",
  "Scyl1",
  "Ppp1r15b",
  "Acadsb",
  "Clec4b2",
  "Rnmtl1",
  "Rab11fip1",
  "Pml",
  "Cav2",
  "Zc3h14",
  "Scrn2",
  "Catsperg1",
  "Zfp191",
  "Lrig3",
  "Cybb",
  "Fkbp1b",
  "Bcl11b",
  "Brca2",
  "Fam83g",
  "Islr",
  "Vamp2",
  "Dnajc5b",
  "Stim2",
  "Lrrc27",
  "Cramp1l",
  "Tmem170b",
  "Il17rc",
  "Impad1",
  "Ift80",
  "Esrp2",
  "Prkrip1",
  "Serpinb6b",
  "Begain",
  "Adamts18",
  "Dis3",
  "Wars",
  "Eef1a2",
  "Ncapd2",
  "Clasrp",
  "Sumf1",
  "B4galt7",
  "Gulp1",
  "Fam188b",
  "Matn2",
  "Endov",
  "Slc8a3",
  "Lrpprc",
  "Mrps17",
  "Mapk14",
  "Agap2",
  "Dedd",
  "Sstr3",
  "Pla2g4a",
  "Zhx3",
  "C330007P06Rik",
  "Myo16",
  "Ms4a4d",
  "Emx2",
  "Tex26",
  "Kti12",
  "Cml2",
  "Rab13",
  "Gstm4",
  "Kif13a",
  "100043027",
  "Prcp",
  "Myom3",
  "5031410I06Rik",
  "E130309D02Rik",
  "Kptn",
  "Gk5",
  "Wwc2",
  "Lcn8",
  "Tm4sf1",
  "Hamp2",
  "Mrpl52",
  "Foxo4",
  "Adig",
  "Zfp954",
  "Inpp5e",
  "Ube2d1",
  "Arrb1",
  "Nr2c2",
  "Npat",
  "Syap1",
  "Zfp932",
  "Mfsd12",
  "Smim15",
  "Nyap1",
  "Mroh8",
  "Wipf2",
  "73407"
// /genes
];
var conditions=[
"SJL_J-ATE_18",
"SWR_J-CTR_138",
"NOD_ShiLtJ-ATE_23",
"SWR_J-ATE_135",
"NOD_ShiLtJ-ATE_27",
"PL_J-ATE_71",
"SJL_J-CTR_15",
"SWR_J-ATE_140",
"FVB_NJ-ATE_60",
"NOD_ShiLtJ-CTR_19",
"NZB_BLNJ-ATE_94",
"NZB_BLNJ-ATE_89",
"NOD_ShiLtJ-CTR_21",
"PL_J-ATE_76",
"SJL_J-ATE_17",
"SWR_J-CTR_137",
"NOD_ShiLtJ-ATE_22",
"PL_J-CTR_74",
"SJL_J-CTR_16",
"PL_J-ATE_75",
"FVB_NJ-ATE_57",
"SWR_J-CTR_134",
"C58_J-ATE_30",
"PL_J-CTR_72",
"C58_J-ATE_29",
"SJL_J-CTR_10",
"A_J-ATE_117",
"SJL_J-ATE_11",
"A_J-CTR_120",
"A_J-ATE_122",
"A_J-ATE_116",
"FVB_NJ-CTR_56",
"NZB_BLNJ-CTR_92",
"C57BL_6J-ATE_109",
"LP_J-ATE_105",
"SWR_J-ATE_139",
"NOD_ShiLtJ-CTR_20",
"A_J-CTR_119",
"NZB_BLNJ-CTR_93",
"LP_J-ATE_98",
"C57BL_6J-CTR_35",
"C57BL_6J-CTR_38",
"FVB_NJ-CTR_52",
"C58_J-CTR_28",
"FVB_NJ-ATE_53",
"FVB_NJ-CTR_51",
"BALB_cByJ-ATE_160",
"C57BL_6J-CTR_39",
"PL_J-CTR_70",
"NZB_BLNJ-ATE_88",
"A_J-CTR_121",
"LP_J-CTR_97",
"C57BLKS_J-CTR_107",
"NZB_BLNJ-CTR_87",
"BALB_cByJ-CTR_158",
"C58_J-ATE_36",
"LP_J-CTR_104",
"BALB_cByJ-ATE_151",
"LP_J-ATE_101",
"C57BLKS_J-ATE_112",
"LP_J-CTR_100",
"C58_J-CTR_32",
"C3H_HeJ-ATE_61",
"DBA_2J-ATE_3",
"C3H_HeJ-CTR_65",
"C57BLKS_J-ATE_108",
"C3H_HeJ-ATE_66",
"BALB_cByJ-ATE_157",
"SJL_J-ISO_14",
"C3H_HeJ-ATE_67",
"LP_J-ISO_102",
"NZB_BLNJ-ISO_90",
"C57BLKS_J-ATE_113",
"C3H_HeJ-CTR_64",
"PL_J-ISO_73",
"BALB_cJ-ATE_80",
"C57BL_6J-ISO_47",
"PL_J-ISO_78",
"NZB_BLNJ-ISO_96",
"SWR_J-ISO_136",
"SJL_J-ISO_13",
"NZB_BLNJ-ISO_91",
"C58_J-CTR_34",
"LP_J-ISO_99",
"A_J-ISO_118",
"I_LnJ-CTR_150",
"C57BLKS_J-CTR_111",
"FVB_NJ-ISO_55",
"SJL_J-ISO_12",
"BALB_cJ-CTR_79",
"C57BL_6J-ISO_59",
"PL_J-ISO_77",
"A_J-ISO_123",
"C3H_HeJ-CTR_63",
"C57BLKS_J-CTR_110",
"LP_J-ISO_103",
"I_LnJ-CTR_147",
"NOD_ShiLtJ-ISO_26",
"BALB_cByJ-CTR_143",
"SM_J-CTR_48",
"FVB_NJ-ISO_54",
"C57BLKS_J-ISO_114",
"A_J-ISO_124",
"SWR_J-ISO_141",
"C57BL_6J-ISO_50",
"FVB_NJ-ISO_58",
"I_LnJ-CTR_153",
"DBA_2J-ATE_6",
"I_LnJ-ATE_146",
"NOD_ShiLtJ-ISO_24",
"SWR_J-ISO_142",
"I_LnJ-ATE_148",
"SM_J-ATE_49",
"C58_J-ISO_31",
"SM_J-CTR_40",
"DBA_2J-ATE_5",
"I_LnJ-ATE_154",
"DBA_2J-CTR_2",
"C58_J-ISO_33",
"NOD_ShiLtJ-ISO_25",
"SM_J-ATE_43",
"C57BLKS_J-ISO_115",
"SM_J-CTR_41",
"CBA_J-ATE_131",
"C57BL_6J-ATE_106",
"CBA_J-CTR_126",
"C58_J-ISO_37",
"BALB_cByJ-ISO_145",
"C57BL_6J-ATE_95",
"BALB_cByJ-ISO_159",
"CBA_J-ATE_132",
"CBA_J-ATE_127",
"BALB_cByJ-ISO_156",
"CBA_J-CTR_125",
"C3H_HeJ-ISO_68",
"DBA_2J-ISO_4",
"I_LnJ-ISO_152",
"I_LnJ-ISO_149",
"C3H_HeJ-ISO_69",
"DBA_2J-CTR_1",
"BALB_cJ-ISO_81",
"I_LnJ-ISO_155",
"SM_J-ATE_42",
"C3H_HeJ-ISO_62",
"DBA_2J-CTR_9",
"SM_J-ISO_44",
"CBA_J-CTR_130",
"SM_J-ISO_46",
"SM_J-ISO_45",
"BALB_cJ-ATE_86",
"BALB_cJ-CTR_85",
"CBA_J-ISO_129",
"CBA_J-ISO_128",
"BALB_cJ-ATE_82",
"DBA_2J-ISO_7",
"CBA_J-ISO_133",
"BALB_cByJ-CTR_144",
"BALB_cJ-ISO_83",
"DBA_2J-ISO_8",
"BALB_cJ-ISO_84"
// /conditions
];
