# Supplementary material for: RNAseq analysis of heart tissue from mice treated with atenolol and isoproterenol reveals a reciprocal transcriptional response
Source: BMC Genomics. 2016 Sep 7;17(1):717. doi: 10.1186/s12864-016-3059-6 (PMC5015234; doi:10.1186/s12864-016-3059-6)
Supplement: Additional file 4: — Supplementary data. Compressed HTML files of 98 expression modules annotated for genes, strains and GO or KEGG terms (see Additional file 3 for navigation details). (GZ 11006 kb) [file 12864_2016_3059_MOESM4_ESM.gz › modules.html/module-96.js]

function showstuff(boxid){
   document.getElementById(boxid).style.visibility="visible";
   document.getElementById(boxid).style.display="block";
}
function hidestuff(boxid){
   document.getElementById(boxid).style.visibility="hidden";
   document.getElementById(boxid).style.display="none";
}
function togglestuff(boxid){
   if (document.getElementById(boxid).style.visibility=="hidden") {
     document.getElementById(boxid).style.visibility="visible";
     document.getElementById(boxid).style.display="block";
     document.getElementById(boxid+".1").style.display="block";
     document.getElementById(boxid+".2").style.display="none";
   } else {
     document.getElementById(boxid).style.visibility="hidden";
     document.getElementById(boxid).style.display="none";
     document.getElementById(boxid+".1").style.display="none";
     document.getElementById(boxid+".2").style.display="block";
   }
}
function togglestuff2(boxid){
   if (document.getElementById(boxid).style.visibility=="hidden") {
     document.getElementById(boxid).style.visibility="visible";
     document.getElementById(boxid).style.display="block";
   } else {
     document.getElementById(boxid).style.visibility="hidden";
     document.getElementById(boxid).style.display="none";
   }
}
function togglestuff3(classid) {
   var Elist=document.getElementsByTagName('span');
   for (var i=0; i<Elist.length; i++) {
     if (Elist[i].className==classid) {
       if (Elist[i].style.visibility=="hidden") {
          Elist[i].style.visibility="visible";
          Elist[i].style.display="block";
       } else {
          Elist[i].style.visibility="hidden";
          Elist[i].style.display="none";
       }
     }
  }
}
           
function findPos(obj) {
     var curleft = curtop = 0;
     if (obj.offsetParent) {
 	do {
	  curleft += obj.offsetLeft;
          curtop += obj.offsetTop;
        } while (obj = obj.offsetParent);
     }
     return [curleft,curtop];
}
function writeCoords(e) {
   var opos=findPos(document.getElementById("expimage"));
   var mouseX=0, mouseY=0;
   if (!e) var e = window.event||window.Event;

   if('undefined'!=typeof e.pageX)
   {
     mouseX = e.pageX;
     mouseY = e.pageY;
   } else {
     mouseX = e.clientX + document.body.scrollLeft;
     mouseY = e.clientY + document.body.scrollTop;
   }
   var pos_x=mouseX-opos[0]-exppos[0];
   var pos_y=mouseY-opos[1]-exppos[2];
   var gene_width=exppos[4];
   var cond_height=exppos[5];
   var gene=genes[Math.floor(pos_x/gene_width)];
   var cond=conditions[conditions.length-Math.floor(pos_y/cond_height)-1];

   document.getElementById("cross.x").style.left=exppos[0]+opos[0]+'px';
   document.getElementById("cross.y").style.top=exppos[2]+opos[1]+'px';

   if (gene) {
     document.getElementById("exp.x").value=gene;
   }
   if (cond) {
     document.getElementById("exp.y").value=cond;
   }

   if (pos_x > exppos[1]-exppos[0]) { 
     mouseX = mouseX - pos_x + exppos[1]-exppos[0];
   } else if (pos_x < 1) {
     mouseX = mouseX - pos_x;
   }
   if (pos_y > exppos[3]-exppos[2]) {
     mouseY = mouseY - pos_y + exppos[3]-exppos[2]-2;
   } else if (pos_y < 1) {
     mouseY = mouseY - pos_y - 2;
   }
   document.getElementById("cross.x").style.top=mouseY + 'px';
   document.getElementById("cross.x").style.display="block";
   document.getElementById("cross.y").style.left=mouseX + 'px';
   document.getElementById("cross.y").style.display="block";
}

var exppos= [ 
50, 7996, 71, 391, 1, 2
// /exppos
];

var genes=[
"Gzmm",
  "Phf5a",
  "Gp5",
  "Irx1",
  "Pdhx",
  "Kcne2",
  "Ccny",
  "Megf8",
  "Rfx1",
  "Elovl4",
  "Eps8",
  "Vps36",
  "Josd2",
  "Zbtb25",
  "Snx19",
  "Plod2",
  "Ruvbl2",
  "Tm9sf1",
  "Phka1",
  "Cx3cl1",
  "Slc39a2",
  "Rhov",
  "Ccdc61",
  "Nkx2-3",
  "Atxn7l2",
  "Gramd4",
  "D17Wsu92e",
  "Kcnn4",
  "Cep128",
  "Trim37",
  "3110082I17Rik",
  "Pcsk6",
  "Gpr61",
  "Snx25",
  "Gcc2",
  "Nacc1",
  "Aurkc",
  "H2afz",
  "Ltbp3",
  "Tex40",
  "Exph5",
  "Bcas1",
  "Guca1b",
  "Ppp1cc",
  "Fam129c",
  "Stk19",
  "Ptchd2",
  "Wee1",
  "Rxra",
  "668114",
  "Slc5a3",
  "Gatad2a",
  "Stk10",
  "Hhipl2",
  "Endog",
  "Celsr3",
  "Krtcap2",
  "1700022I11Rik",
  "Pim3",
  "623174",
  "Adnp2",
  "Pip5k1b",
  "Lactb",
  "Get4",
  "Stmn3",
  "Cotl1",
  "Lat2",
  "Vcp",
  "Tmub1",
  "Pitpna",
  "6430548M08Rik",
  "Ralb",
  "Sox15",
  "Cnep1r1",
  "Fat3",
  "Fam189b",
  "Vps26b",
  "Ier2",
  "Nup98",
  "Zhx3",
  "Zbed5",
  "Cnot10",
  "239611",
  "Kcnc1",
  "1110051M20Rik",
  "Fam222a",
  "Dip2b",
  "Rapsn",
  "Uqcrc1",
  "Zmpste24",
  "Irs3",
  "Tnrc6c",
  "Arfip2",
  "Sfmbt2",
  "Pik3cb",
  "Gls2",
  "Nuak2",
  "Ube2d1",
  "Tmem110",
  "Src",
  "Vkorc1l1",
  "Vps9d1",
  "Draxin",
  "Rpp30",
  "Inip",
  "Plxnb2",
  "Otud1",
  "Npas4",
  "Tbxas1",
  "Smtnl1",
  "Plscr3",
  "Sub1",
  "Gm5640",
  "Fam43b",
  "Hist1h2ao",
  "665503",
  "Mthfd2l",
  "665579",
  "670211",
  "Parp10",
  "Gm1979",
  "100862206",
  "Rraga",
  "Parp2",
  "Atp6v0c",
  "Gtpbp6",
  "Clec11a",
  "Rbbp5",
  "Haus2",
  "Ptk7",
  "Nlrp3",
  "Rnf219",
  "Cited1",
  "Plek2",
  "Rnf166",
  "Faf2",
  "Iqce",
  "Unk",
  "Tsks",
  "Cacna1e",
  "Rapgef4",
  "Slc25a17",
  "Adsl",
  "Mlh3",
  "Spsb3",
  "Rasal1",
  "Fgfr2",
  "Maea",
  "Wnt10b",
  "Stau2",
  "Il1rl1",
  "Lsm5",
  "Agpat2",
  "Ccnl2",
  "Stkld1",
  "C2cd4c",
  "Mex3d",
  "Naa60",
  "Ctr9",
  "Lrrc73",
  "Phf2",
  "Slc11a1",
  "Atpaf1",
  "Tcf3",
  "Kcnab3",
  "Commd3",
  "Creg2",
  "Mvd",
  "Rnf17",
  "Oat",
  "Syvn1",
  "Rsad1",
  "Hspb8",
  "Stk11ip",
  "Pde2a",
  "Cerk",
  "Pcsk2",
  "Arhgap36",
  "Cox11",
  "Zfp296",
  "Aven",
  "Dnajc6",
  "Ugt1a7c",
  "Mtfmt",
  "Tubb4b",
  "Cab39l",
  "Ept1",
  "Med1",
  "Intu",
  "Lrrc2",
  "Letm2",
  "Snrnp70",
  "2210407C18Rik",
  "Mbtd1",
  "Nrp2",
  "Flywch1",
  "Tmco6",
  "Zc3h18",
  "Ccdc64",
  "Pfkfb3",
  "Glyat",
  "Mccc2",
  "Rorc",
  "Cdc20",
  "Yipf6",
  "Rab3il1",
  "Cspg4",
  "Prepl",
  "Klf12",
  "Fbln1",
  "Ttll3",
  "Slc8a1",
  "Neu1",
  "Pcna",
  "Dolk",
  "Mapkbp1",
  "Ube2v2",
  "Fam217b",
  "B4galt2",
  "Zmynd11",
  "Usp46",
  "Slc39a12",
  "Psmd10",
  "1700008F21Rik",
  "Palm",
  "Fdx1",
  "Jun",
  "Dgcr8",
  "Cyp2s1",
  "Cped1",
  "Steap3",
  "Adcy4",
  "Caskin1",
  "Ppp1r35",
  "Liph",
  "Siah1b",
  "Gtf2f1",
  "Rnf130",
  "Tmprss4",
  "Atxn7",
  "Scimp",
  "Gsta4",
  "Dusp27",
  "1190005I06Rik",
  "Ilkap",
  "Cdkn2c",
  "Cadps",
  "Dvl2",
  "Lrba",
  "Arhgef7",
  "Gpr157",
  "Fasl",
  "Smc5",
  "Lama4",
  "Klhl11",
  "Zfp111",
  "Setd2",
  "Prr14",
  "Ube2o",
  "Nudcd1",
  "Nkpd1",
  "Nin",
  "Gtf2e1",
  "Emc2",
  "Tax1bp3",
  "Dpp4",
  "Ptprk",
  "Pi4ka",
  "Gbp4",
  "Cdk9",
  "Snrpe",
  "A230050P20Rik",
  "Slc35e3",
  "Nmb",
  "Hist1h3a",
  "Mvb12a",
  "Egfr",
  "Duox2",
  "Rd3l",
  "Gm11127",
  "Zfyve21",
  "Arhgap25",
  "Mllt3",
  "Ttc22",
  "Hif1a",
  "Hdgfrp3",
  "Decr2",
  "Cpsf2",
  "Coq10a",
  "L3mbtl2",
  "Srl",
  "Enc1",
  "3110002H16Rik",
  "Pfkfb2",
  "Serinc2",
  "Cish",
  "Abhd13",
  "Vps13c",
  "Syne4",
  "Adamts8",
  "Slc16a5",
  "Gm14548",
  "Ambp",
  "Mpzl3",
  "Rpp40",
  "Sstr4",
  "Sec31b",
  "Kcng4",
  "Elfn1",
  "Lrrc36",
  "Fam20c",
  "Atxn2",
  "Arpp19",
  "Fam120c",
  "Ifitm5",
  "Mtus1",
  "Isg20l2",
  "Gk5",
  "Fdft1",
  "Otud6b",
  "Nacad",
  "Ces3a",
  "Scd1",
  "Blzf1",
  "Il21r",
  "Sbspon",
  "Sned1",
  "Dnaaf2",
  "Snx10",
  "Pld3",
  "Spata22",
  "Tspan3",
  "Tmem259",
  "Pidd1",
  "Fscn1",
  "Wfikkn2",
  "Rwdd4a",
  "Slc26a11",
  "Hipk3",
  "Aim1",
  "Abca4",
  "Pla2g6",
  "Kcnh1",
  "Kctd18",
  "Rpl35",
  "Ccdc3",
  "Oard1",
  "Gadl1",
  "Nbeal1",
  "Sh3tc1",
  "Jag1",
  "Wscd1",
  "Plk5",
  "Sorcs2",
  "Tspan5",
  "Plcxd1",
  "Tll1",
  "Otud3",
  "Efnb3",
  "Aurkaip1",
  "Foxr1",
  "Dennd3",
  "Pkd2",
  "Jmjd1c",
  "Fam122a",
  "Coq2",
  "Gusb",
  "Tom1l2",
  "Mllt6",
  "Ppwd1",
  "Gm21698",
  "Mtrr",
  "Dlg5",
  "Map3k2",
  "H2-Q6",
  "C4bp",
  "Gnl2",
  "Gnb1",
  "Smad6",
  "Gdi2",
  "Flad1",
  "Cdan1",
  "Adamts10",
  "Mtss1l",
  "Abhd16a",
  "Pde3b",
  "Gata5",
  "Kcnip3",
  "Slc39a1",
  "Il2rg",
  "100503055",
  "Rptor",
  "Zfp266",
  "Susd3",
  "Sema3e",
  "Stbd1",
  "Cmss1",
  "Fus",
  "Tnik",
  "Igfbpl1",
  "Lcmt1",
  "Cebpz",
  "Misp",
  "Itga2",
  "Gja1",
  "Cby1",
  "Jak2",
  "1110008F13Rik",
  "Negr1",
  "Rrp15",
  "Rltpr",
  "Cpne6",
  "Kbtbd12",
  "Dpp3",
  "Abl1",
  "Zswim7",
  "Trip12",
  "Zcchc4",
  "Pfdn5",
  "Cyp2r1",
  "Pecam1",
  "Rnf207",
  "Gcnt7",
  "Fbxl14",
  "Pprc1",
  "Mcts2",
  "Mroh1",
  "Axin1",
  "Insig2",
  "Nepn",
  "Smarcc1",
  "Ftcd",
  "Slc16a13",
  "Crygn",
  "Trim36",
  "Atp1a3",
  "Ndrg1",
  "Galc",
  "Dclre1b",
  "Acot11",
  "Smc1b",
  "Cd55",
  "Ankrd11",
  "Med24",
  "Scn3a",
  "Stat2",
  "Snx9",
  "Plekhj1",
  "Phf10",
  "Klhl36",
  "Paip2",
  "Cyb5d2",
  "Rnf150",
  "Emp2",
  "Lamb2",
  "Slc12a5",
  "Xpo7",
  "Ucn",
  "Nfkbie",
  "Satb2",
  "B3gnt9",
  "Syn2",
  "Rhbdl1",
  "Kirrel",
  "Ryr1",
  "Msi1",
  "Lrrtm1",
  "Vps18",
  "Adam5",
  "Myc",
  "Bcas3",
  "Csrnp2",
  "Prss23",
  "Hpcal4",
  "Sostdc1",
  "Mrpl51",
  "100046628",
  "Drp2",
  "Ccdc51",
  "Wbscr16",
  "Nagpa",
  "Anks1",
  "Ibtk",
  "Slc6a17",
  "Hmgxb4",
  "Crebrf",
  "Fam186b",
  "St3gal1",
  "Elac1",
  "637796",
  "665522",
  "Ace",
  "Gng3",
  "Ulk1",
  "Rtn3",
  "Vmn1r53",
  "Chchd5",
  "Amdhd1",
  "Hmgcs2",
  "Pecr",
  "Gga3",
  "Insrr",
  "Notch4",
  "Drosha",
  "Gm13154",
  "100045367",
  "Atg14",
  "Syp",
  "Avpr2",
  "Ggct",
  "Tmem165",
  "Aagab",
  "Ccdc137",
  "Dpm1",
  "Raver1",
  "Prr22",
  "Trmt61a",
  "4931406P16Rik",
  "Mrpl38",
  "March8",
  "Tbx3",
  "Vps11",
  "Gtf3c1",
  "Dtwd1",
  "Tnfrsf18",
  "Smpd2",
  "Ggcx",
  "Ppapdc1b",
  "Snrpd2",
  "Cyp3a11",
  "Syt8",
  "Fam83e",
  "Lrrc61",
  "Tpst1",
  "Lbh",
  "Lsm2",
  "Zmat3",
  "Bbs2",
  "Srpr",
  "Rpa3",
  "Oscp1",
  "Mapk1",
  "Slc16a7",
  "Smad5",
  "Zfp12",
  "Dkk2",
  "Cacnb2",
  "Sp6",
  "Satb1",
  "Ntng1",
  "Ell",
  "Golph3l",
  "Steap1",
  "100862515",
  "E2f4",
  "Tspan31",
  "Prodh2",
  "Mark4",
  "Txndc15",
  "Pla2r1",
  "Os9",
  "Tmem62",
  "Colec11",
  "Zscan26",
  "Fpr2",
  "Zfp687",
  "Rgs16",
  "Klra1",
  "Arsi",
  "Grin2a",
  "Ncl",
  "Arl6ip5",
  "Serinc1",
  "Art1",
  "Mtfp1",
  "Nob1",
  "Noxo1",
  "Hist1h1b",
  "Pcdhb22",
  "Myo9b",
  "Gemin6",
  "Mrpl37",
  "Irf8",
  "Bmp5",
  "Kbtbd11",
  "Cep104",
  "Piwil2",
  "Polr2d",
  "Grina",
  "Cth",
  "Ppp1r11",
  "Serpina3f",
  "Nova1",
  "Pgam5",
  "Col15a1",
  "Fhit",
  "Kdm6b",
  "Atp11a",
  "Slc7a4",
  "Sstr2",
  "Tcf20",
  "Cox4i1",
  "Gimap1",
  "Tfr2",
  "Nup214",
  "Adrm1",
  "Zfp513",
  "Psmf1",
  "Ctbs",
  "Ggt6",
  "Kcne1l",
  "Fam131c",
  "Krt7",
  "Hhatl",
  "Smyd1",
  "Ppil4",
  "Ubr1",
  "Sh3yl1",
  "Adora2a",
  "Stam2",
  "Zmym6",
  "Mmp23",
  "Dync2h1",
  "Acp1",
  "Nup62cl",
  "Ankrd39",
  "Paqr5",
  "Tomm40l",
  "Zfp114",
  "Ntng2",
  "Fuom",
  "Lrrc8c",
  "Krt18",
  "Cfd",
  "Tmem132c",
  "Ireb2",
  "Mcm9",
  "Pde3a",
  "Tmem151a",
  "Ntn1",
  "Egln2",
  "Paox",
  "Sbk3",
  "Oraov1",
  "Cryba4",
  "Tada2b",
  "Ccdc68",
  "Shoc2",
  "Clcf1",
  "Tst",
  "Aga",
  "Barx2",
  "Ncaph",
  "Pitx1",
  "Rrp8",
  "1700019B03Rik",
  "Fam81a",
  "Qars",
  "Rfc2",
  "Anapc15",
  "Slc4a1ap",
  "Rnf31",
  "Gns",
  "Epm2a",
  "Tbx15",
  "Atxn7l3",
  "Fbxl7",
  "Avpi1",
  "Cdk14",
  "Haus4",
  "Tfpi2",
  "Scyl3",
  "Sell",
  "Acot9",
  "Gpr19",
  "Wdr62",
  "Actb",
  "Anapc11",
  "Btnl2",
  "Tada2a",
  "Adcy8",
  "Hmgn2",
  "Capg",
  "Cpm",
  "C77080",
  "Ccdc113",
  "Cyb5b",
  "Cog1",
  "Narfl",
  "Dlec1",
  "Sypl2",
  "Zswim4",
  "Dnajc28",
  "Pdia4",
  "Acot2",
  "Chd7",
  "Rnf151",
  "Nr5a2",
  "Tsc22d4",
  "Aunip",
  "Neurl3",
  "Tmem9",
  "Enthd2",
  "Lpcat4",
  "Dok2",
  "Mid1",
  "Zscan12",
  "Zfp446",
  "Plxnb1",
  "Hyal1",
  "Pacrg",
  "Crb1",
  "Tmem39b",
  "Foxs1",
  "Aim2",
  "Zfp825",
  "Fam98b",
  "Trim27",
  "Plvap",
  "Dopey2",
  "Iqcc",
  "Prdm4",
  "Trmt112",
  "Kcnk2",
  "Popdc3",
  "Dyrk1a",
  "Mtmr1",
  "Mn1",
  "Atp5l",
  "Aqp2",
  "Ccdc28a",
  "Cttnbp2nl",
  "Hr",
  "Pctp",
  "Incenp",
  "Afg3l2",
  "Daam1",
  "Onecut2",
  "Dlat",
  "Etf1",
  "Adam12",
  "Smim11",
  "Armc8",
  "Uqcr11",
  "Eif4a3",
  "P2rx7",
  "Rapgef6",
  "Ccdc88a",
  "Acly",
  "Tbc1d8",
  "Magoh",
  "Sgms2",
  "1810030O07Rik",
  "Klhl38",
  "Cep44",
  "Pts",
  "Fam160b1",
  "Mogat2",
  "Dvl3",
  "BC031181",
  "Fcf1",
  "Psmb4",
  "Fancg",
  "Tnni3k",
  "Ltbp2",
  "Flcn",
  "Ccr7",
  "Mtcp1",
  "Spp1",
  "Acp2",
  "Smarce1",
  "B3gnt8",
  "Actc1",
  "Atp8a1",
  "Cic",
  "Prkag2",
  "Tpgs2",
  "Nog",
  "Cdc16",
  "Mrps14",
  "Hook2",
  "Cdc42bpg",
  "Iqcg",
  "Serpina3k",
  "Ckap5",
  "Mut",
  "Dxo",
  "Plekhg2",
  "Ebp",
  "Cops7a",
  "Tnk2",
  "Klra5",
  "Nkd1",
  "Itm2c",
  "Eif3k",
  "Sptan1",
  "Pspn",
  "Ccl17",
  "Slc4a2",
  "Nudt14",
  "Pold3",
  "Nat2",
  "Ctsc",
  "Six1",
  "Med31",
  "100502777",
  "Tbcc",
  "Gabre",
  "Syt5",
  "Lsm7",
  "Ddi2",
  "Cmbl",
  "Zfp867",
  "Ppargc1a",
  "Arhgef5",
  "Parp14",
  "Capn15",
  "Fstl5",
  "Zfp318",
  "Lipg",
  "Nkain4",
  "Dlg2",
  "Wnt4",
  "Slc37a4",
  "Psmb5",
  "Zgpat",
  "Zfp280b",
  "D230025D16Rik",
  "Sin3a",
  "Kif1b",
  "Gucy2g",
  "Ubac2",
  "Fubp1",
  "Slc18b1",
  "Xpo5",
  "Btf3l4",
  "Rnf123",
  "Ak2",
  "Txlnb",
  "Oaf",
  "Slc26a10",
  "Apon",
  "Cxxc4",
  "Chgb",
  "Spink4",
  "Pak3",
  "Ahdc1",
  "F8",
  "Fech",
  "Ift74",
  "Tti1",
  "Stx17",
  "Cbx1",
  "Farsb",
  "Grn",
  "Phyhd1",
  "Dgcr6",
  "Nthl1",
  "Zdhhc12",
  "Dtl",
  "Fbxl6",
  "Nxpe2",
  "Stat5a",
  "Cpq",
  "Cacna2d4",
  "Pglyrp2",
  "Gpr84",
  "Pilrb2",
  "Casp8",
  "Mstn",
  "Prl8a1",
  "Bahcc1",
  "Pcnxl3",
  "Ica1",
  "Egln1",
  "Uhrf1bp1",
  "Slc38a1",
  "Cdk4",
  "Prmt10",
  "Hrsp12",
  "Baiap2",
  "Zbtb21",
  "Qsox1",
  "Med6",
  "Tmem127",
  "Clk4",
  "Pmepa1",
  "Cdh15",
  "Spr",
  "Dis3l2",
  "Nars2",
  "Sept11",
  "Dhfr",
  "Rsu1",
  "Gpr35",
  "Pate2",
  "Bzrap1",
  "Ppm1j",
  "Ndufb9",
  "Tbx20",
  "Zkscan7",
  "Rwdd1",
  "Taf1b",
  "Zcwpw1",
  "Tmppe",
  "Phf8",
  "Hira",
  "Fbxw5",
  "Rab3gap2",
  "Cbx3",
  "BC027231",
  "Sgms1",
  "633417",
  "101055761",
  "Hipk1",
  "Zfp330",
  "Prr36",
  "Tmc6",
  "Nyx",
  "Rbms2",
  "Pafah1b2",
  "Prpsap1",
  "Ppp2r2b",
  "101056688",
  "Ankrd13d",
  "Psmc6",
  "Ttll12",
  "Apoc3",
  "Dnah7c",
  "Adprhl2",
  "Sumf1",
  "Dynlt1b",
  "Igfbp7",
  "Mc2r",
  "Cln6",
  "Stt3b",
  "Pak6",
  "Ppargc1b",
  "Lyrm7",
  "Fbxo32",
  "Pex7",
  "Lypla2",
  "Rab35",
  "Mast4",
  "Tpsb2",
  "Hal",
  "Gypa",
  "Inha",
  "Maob",
  "Mmp12",
  "Syt15",
  "Hipk4",
  "Mtmr7",
  "Polr2h",
  "Glg1",
  "Etl4",
  "Kit",
  "Barhl1",
  "Bcl2l2",
  "Itgae",
  "Ddah2",
  "Epn1",
  "Socs1",
  "Rmdn1",
  "Slc45a4",
  "Emc3",
  "Acpp",
  "Taf6",
  "4931429I11Rik",
  "Mob1b",
  "Eif2ak4",
  "Shisa7",
  "Npc1",
  "Slc2a3",
  "Hs6st2",
  "Lppr1",
  "Slc27a3",
  "Tead3",
  "Plxdc1",
  "Rab31",
  "Rpl27",
  "Mthfsl",
  "Tbc1d24",
  "Inppl1",
  "Sox12",
  "Cry1",
  "Pkn3",
  "Rac3",
  "Apmap",
  "Cd209b",
  "Spag6l",
  "Ankrd42",
  "Anks4b",
  "Zfp618",
  "Vstm2l",
  "Hmox2",
  "Zscan22",
  "Rnf32",
  "Gpat2",
  "Rabepk",
  "Pdlim1",
  "Urb1",
  "Lrrn1",
  "Gas2l1",
  "Fam174b",
  "Rpain",
  "Tmem88",
  "Tekt5",
  "Sgcd",
  "Polr2k",
  "Kdm5b",
  "Sbno2",
  "Gpr85",
  "Fam72a",
  "Ces2e",
  "Metrn",
  "Klhl18",
  "Zmat4",
  "Sf3b4",
  "Ncapd3",
  "Gli3",
  "Clta",
  "Trub2",
  "Dapk2",
  "Tgfb3",
  "Polr2f",
  "BC017643",
  "Ints6",
  "Plcb2",
  "4933405L10Rik",
  "Pitrm1",
  "Preb",
  "3010026O09Rik",
  "Morc4",
  "Fam185a",
  "Slc25a45",
  "Hint2",
  "AI837181",
  "4930539E08Rik",
  "Vwc2",
  "Dbr1",
  "Phf7",
  "Ptgds",
  "Numb",
  "Rnd2",
  "Pde4c",
  "A630001G21Rik",
  "Gng13",
  "Emx2",
  "Smchd1",
  "Fyn",
  "Gpcpd1",
  "Mfrp",
  "Rps6",
  "241621",
  "Slc30a10",
  "Mctp2",
  "Cst10",
  "Pdcl3",
  "Tma7",
  "Smim3",
  "Mtif3",
  "Akap2",
  "Sepp1",
  "Lgals9",
  "Psmd1",
  "Muc4",
  "Nfatc4",
  "Ten1",
  "Sf3a3",
  "Fam26e",
  "Bik",
  "Tfam",
  "Dut",
  "Sfxn5",
  "101056370",
  "Ppap2a",
  "Cyp2a5",
  "Ctnnd2",
  "Henmt1",
  "Znrf2",
  "Clec4f",
  "Sh3d19",
  "Slc6a6",
  "Ndufs3",
  "Ubash3b",
  "Plekha7",
  "Lamp2",
  "Zfp964",
  "100505015",
  "BC051019",
  "Orai2",
  "Map3k6",
  "Pde4a",
  "546058",
  "Cdhr5",
  "Rassf1",
  "Trak2",
  "Rrp9",
  "Sigirr",
  "Bhlhe40",
  "Tmem41a",
  "Sacs",
  "Hif3a",
  "Camkk2",
  "C1ql1",
  "Gltscr2",
  "Sox17",
  "Ptp4a2",
  "Tspo",
  "Sec61a1",
  "Syt2",
  "Amz2",
  "Hey2",
  "Clhc1",
  "Epha3",
  "Ltbr",
  "Ints8",
  "74463",
  "Lyrm4",
  "Odf3l1",
  "Tnn",
  "Plekhn1",
  "Tmem55a",
  "Pla2g7",
  "1810009A15Rik",
  "Ogdh",
  "Lppr3",
  "Trem1",
  "Gabrr1",
  "Endod1",
  "Tk1",
  "Acadvl",
  "Mns1",
  "Tle1",
  "Grm7",
  "Aox2",
  "Ctsw",
  "Lama2",
  "Mboat7",
  "Sppl3",
  "Ccl6",
  "Gatm",
  "Prc1",
  "Ccdc67",
  "Maoa",
  "Rbms3",
  "Kars",
  "Mrps12",
  "Babam1",
  "Lyz1",
  "Lad1",
  "Gipc1",
  "C330018D20Rik",
  "Dhrs7c",
  "Fam83h",
  "Rasgrp2",
  "Atp2b3",
  "Amfr",
  "Bex1",
  "Gatsl2",
  "Hist3h2ba",
  "Fitm2",
  "Prex2",
  "Spg7",
  "Crhbp",
  "C1galt1c1",
  "Abcb6",
  "Tor2a",
  "Ptprr",
  "Pdlim7",
  "Socs6",
  "Syt3",
  "Ppfia1",
  "Cntn4",
  "Topors",
  "Dusp3",
  "Mafb",
  "Ppid",
  "Grik3",
  "Fam228b",
  "Sf3b6",
  "Rhof",
  "Glud1",
  "Cks2",
  "Il3ra",
  "Ms4a6c",
  "Nos3",
  "2310014L17Rik",
  "Mrps31",
  "1700030J22Rik",
  "Rdh14",
  "Syt13",
  "Gbe1",
  "Adam15",
  "Tmcc2",
  "Cryzl1",
  "Ddr1",
  "Alkbh6",
  "Sec24d",
  "Cdk19",
  "Taf11",
  "Timm44",
  "Mrps2",
  "Wwp2",
  "Pla2g4e",
  "Hint1",
  "Zfp260",
  "Il16",
  "Spin1",
  "Pbrm1",
  "Hscb",
  "Camta1",
  "C3ar1",
  "674846",
  "Ckap4",
  "Lepr",
  "Prkcz",
  "Nebl",
  "Marco",
  "Ostf1",
  "Ddx58",
  "Pde6h",
  "Alkbh5",
  "Gon4l",
  "Clec3b",
  "Wbscr17",
  "Clec4e",
  "Icam4",
  "Trappc11",
  "Hspa1a",
  "Snx29",
  "Kctd1",
  "Tbc1d17",
  "Akap9",
  "Schip1",
  "Cpsf3l",
  "Wdr18",
  "Ica1l",
  "Gng5",
  "Ccrl2",
  "Tmem120b",
  "Zc3h11a",
  "Rbmx",
  "Ifi203",
  "Wdr61",
  "Nudt12",
  "Prkcq",
  "Ephb4",
  "Atic",
  "Celf4",
  "Tmed4",
  "Serhl",
  "Kif17",
  "Pcp4",
  "Eci2",
  "Naprt",
  "Ckap2l",
  "Apobec3",
  "Enox2",
  "Zfp449",
  "Tmtc4",
  "Snx32",
  "Slc24a4",
  "Crkl",
  "Qrfp",
  "Sult6b1",
  "Arl5c",
  "Cyp4f18",
  "Setd5",
  "Srebf1",
  "Cyct",
  "Rnf126",
  "Ulk3",
  "Ppm1h",
  "2310007L24Rik",
  "Ticrr",
  "Cflar",
  "Fxn",
  "Rabgef1",
  "Kras",
  "Zfp410",
  "Cxadr",
  "Nxph4",
  "Ddx39",
  "Abcb7",
  "Hspbp1",
  "Stard6",
  "Alg12",
  "Ehd4",
  "Lrp10",
  "Rpl37a",
  "Exoc2",
  "Sepsecs",
  "March1",
  "Ribc1",
  "619941",
  "Bnip1",
  "Klra8",
  "100862433",
  "Lig3",
  "Copz1",
  "Slc25a25",
  "Radil",
  "Coro2a",
  "Erich6",
  "Plekha8",
  "Tanc2",
  "Kdelc1",
  "Rsph3b",
  "Gdf15",
  "1700101E01Rik",
  "Map2k1",
  "Cdkn3",
  "Tgds",
  "Epb4.2",
  "Krt8",
  "Emc9",
  "Ccdc89",
  "Pilra",
  "Lyrm2",
  "Lta",
  "Cyb5rl",
  "Tmem140",
  "Corin",
  "Aars2",
  "Pdzrn3",
  "Cldn9",
  "Mgst1",
  "Pikfyve",
  "Zfp574",
  "Osbpl2",
  "Slc38a9",
  "Pik3r1",
  "Dhx35",
  "Axl",
  "Mt1",
  "Rpl23",
  "Mrps34",
  "Itga2b",
  "1700007K13Rik",
  "Zfyve19",
  "Abi2",
  "Noc4l",
  "Flrt2",
  "Pnpo",
  "Gdnf",
  "Acsm1",
  "Saa2",
  "Nkd2",
  "Thop1",
  "Snx1",
  "Gm572",
  "Dgat1",
  "Srd5a1",
  "Maff",
  "Dnase1l2",
  "Ccr6",
  "Git1",
  "Wisp3",
  "Sf3b1",
  "Pde8b",
  "Timd4",
  "Rrad",
  "100043670",
  "Mapkapk5",
  "Gm996",
  "Aplf",
  "Hus1",
  "Mrpl13",
  "Sacm1l",
  "Dgki",
  "6430550D23Rik",
  "Phactr1",
  "Cacnb1",
  "234365",
  "Col28a1",
  "Kat5",
  "Mmp14",
  "Snrnp35",
  "Man2c1",
  "Pik3c3",
  "Arpc2",
  "Mdfic",
  "Plau",
  "Rngtt",
  "Efnb2",
  "Cyb5r2",
  "Pcnxl2",
  "Plekhg6",
  "Eif3h",
  "Nr2c1",
  "Tmem176a",
  "Anxa7",
  "Tapbp",
  "Nbeal2",
  "Gorab",
  "6720489N17Rik",
  "Mgarp",
  "Mmgt1",
  "Zswim6",
  "Slit3",
  "Notch1",
  "Haus3",
  "Rab14",
  "Pdpr",
  "Kcnj3",
  "Cdc42ep2",
  "Wdr54",
  "Nek8",
  "Slc9a9",
  "Siglec1",
  "Ido2",
  "Tmx3",
  "Zfp408",
  "Cap1",
  "Lrch4",
  "Col4a3bp",
  "Kif11",
  "Adra1a",
  "Ncoa5",
  "Lrrc3b",
  "Zfp13",
  "Hnmt",
  "Spock2",
  "Tctn1",
  "Ano10",
  "Pepd",
  "100039731",
  "Rnf38",
  "Hnrnpr",
  "Rab34",
  "Slco1b2",
  "100046650",
  "H2-Eb2",
  "Pyroxd2",
  "Ptger3",
  "Ube2m",
  "Vmn2r15",
  "Dync1i2",
  "Olfm1",
  "Rcan2",
  "Mettl14",
  "Gpx8",
  "Gm21981",
  "Ttc1",
  "Ndufc1",
  "101055829",
  "Nr2f1",
  "Man2b1",
  "Dsg1c",
  "Pde6g",
  "Paip2b",
  "Ranbp10",
  "Zfp128",
  "Atp8b4",
  "Dusp9",
  "Brd1",
  "100043217",
  "Tspan12",
  "Kcnmb4",
  "Rtn4r",
  "Far1",
  "Lrrc1",
  "Plin3",
  "Gabarap",
  "3110007F17Rik",
  "Ppp1r12c",
  "Kcnj16",
  "Clic5",
  "Echdc1",
  "Lysmd3",
  "Chtf18",
  "Nuak1",
  "Rbpjl",
  "Ciao1",
  "Tagln3",
  "Clstn2",
  "Tlr6",
  "Gpc2",
  "Uxs1",
  "Vsig10l",
  "Slc30a4",
  "Khdrbs3",
  "Rcan1",
  "Cct8",
  "Spata25",
  "Zfp667",
  "Arhgap35",
  "Pygo1",
  "Armcx5",
  "Tspan13",
  "Phtf1",
  "Osbpl6",
  "Zc3h4",
  "Ascl1",
  "Gapvd1",
  "Dkk3",
  "Slc2a9",
  "Sys1",
  "Dnajb11",
  "Cwf19l2",
  "Tbx6",
  "Id2",
  "C1s1",
  "Map3k3",
  "Gripap1",
  "Etfa",
  "Ufc1",
  "Polk",
  "Kif23",
  "Dnah1",
  "Kcnmb1",
  "Mcee",
  "Sf3b3",
  "AW549877",
  "Maml1",
  "9530068E07Rik",
  "Orm2",
  "Gjc2",
  "Myocd",
  "Fbxo16",
  "Chmp1a",
  "Pdha1",
  "Srebf2",
  "AI413582",
  "Duoxa1",
  "Cdip1",
  "Gnl3l",
  "Ebf3",
  "Areg",
  "Gcgr",
  "Rom1",
  "Dixdc1",
  "Trnp1",
  "Alkbh4",
  "Zmat1",
  "Pla2g4a",
  "Tmem106c",
  "Dnpep",
  "Cr2",
  "Neurl1b",
  "Ptgs2",
  "Nxf2",
  "Sh2d3c",
  "Rnpepl1",
  "Acad10",
  "Snca",
  "Begain",
  "Fosl1",
  "Csrp1",
  "Fam110c",
  "Srpx2",
  "Btbd11",
  "Pitx2",
  "H2afj",
  "Pum2",
  "Catsper2",
  "Eya1",
  "Mybpc1",
  "Gm14137",
  "Myct1",
  "Zfp747",
  "P2rx1",
  "Tpr",
  "Cnot3",
  "Ahi1",
  "Klhdc3",
  "Fpr1",
  "Patz1",
  "Nr6a1",
  "Tbx5",
  "Zfp251",
  "Nrbp2",
  "Gpatch4",
  "Tspyl5",
  "Tmbim1",
  "Zfr2",
  "Rell1",
  "Fkbp7",
  "Pank2",
  "Rcc1",
  "Ubr4",
  "Ufd1l",
  "Tbc1d23",
  "Ghr",
  "Tubb4a",
  "S100a3",
  "Thbs2",
  "Cd209a",
  "Fgfr4",
  "Serpinb6a",
  "Pla2g16",
  "Ptbp1",
  "Crym",
  "Sprr1a",
  "Pcdh10",
  "Mob3a",
  "Fbxo25",
  "Cdh8",
  "Fbxo40",
  "Cgnl1",
  "Zxdc",
  "Cd96",
  "Zkscan17",
  "Abcb11",
  "Dcaf15",
  "Yif1b",
  "Scoc",
  "Dmrta2",
  "Tbrg1",
  "Ube3c",
  "Psmc3",
  "Klhdc9",
  "Ssh3",
  "Rel",
  "Derl2",
  "Slc7a3",
  "Arl11",
  "Ehhadh",
  "Gjd3",
  "Usp4",
  "Abcg5",
  "Ppp1r16a",
  "Cenpl",
  "Nlgn2",
  "Fetub",
  "Spns3",
  "Otc",
  "Ctxn1",
  "Mknk1",
  "Laptm4a",
  "Ube2g1",
  "Cd59a",
  "Eif2ak1",
  "Ptpn7",
  "Mex3b",
  "Vps35",
  "Dph5",
  "Dnmt3l",
  "Sorbs2",
  "Anapc13",
  "Vac14",
  "Tes",
  "Cers1",
  "9430038I01Rik",
  "Hlx",
  "Hadhb",
  "Exoc7",
  "Pld2",
  "Chdh",
  "Adrbk1",
  "Poli",
  "Tnfaip3",
  "Suv420h1",
  "Sdr42e1",
  "C7",
  "B4gat1",
  "Unkl",
  "Setmar",
  "Tfec",
  "Bean1",
  "Fbl",
  "Ldb2",
  "Tcf4",
  "Tmem130",
  "Tmem18",
  "Phldb2",
  "Nckap1l",
  "Vat1l",
  "100040298",
  "Tmem82",
  "Camk1g",
  "Ptp4a3",
  "Adgrb2",
  "Tcaf3",
  "Tert",
  "Dpf1",
  "Cox5a",
  "100046048",
  "Psat1",
  "Atp8b5",
  "Mrfap1",
  "Entpd1",
  "Camk2n2",
  "Slc39a9",
  "Smcr8",
  "9030624J02Rik",
  "Glrx5",
  "Fam63a",
  "Agrn",
  "Adar",
  "Hspg2",
  "Sdhaf4",
  "Aldh1a1",
  "Proser1",
  "Lmod2",
  "Syt6",
  "Shd",
  "Nlrp1a",
  "Nr3c1",
  "Asb15",
  "Tfrc",
  "Pnrc1",
  "Ube4a",
  "Rpl26",
  "Rnf19a",
  "Hoxd9",
  "Fkbp8",
  "Chml",
  "Dpy30",
  "Cep57l1",
  "Aida",
  "Fcgrt",
  "Gm3696",
  "Psmb8",
  "Trim12c",
  "Cox14",
  "Ankrd29",
  "Clec10a",
  "Tceal3",
  "100504959",
  "Mtmr10",
  "Cyp7b1",
  "Zc3h3",
  "Mrpl54",
  "Mrps7",
  "1110004E09Rik",
  "Mrps30",
  "Lsm14b",
  "Use1",
  "Smn1",
  "Fbxl19",
  "Atp6v0e2",
  "Igsf1",
  "Fam69a",
  "Erbb2ip",
  "Pthlh",
  "Akr1a1",
  "Bco2",
  "Fam83g",
  "Setbp1",
  "Cacng6",
  "Ccdc176",
  "Fmo2",
  "Ttll2",
  "Arl1",
  "Fam118b",
  "Ltc4s",
  "78306",
  "Lnx1",
  "Msto1",
  "Fpgt",
  "Wdtc1",
  "Parn",
  "Pira2",
  "Pitpnc1",
  "Rpl17",
  "Usp19",
  "Myh7b",
  "Armcx4",
  "Scml4",
  "Mtmr12",
  "Pcp4l1",
  "100047518",
  "Homer2",
  "Lysmd2",
  "Ap1ar",
  "Pou4f1",
  "Golga1",
  "Hoxb7",
  "Hoxd3",
  "Lrrc45",
  "Mbnl3",
  "Snx18",
  "Wdr92",
  "Prtg",
  "Bcor",
  "Slc16a4",
  "Zdhhc23",
  "Cdk8",
  "Hnrnpa1",
  "Egr2",
  "Nutf2",
  "Gm4631",
  "Rbx1",
  "App",
  "Trpt1",
  "Numbl",
  "Cycs",
  "Keg1",
  "Armcx2",
  "Gimap8",
  "1600012H06Rik",
  "Slc25a4",
  "Scarf1",
  "Chchd10",
  "Praf2",
  "Decr1",
  "Flii",
  "Gng4",
  "Gm4477",
  "100048268",
  "Tle2",
  "Tmem43",
  "Uba5",
  "Trim50",
  "Smug1",
  "Tmem53",
  "Slc4a7",
  "Tmem168",
  "Ssu72",
  "Fam192a",
  "Pex16",
  "Tnfaip8l3",
  "Rmnd5b",
  "Alg2",
  "Tnfsf8",
  "Cacna1b",
  "Dgat2",
  "Pagr1a",
  "S1pr3",
  "Stk24",
  "Elac2",
  "Acaa2",
  "Slc6a20b",
  "Ror2",
  "Plxnb3",
  "Zkscan2",
  "Pianp",
  "Ctf2",
  "Zfp593",
  "Urm1",
  "Rap1gap",
  "Zfp213",
  "Alpk2",
  "Ltb4r1",
  "Tmem63b",
  "Rhog",
  "Dpcd",
  "Mrpl30",
  "Ndufa12",
  "Gkap1",
  "Ube2z",
  "Hjurp",
  "Zfand5",
  "2310022A10Rik",
  "Mettl3",
  "Itpr2",
  "Reep5",
  "Kdm2b",
  "Cxcl12",
  "Rars2",
  "Proser3",
  "Psph",
  "Sap30bp",
  "Dnmbp",
  "Gm13157",
  "Dnajc14",
  "Wrap53",
  "Styx",
  "Otof",
  "Gapdh",
  "Lipo2",
  "101056596",
  "Ddx24",
  "Ppie",
  "Gnai1",
  "Arrdc1",
  "Tars2",
  "Tm6sf1",
  "Efna5",
  "Cdkn2a",
  "Terf2ip",
  "Fbxo42",
  "Rab4a",
  "Ckmt1",
  "Nap1l3",
  "Icmt",
  "Tars",
  "Hjurp",
  "Scn4a",
  "Cyb561d1",
  "Hmha1",
  "Tor4a",
  "Apol6",
  "Ltb",
  "Irx4",
  "L1cam",
  "Adra2c",
  "Slc30a5",
  "Hibadh",
  "Utp18",
  "Ppp1r9a",
  "Foxj1",
  "Rprd1a",
  "Amdhd2",
  "Ubr3",
  "Zfp62",
  "Kifc1",
  "Itgb2",
  "636901",
  "U2af2",
  "Fastkd2",
  "Prrc2b",
  "Nxph3",
  "Foxd2",
  "Bri3bp",
  "Zfp236",
  "Nr1h3",
  "Pvalb",
  "1600015I10Rik",
  "Sipa1",
  "Dars",
  "Ctdsp1",
  "2810021J22Rik",
  "Ybx2",
  "Zfp787",
  "Sucnr1",
  "Adamts14",
  "Mrc1",
  "Gpn2",
  "Zfp341",
  "Slfn8",
  "Mapk11",
  "Zmynd12",
  "Strn3",
  "Slc6a2",
  "Snrpn",
  "Pcgf6",
  "Ybey",
  "Ptcd2",
  "Tmco1",
  "Tmem231",
  "Mfng",
  "Espl1",
  "Samd15",
  "Mylk3",
  "Clpb",
  "Mkl1",
  "Eogt",
  "Anxa8",
  "Prps1",
  "Pard3b",
  "Crh",
  "Rexo4",
  "Prima1",
  "Ptpn14",
  "Dusp6",
  "Itsn1",
  "Cep164",
  "Coa6",
  "Abi1",
  "Ago1",
  "Inadl",
  "Afap1",
  "Ubxn1",
  "Smim24",
  "Postn",
  "Zfp623",
  "Gspt2",
  "Slc39a13",
  "Akr1b8",
  "Hars",
  "Nemf",
  "Gcm1",
  "Cenpa",
  "Sidt2",
  "Dnajc8",
  "Kcnab1",
  "Arhgef2",
  "Idh2",
  "Ptgir",
  "Heph",
  "Sfswap",
  "Hbb-bs",
  "Fabp4",
  "Trim66",
  "Larp1",
  "Nploc4",
  "Hs6st1",
  "Pde10a",
  "Bckdhb",
  "Pfkfb4",
  "Pigp",
  "Kcnh2",
  "Syngr1",
  "Tnip2",
  "Porcn",
  "Slc46a3",
  "Alkbh3",
  "Irf2bp1",
  "Lamb3",
  "Itgb4",
  "Papd5",
  "Clec2d",
  "Pqbp1",
  "Kremen1",
  "Rnf19b",
  "S100a4",
  "5031439G07Rik",
  "Nfkbia",
  "100043059",
  "Gm11710",
  "Zfp512",
  "Ebf4",
  "Mtf2",
  "Atp5j2",
  "Hiat1",
  "Lrmp",
  "Ube2v1",
  "Xkr4",
  "Ext1",
  "Eef1d",
  "Ccr5",
  "Ptges2",
  "Mgst3",
  "Taf5l",
  "Irgm2",
  "Prcc",
  "Tmed7",
  "Dcaf12l1",
  "Siae",
  "Rnf170",
  "Pole3",
  "Ccdc141",
  "Ms4a8a",
  "Nat14",
  "Ift20",
  "Sbno1",
  "Cd46",
  "Fam83d",
  "Alcam",
  "Pex26",
  "Gdap1l1",
  "Rsrp1",
  "Gpihbp1",
  "Cd300ld",
  "Neil1",
  "Dgat2l6",
  "Vtn",
  "Hrk",
  "Uros",
  "Zfp467",
  "Ankhd1",
  "Pkn2",
  "Nova2",
  "Npl",
  "Uqcc3",
  "Fcamr",
  "Wnt11",
  "Kifc2",
  "Ndufa13",
  "Tmco4",
  "Wash1",
  "Cyp2c70",
  "Vrk1",
  "Ergic2",
  "Gm27179",
  "Acat1",
  "Edn3",
  "Tfap2e",
  "Tk2",
  "Jade2",
  "Ndst1",
  "Tnfrsf19",
  "Esyt3",
  "B9d2",
  "Slc29a2",
  "Asb4",
  "Fry",
  "Adra2b",
  "St6gal1",
  "Zfp398",
  "Mal",
  "Slc12a6",
  "Rhebl1",
  "Cetn2",
  "Nubpl",
  "Crot",
  "Rgs10",
  "Tsta3",
  "Lrrc52",
  "Cwf19l1",
  "Tex264",
  "Nqo1",
  "mt-Nd6",
  "Fbxo46",
  "Nudt16",
  "Myrf",
  "Cbr1",
  "Fosl2",
  "Taf15",
  "Bcat1",
  "Actr6",
  "Cldn23",
  "Uqcc1",
  "Kiz",
  "Kmt2a",
  "Cd14",
  "Med27",
  "Fbxw2",
  "Tbx21",
  "2410137M14Rik",
  "Papss2",
  "Map2k5",
  "Tnfsf13b",
  "Mapkapk2",
  "Sost",
  "Gpr12",
  "Angpt2",
  "Shisa6",
  "100503799",
  "Klf8",
  "Sema4g",
  "Mepce",
  "Gata6",
  "Mrpl20",
  "Slc25a20",
  "Ints3",
  "Trip6",
  "Slc12a4",
  "Fam46c",
  "Lipo4",
  "Klhl40",
  "Gpr152",
  "Rpl15",
  "Klhl33",
  "Gsap",
  "Hspb6",
  "Ube2dnl2",
  "A830080D01Rik",
  "Mrps15",
  "BC051142",
  "Cyld",
  "Trim15",
  "Palm2",
  "Sema6b",
  "Taf10",
  "Phospho1",
  "Ttc32",
  "Pmpca",
  "Cyb5a",
  "Nme3",
  "Pxdn",
  "Sema3d",
  "Ppp4c",
  "Slc12a2",
  "Apoc4",
  "Tagln",
  "S100a8",
  "Capn2",
  "Fgf16",
  "Rpl22",
  "Lsm8",
  "Ereg",
  "Acta2",
  "Mmp8",
  "Srbd1",
  "Cnih1",
  "Elavl1",
  "Milr1",
  "Timm17a",
  "Asap3",
  "Mcm8",
  "Osgin1",
  "Scrib",
  "Trpc4ap",
  "Rmnd5a",
  "2810474O19Rik",
  "Mlst8",
  "Art5",
  "Rab44",
  "Anapc4",
  "Dlg1",
  "Spop",
  "Pou2f3",
  "Taf2",
  "Mia2",
  "1110038F14Rik",
  "Slc25a13",
  "Kalrn",
  "Tmem42",
  "Ptger4",
  "Slc1a5",
  "1110017D15Rik",
  "Znhit3",
  "Lmntd2",
  "Naf1",
  "Klhl21",
  "Fam76a",
  "A4galt",
  "Spata20",
  "Eps8l3",
  "Mettl21a",
  "Trub1",
  "Dot1l",
  "Arl14epl",
  "Rnase4",
  "Mefv",
  "Ccp110",
  "Hspa13",
  "Klhl20",
  "Tmem109",
  "Ercc4",
  "Zc3h13",
  "4933402J07Rik",
  "Zbtb37",
  "Spata6",
  "Vamp8",
  "Ralgapa2",
  "Ackr4",
  "Kpna4",
  "Orc3",
  "Aff2",
  "Sun2",
  "Mttp",
  "Lamc2",
  "Elk4",
  "Hpse",
  "Zc2hc1c",
  "Rpl36",
  "Katnb1",
  "Aatf",
  "Cks1b",
  "Mtif2",
  "Sept7",
  "Entpd7",
  "Ncdn",
  "382099",
  "Atp2b2",
  "Cd22",
  "Cdc34",
  "Ctse",
  "Stx16",
  "Ssr1",
  "Llgl2",
  "Paf1",
  "Clmn",
  "Itgb3",
  "H2afy",
  "Ctf1",
  "Zfp329",
  "Pard3",
  "4930402H24Rik",
  "Cpne8",
  "Chp2",
  "Pdxk",
  "Hsf5",
  "Rpa1",
  "Hsd3b5",
  "Zfp113",
  "Ccdc73",
  "Cxcl2",
  "Ppic",
  "Ccdc53",
  "Sema6a",
  "Phf11a",
  "Gnb2",
  "Lrtm1",
  "Mthfd1l",
  "Gnb4",
  "Abhd2",
  "Egr1",
  "Ace2",
  "Tbc1d10c",
  "Crip1",
  "Lasp1",
  "Stra13",
  "Tardbp",
  "Rnf39",
  "Mrps21",
  "Celf5",
  "Plekhh1",
  "Nudt1",
  "Txnl1",
  "Epgn",
  "Rpl12",
  "Sirt1",
  "Hivep2",
  "Aard",
  "Slc4a3",
  "Tusc1",
  "Csf2ra",
  "Fam160b2",
  "Zfp600",
  "Crispld1",
  "Gla",
  "Zak",
  "Hebp2",
  "Cmpk1",
  "Oasl1",
  "Mup18",
  "Spata9",
  "Zfp324",
  "Rrp1",
  "Agbl2",
  "Upf2",
  "Dusp2",
  "Uba7",
  "Thbd",
  "Timm10b",
  "Catsperg1",
  "Pdzd11",
  "Phax",
  "Ush1g",
  "Olfr1420",
  "Ldhb",
  "100504934",
  "Slitrk5",
  "Nicn1",
  "St3gal5",
  "Fam13b",
  "100048613",
  "Aifm3",
  "Itpr3",
  "Gtf2h1",
  "Omp",
  "Mgmt",
  "Vps8",
  "Gm14548",
  "Foxo4",
  "Phrf1",
  "Wasf1",
  "Pin1",
  "Fam161a",
  "S100a6",
  "Cbfa2t3",
  "Itgad",
  "Twf2",
  "Atp5o",
  "Rps24",
  "Strip2",
  "Fcrls",
  "Scaf1",
  "1700010I14Rik",
  "Map2k4",
  "Atp9a",
  "P2ry12",
  "Cdr2l",
  "Dsc1",
  "Lyar",
  "Psmb10",
  "Bcat2",
  "Rundc3a",
  "Ppara",
  "Akr7a5",
  "Zfp707",
  "Slc46a1",
  "Tm2d2",
  "Ccdc102a",
  "668830",
  "Rbm44",
  "Fcrlb",
  "Tcf12",
  "Vash1",
  "Cdh5",
  "Zbtb38",
  "Fastkd3",
  "Speg",
  "Impa1",
  "Slc7a5",
  "Diap1",
  "Rhpn2",
  "Commd8",
  "Asb3",
  "Usp24",
  "Ptprn2",
  "Blcap",
  "Runx1t1",
  "Mmab",
  "101056089",
  "Stard10",
  "Ddhd1",
  "Plrg1",
  "Gpsm1",
  "Isca2",
  "Sh3d21",
  "Gzmk",
  "Tmub2",
  "Zfp937",
  "Lhpp",
  "Gart",
  "Cilp2",
  "Klrk1",
  "Ctla2a",
  "Hbs1l",
  "Grm4",
  "Snapc4",
  "Skiv2l",
  "Bcl2",
  "Pik3ca",
  "Gins2",
  "Sez6l",
  "Tjp3",
  "Polr1c",
  "Slco4a1",
  "Btnl10",
  "Rbm12b1",
  "Polr3c",
  "Vstm5",
  "Micu2",
  "Myh14",
  "Zdhhc16",
  "Aldoc",
  "Ly6a",
  "Scai",
  "Acss1",
  "Pdk1",
  "Crk",
  "Bag4",
  "Kcns1",
  "Clstn3",
  "Sh2d5",
  "Asl",
  "Rtfdc1",
  "Coro6",
  "Gramd1c",
  "Psenen",
  "Serpinb6d",
  "Mrpl17",
  "Ap5z1",
  "Fam219a",
  "Zmynd19",
  "Lyplal1",
  "Cyp27b1",
  "Atp2c1",
  "Trabd",
  "Rin3",
  "Gprin1",
  "Csmd1",
  "Pank4",
  "Dtx4",
  "Smg5",
  "Bri3",
  "Igsf6",
  "Top3a",
  "Coro1b",
  "Slc39a11",
  "Sdk2",
  "Pif1",
  "H3f3a",
  "Ckap2",
  "Slc6a1",
  "Zyg11b",
  "546052",
  "Rlf",
  "2410016O06Rik",
  "Lcat",
  "Tex26",
  "Mmgt2",
  "Gnas",
  "Adamtsl3",
  "Pcdh1",
  "Chrnb1",
  "Uggt2",
  "Lyrm1",
  "Plet1",
  "B4galnt1",
  "Creld1",
  "Ficd",
  "Exog",
  "Mettl10",
  "Rad54l",
  "Nifk",
  "Ubtf",
  "Atxn3",
  "Rnf185",
  "Clstn1",
  "Spata1",
  "Fcna",
  "Fbxo31",
  "Dgcr2",
  "Lilrb4",
  "Cops5",
  "Ap2a2",
  "Vmn1r45",
  "Col26a1",
  "Aebp2",
  "Magee1",
  "Dyrk3",
  "Tstd3",
  "Rpl9",
  "Dpy19l1",
  "Wfdc1",
  "Gna11",
  "Slc25a53",
  "Mb21d2",
  "Rela",
  "Invs",
  "Rab3d",
  "Fam47e",
  "Fscn2",
  "Nub1",
  "Ltbp4",
  "Kcna2",
  "Nsg1",
  "Acsf3",
  "Camkmt",
  "Fam136a",
  "Gas7",
  "Gucd1",
  "Ecd",
  "Il11ra1",
  "100038969",
  "Ndufb4",
  "100861947",
  "Ddx3y",
  "Il9r",
  "Kdm4a",
  "Fancm",
  "Il1rl2",
  "Phf11d",
  "Kpna1",
  "Klk1b22",
  "Klf9",
  "Siglecf",
  "Ttc4",
  "Pcdh19",
  "Dmrta1",
  "S100b",
  "Hexim1",
  "Wdr81",
  "Tarbp2",
  "Arhgef28",
  "638399",
  "Pfdn6",
  "Lrrc69",
  "Rae1",
  "Ptges",
  "Rgs5",
  "Angel2",
  "Arhgap44",
  "Ctdsp2",
  "Fam129b",
  "Cfap97",
  "Gab3",
  "Nfic",
  "Tgfa",
  "Ap1g1",
  "Zfp78",
  "Chtop",
  "Zbtb4",
  "Hykk",
  "Snrpd3",
  "Eif3g",
  "Hexb",
  "Impad1",
  "Junb",
  "Kcne1",
  "6820408C15Rik",
  "Zfp568",
  "C130074G19Rik",
  "Ric3",
  "Psmb2",
  "Rps27l",
  "Tfeb",
  "Chst7",
  "Snrpa",
  "Il1rap",
  "Ndufc2",
  "Micu1",
  "Fgfbp1",
  "Fbxl5",
  "Slc27a4",
  "Rfx4",
  "Lgsn",
  "Bub1b",
  "Slc38a10",
  "Ermap",
  "2610028H24Rik",
  "Bex4",
  "Sympk",
  "Ppapdc3",
  "Ndufv1",
  "Umps",
  "Fam13c",
  "Ces1b",
  "Lingo4",
  "Serpind1",
  "100046034",
  "March9",
  "Trim38",
  "Qsox2",
  "Fam135a",
  "Sbsn",
  "Uba52",
  "Arg1",
  "Yeats4",
  "AC109138.1",
  "Tbc1d31",
  "Txnrd1",
  "Xpo1",
  "Adnp",
  "Parp9",
  "Tob2",
  "Slc25a1",
  "Rps4x",
  "Gimap3",
  "Fam20b",
  "Eftud2",
  "Tns2",
  "Gucy1a2",
  "Arl6ip6",
  "Kcnj10",
  "Zfp354a",
  "Edf1",
  "Zfp36l1",
  "Ubl5",
  "Tubb2b",
  "Icam2",
  "Mbd2",
  "Orc2",
  "Mmadhc",
  "Pde4dip",
  "Slc4a8",
  "Hps5",
  "Pop5",
  "Cul9",
  "Trim65",
  "C1ql3",
  "Mfap3l",
  "Efcab2",
  "Alox5ap",
  "Lilra5",
  "Tmem196",
  "Uba1",
  "Slc26a8",
  "1700028K03Rik",
  "Fndc4",
  "Bud13",
  "Smg7",
  "Esyt1",
  "Cd209g",
  "Casz1",
  "Sema4b",
  "Mybbp1a",
  "Dis3",
  "Tuba3b",
  "Rnf34",
  "Gstp2",
  "Nol10",
  "Rai1",
  "Nup50",
  "Cd200r3",
  "Gpr174",
  "Ccdc146",
  "Cst7",
  "Tyw1",
  "Uts2r",
  "Adcyap1r1",
  "Crtc1",
  "Rpl7l1",
  "Braf",
  "Tox2",
  "Fam71d",
  "Rnmt",
  "Ptx4",
  "Vsig2",
  "Map7d1",
  "Rhobtb1",
  "Slc25a32",
  "Luc7l",
  "Rad51ap1",
  "Nup54",
  "Guf1",
  "Sumf2",
  "Asxl1",
  "Wnt5a",
  "Yipf2",
  "Fbxo21",
  "Dusp4",
  "Prdx2",
  "Mmp16",
  "Dhx33",
  "Rnf168",
  "Hirip3",
  "Bcr",
  "Ifi27l2a",
  "277089",
  "Ctgf",
  "Endou",
  "Zfp1",
  "Angptl2",
  "Acer2",
  "Slc35e2",
  "Coro1c",
  "Arhgef1",
  "Rtel1",
  "Lrrc9",
  "H2-Bl",
  "H2-Ke6",
  "Tnxb",
  "Dclk3",
  "Mplkip",
  "Galns",
  "Zfp773",
  "Lonrf3",
  "Afg3l1",
  "Efcab11",
  "Rpl38",
  "Npas2",
  "Mrpl36",
  "Cyp2ab1",
  "Emcn",
  "Dnajb2",
  "Slc29a3",
  "Crebbp",
  "Samd5",
  "Brd9",
  "Slc11a2",
  "Lap3",
  "Sod1",
  "AU040320",
  "Syngap1",
  "Ints5",
  "Srp72",
  "Arf1",
  "Aamdc",
  "Smad2",
  "BC030307",
  "Wipf3",
  "Ap2b1",
  "D930015E06Rik",
  "Ndufa11",
  "Wdr33",
  "Rfwd2",
  "Prss51",
  "Pcmtd2",
  "Eftud1",
  "Lpgat1",
  "Acot12",
  "Cystm1",
  "Trim47",
  "Rgs14",
  "Tmem260",
  "Glp2r",
  "Nup160",
  "Gli1",
  "Tmem88b",
  "E2f5",
  "Dpf2",
  "Gramd1b",
  "Mrpl16",
  "Itpripl1",
  "Chrna10",
  "Mrpl27",
  "Asb1",
  "Dgkq",
  "Dexi",
  "Myo18b",
  "Avil",
  "Hsdl2",
  "Ccdc115",
  "Adam33",
  "Samm50",
  "Wfdc6a",
  "Aste1",
  "Fat1",
  "Pafah2",
  "H13",
  "Ccl11",
  "100862570",
  "Rnf122",
  "Cmc1",
  "Tnfrsf25",
  "Nptxr",
  "Polg",
  "Ncf2",
  "Slc35f3",
  "Car4",
  "Thsd1",
  "5730409E04Rik",
  "Col4a4",
  "Ogn",
  "Galr2",
  "Exo1",
  "Ago4",
  "Nabp2",
  "Ngb",
  "Phactr3",
  "Kif14",
  "Cand1",
  "Aox3",
  "Dao",
  "Eno2",
  "Naalad2",
  "Lor",
  "Bod1l",
  "Mau2",
  "C2cd5",
  "Zfp263",
  "Ifi205",
  "Pcyt1a",
  "Thrsp",
  "Tuba1a",
  "Gm5617",
  "Cntn6",
  "Ubap2",
  "Rnf217",
  "Lrrc8a",
  "Smim19",
  "Lamtor3",
  "Mtbp",
  "Dph2",
  "Fam117b",
  "Mrpl19",
  "Efemp2",
  "Foxq1",
  "Pcdhb5",
  "Brat1",
  "Tcta",
  "Gpr20",
  "Sugp2",
  "Camsap1",
  "P2ry1",
  "Pcx",
  "Syn3",
  "Dnajb9",
  "Fndc3b",
  "Troap",
  "Lonp2",
  "Fam221b",
  "Tspan11",
  "Arfrp1",
  "Aak1",
  "Tek",
  "Zfp346",
  "Rpl4",
  "Pmp2",
  "Clspn",
  "100042100",
  "1810041L15Rik",
  "Ywhae",
  "Gnpda1",
  "Tmem230",
  "Man1c1",
  "Fga",
  "Zfp277",
  "Mettl20",
  "Cd40",
  "Etfdh",
  "Nom1",
  "Map1s",
  "Taf4b",
  "Fv1",
  "Sgce",
  "Aspg",
  "Ttc5",
  "Hs3st6",
  "Mafg",
  "Ceacam16",
  "Mapkapk3",
  "Sbf2",
  "As3mt",
  "Rufy1",
  "Peg3",
  "Gnrhr",
  "C1qtnf4",
  "Hipk2",
  "Lrp6",
  "Fgf20",
  "Lrrc32",
  "Usp5",
  "Lman2",
  "Cebpzos",
  "Slx4ip",
  "Apoa1bp",
  "Snx8",
  "Gaa",
  "Trmt12",
  "Luc7l3",
  "Pbxip1",
  "Usp18",
  "Arf4",
  "Gys2",
  "Lrfn3",
  "Ruvbl1",
  "Gpr55",
  "Smyd4",
  "Dnd1",
  "Cmip",
  "Supt4a",
  "Stard13",
  "100505031",
  "Ggn",
  "Prrg1",
  "Csnk2b",
  "Actl7b",
  "Fam186a",
  "Engase",
  "Bend6",
  "Slc9a5",
  "Pdrg1",
  "Il27ra",
  "Bach2",
  "Sod2",
  "Klf7",
  "Gbp2",
  "Gpr182",
  "Ubl4",
  "D6Wsu163e",
  "Cxcl5",
  "Klhl9",
  "Strn4",
  "Tnrc18",
  "Acvr2a",
  "Pnn",
  "Fryl",
  "Chmp6",
  "Rplp2",
  "Slc38a5",
  "Gpr146",
  "Smc2",
  "1110008L16Rik",
  "Smek1",
  "Itgb6",
  "Spats1",
  "Hnrnpul2",
  "Vps25",
  "Chil1",
  "Sv2c",
  "621542",
  "Ermard",
  "100862223",
  "Cpa6",
  "Fam110b",
  "Ctnnbip1",
  "3830403N18Rik",
  "101056140",
  "Ddx54",
  "Cdc42ep4",
  "Sycp3",
  "Eif2b3",
  "Pdia2",
  "2610318N02Rik",
  "Dtna",
  "AI593442",
  "Acsm5",
  "Ttf2",
  "Hba-a1",
  "Hbb-bs",
  "Zfp534",
  "101056691",
  "Elmod3",
  "Slc17a7",
  "Mamld1",
  "Marcks",
  "Idi2",
  "Serf2",
  "Hepacam",
  "Nop56",
  "Ssna1",
  "Atg4d",
  "2310057M21Rik",
  "Nod2",
  "Gata2",
  "Emilin2",
  "Rundc3b",
  "Nox4",
  "Taok1",
  "Agpat5",
  "Dscr3",
  "1110007C09Rik",
  "Tnfrsf17",
  "Npm1",
  "Toe1",
  "Dnaic1",
  "Helz2",
  "Ptpn1",
  "Dazap2",
  "Pih1d2",
  "Gadd45b",
  "Phb2",
  "Zfp664",
  "1810013L24Rik",
  "Chn2",
  "Galt",
  "Heca",
  "Pcmtd1",
  "Med7",
  "Sptssa",
  "Zfp94",
  "Sipa1l3",
  "Fundc2",
  "Arsj",
  "0610011F06Rik",
  "Tmem5",
  "Mybl1",
  "Mdp1",
  "Rtcb",
  "Sesn3",
  "St8sia6",
  "Llgl1",
  "C130026I21Rik",
  "639541",
  "Trim5",
  "667846",
  "Supt5",
  "Prdm11",
  "Tbccd1",
  "Fnip2",
  "Cntd1",
  "Nfkbil1",
  "Cgrrf1",
  "Unc119",
  "Thpo",
  "Chmp7",
  "Nat8l",
  "Bpifb1",
  "Slc26a2",
  "Mipep",
  "Map4k3",
  "Gm14393",
  "Slc17a9",
  "Phykpl",
  "Slc25a40",
  "Adam22",
  "Dcdc2a",
  "Lamb1",
  "Tmem55b",
  "Col6a3",
  "Mettl9",
  "Nsmce2",
  "Ccdc65",
  "Usf1",
  "100504912",
  "Rab33b",
  "Ptch1",
  "Nt5c3",
  "Twf1",
  "Ppp2r1a",
  "Plxna2",
  "Sun1",
  "Plcb1",
  "Fam78b",
  "Retnla",
  "Psmd11",
  "E030010N08Rik",
  "Cd63",
  "Jmjd4",
  "Cdca3",
  "Tmem47",
  "Aldh1a7",
  "Eapp",
  "Gvin1",
  "Acsl3",
  "Eef1a2",
  "Ngfr",
  "Eif5a",
  "Ppp1r21",
  "Atg9a",
  "Eif1ad",
  "Snx5",
  "Cep97",
  "Slc25a43",
  "Rpl23a",
  "Rabac1",
  "Itpkc",
  "Eif3m",
  "Cd24a",
  "Tomm22",
  "Gal3st4",
  "Homez",
  "AU021092",
  "Ifi35",
  "Zfp286",
  "Mrpl2",
  "Itga4",
  "Cd74",
  "Mlxipl",
  "Fam161b",
  "Hspd1",
  "Ccdc63",
  "Zc2hc1a",
  "Dhrs7b",
  "Rasl10b",
  "Aldh1a2",
  "Srm",
  "Lss",
  "Yy1",
  "L3hypdh",
  "Slc4a4",
  "Gar1",
  "Ppp2r1b",
  "Abca8b",
  "Dmpk",
  "Stoml1",
  "Tmbim6",
  "Ptger1",
  "Hdgfrp2",
  "Hmbox1",
  "Foxc1",
  "Sept6",
  "Dupd1",
  "Taok2",
  "Mbnl1",
  "Gpr107",
  "Meis2",
  "100046684",
  "Aldoa",
  "Faim3",
  "Rasgrp3",
  "Krt14",
  "Sema3a",
  "Ostc",
  "Celsr1",
  "Il7",
  "Vmn1r42",
  "Atox1",
  "Dmd",
  "Clcn6",
  "Pomt1",
  "Capn3",
  "Arhgap9",
  "1110059E24Rik",
  "Prkd2",
  "Hmgn3",
  "Gngt2",
  "Xcr1",
  "Sap130",
  "Uty",
  "2700094K13Rik",
  "Sgk3",
  "2700097O09Rik",
  "Cdyl",
  "Ip6k2",
  "Slmo1",
  "Hvcn1",
  "Foxl2",
  "Traf2",
  "Fgl2",
  "Lats1",
  "Ptprcap",
  "Ercc3",
  "Zdhhc4",
  "Dzip1",
  "Aip",
  "Ankrd63",
  "Zfp74",
  "Fuz",
  "Zbed4",
  "Stam",
  "Asprv1",
  "Gm13178",
  "Rnf11",
  "Txndc2",
  "Tubb3",
  "Me1",
  "Celsr2",
  "Tenm4",
  "Eif1b",
  "Pfkl",
  "Dock2",
  "Trim29",
  "Cep78",
  "Smek2",
  "Raly",
  "100045968",
  "Idh3a",
  "Mov10l1",
  "Slc35f4",
  "Jph2",
  "Adgrl3",
  "Ube2j2",
  "Mul1",
  "Slc9a3r2",
  "Tmem35",
  "Stc2",
  "Spata13",
  "Lmbrd1",
  "Pfdn4",
  "Psmd4",
  "Fam65a",
  "Clpp",
  "Zc3h14",
  "Lgals1",
  "Kng2",
  "Pus1",
  "Mecr",
  "Ppp1r26",
  "Aatk",
  "Gpbar1",
  "Ndrg3",
  "Oas1c",
  "Kif13a",
  "Bzw2",
  "Clip2",
  "Grk6",
  "Gm6034",
  "100862595",
  "Col25a1",
  "Slc30a6",
  "Sufu",
  "Lpar6",
  "Htr2a",
  "Rbp1",
  "Parp4",
  "Tgif1",
  "Cuzd1",
  "Bnip2",
  "Tnfrsf26",
  "Ndufa1",
  "Gosr2",
  "Slc2a5",
  "Sh3pxd2a",
  "Ociad2",
  "Emc6",
  "Athl1",
  "Nop2",
  "100043508",
  "Mmp3",
  "Cnnm2",
  "Abcc4",
  "P3h3",
  "Zfp503",
  "Ngly1",
  "Rpusd2",
  "Sec11c",
  "Gpr162",
  "Klc4",
  "Cdhr4",
  "Wsb1",
  "N28178",
  "Ndufs4",
  "Lox",
  "Nipa1",
  "BC024978",
  "619937",
  "100040018",
  "Serpinb1a",
  "Pebp1",
  "Snip1",
  "Rbfa",
  "Sh3bp1",
  "Kif21a",
  "Perm1",
  "Klhl35",
  "Nsdhl",
  "Rin1",
  "Ccnjl",
  "Ubap1",
  "Aldh6a1",
  "Tmem30a",
  "Ugt1a1",
  "St8sia5",
  "Rnf141",
  "Cav2",
  "Sgpl1",
  "Serinc3",
  "Stx5a",
  "Arhgef4",
  "Aloxe3",
  "Cpsf3",
  "Phkg2",
  "1700021F05Rik",
  "Hdac8",
  "2210404O09Rik",
  "Tmem184a",
  "Mpp5",
  "Mfge8",
  "Atpif1",
  "Tap1",
  "Fahd1",
  "Rdh1",
  "Cd151",
  "Sun3",
  "Tmem64",
  "Wfdc3",
  "Cdh16",
  "2810004N23Rik",
  "Mief2",
  "Xrcc6bp1",
  "Zfp180",
  "Nhlrc3",
  "Lurap1",
  "Nanos1",
  "Ctdspl2",
  "Polb",
  "Nfix",
  "1700001K19Rik",
  "Nfu1",
  "Csf2rb",
  "Stac3",
  "Cfap61",
  "Cebpg",
  "Zfp758",
  "5430435G22Rik",
  "Hdac10",
  "Cfap126",
  "F830045P16Rik",
  "Unc50",
  "Cd247",
  "Morc2b",
  "Fiz1",
  "Cnot11",
  "Btbd9",
  "Impdh1",
  "Gm3646",
  "Pofut2",
  "Rpap2",
  "Cma2",
  "Atg3",
  "Slc22a8",
  "Inhba",
  "Tgtp1",
  "Itch",
  "1700088E04Rik",
  "Tsga10",
  "Fbxl20",
  "Dhx32",
  "Hk3",
  "Cxcr4",
  "Slc35b4",
  "Qdpr",
  "Casp12",
  "Ufsp2",
  "Tmem178b",
  "Mnt",
  "Gfpt1",
  "Tbata",
  "Itsn2",
  "Araf",
  "Slc7a7",
  "Mybphl",
  "Ccl9",
  "Tspan33",
  "Pmpcb",
  "Dazl",
  "Mthfs",
  "Cmas",
  "Gng2",
  "Arfgap1",
  "Prkag1",
  "Klrg2",
  "Traf7",
  "Sephs1",
  "Rpl10",
  "Cald1",
  "Cyp2d26",
  "100047468",
  "Ppp1r27",
  "Nkrf",
  "Runx2",
  "Prr5l",
  "Sept5",
  "Htra1",
  "Wasl",
  "Gstm1",
  "Pmp22",
  "Sars2",
  "Spata24",
  "Agxt2",
  "Grrp1",
  "4930590J08Rik",
  "Nhp2l1",
  "Zbtb40",
  "Acoxl",
  "Elf2",
  "Swi5",
  "Tonsl",
  "Cuta",
  "Suclg2",
  "Otulin",
  "Fer1l6",
  "Fyco1",
  "Selenbp1",
  "Gtsf1",
  "G6pc",
  "Zfp592",
  "Bap1",
  "Mef2a",
  "Ces2g",
  "Kctd2",
  "Cercam",
  "Rpl35a",
  "Cdh6",
  "Nalcn",
  "Zfpm1",
  "Ndufs5",
  "Azgp1",
  "Defb25",
  "Gpr37l1",
  "Pik3r3",
  "Cldn7",
  "4930506M07Rik",
  "Snapc2",
  "Zfp740",
  "Vgll4",
  "Zfp526",
  "Cox17",
  "Nampt",
  "Zcchc12",
  "Morf4l2",
  "Gm8923",
  "Adck2",
  "Pip5k1a",
  "18722",
  "Gm15448",
  "Gm14548",
  "Gm14548",
  "Isg15",
  "Trhde",
  "Rab37",
  "Fam84b",
  "Sh2d1a",
  "Dnase1l3",
  "Smtnl2",
  "Dph3",
  "Vill",
  "Hsh2d",
  "Lipa",
  "101055997",
  "Cers6",
  "Slc9a7",
  "Acsl5",
  "Fem1b",
  "Gpatch1",
  "Mapk10",
  "Atxn1",
  "Slc12a9",
  "Esrrg",
  "Itga8",
  "Mkrn3",
  "Bmpr1b",
  "Psme3",
  "Eif3l",
  "Ggt5",
  "Il11",
  "Podnl1",
  "Rps2",
  "Tubb2a",
  "Gchfr",
  "Syt12",
  "Prrc2a",
  "Pwp1",
  "Klk13",
  "Cep72",
  "Slc36a4",
  "Ndn",
  "Cda",
  "640370",
  "Dact3",
  "Klra1",
  "Sema4a",
  "Hdac3",
  "Pih1d1",
  "Irgq",
  "Slco3a1",
  "Slc7a1",
  "Dapp1",
  "Pamr1",
  "Samsn1",
  "Ubxn11",
  "Entpd5",
  "Gatad2b",
  "Ccdc97",
  "Dfna5",
  "Cyp39a1",
  "Keap1",
  "Vapb",
  "Bcs1l",
  "Aox1",
  "Adck3",
  "Ttc36",
  "Tmem132a",
  "Gkn3",
  "Pgls",
  "Ccndbp1",
  "Morf4l1",
  "Sh2b1",
  "Asb7",
  "Vegfa",
  "Ccl25",
  "Atf2",
  "Elavl2",
  "Psmg3",
  "Adamts1",
  "Plcb4",
  "Fam96a",
  "Chmp2b",
  "Arf2",
  "Ppapdc2",
  "Leo1",
  "Zfp771",
  "Ceacam15",
  "Nudt22",
  "Fmn1",
  "Maml3",
  "Lrrc25",
  "Lrrc15",
  "Eef1e1",
  "Akap1",
  "Zfp335",
  "Rimkla",
  "Ipo7",
  "Retn",
  "Pmaip1",
  "Fbxw4",
  "2700049A03Rik",
  "AI467606",
  "Amn1",
  "Acr",
  "Galnt14",
  "Tdg",
  "Fam195b",
  "Col17a1",
  "Emd",
  "Rbp7",
  "Cfh",
  "Cul5",
  "353328",
  "Tyr",
  "Vasn",
  "Caps2",
  "Rtn4ip1",
  "Stk3",
  "Inpp5d",
  "Rhoq",
  "Sipa1l1",
  "Spopl",
  "Ankrd61",
  "Ndufaf7",
  "Mocs3",
  "Ero1l",
  "Rcbtb1",
  "Plekha5",
  "B3galt4",
  "Tspyl4",
  "Fam92b",
  "Cox16",
  "Me3",
  "Upp1",
  "Rufy2",
  "Zbtb6",
  "Dclre1c",
  "Nostrin",
  "Fkbp15",
  "Pik3cd",
  "Cdk7",
  "434050",
  "Tubgcp5",
  "Zbtb5",
  "Tmem176b",
  "Traf1",
  "Mpg",
  "Sparcl1",
  "Trmt2b",
  "Klrb1b",
  "Gcdh",
  "Ddx51",
  "Rnf138",
  "Zfp770",
  "Caprin1",
  "Pcdhga9",
  "Snx33",
  "Dnaja4",
  "Arhgap18",
  "Lemd2",
  "2310022B05Rik",
  "Shcbp1l",
  "Cyth1",
  "Msantd2",
  "Plekhh2",
  "Inmt",
  "Hgfac",
  "Dopey1",
  "Pcdh7",
  "Nlrp1b",
  "100043695",
  "Ptchd1",
  "Ccdc152",
  "Tmem254c",
  "Vezf1",
  "Hinfp",
  "Polr3d",
  "Bdh2",
  "Nudt9",
  "Fam111a",
  "Nfyb",
  "Fst",
  "Pan3",
  "Pja2",
  "Gpr50",
  "Ephx3",
  "Zfp830",
  "Fam208b",
  "Ppm1k",
  "Tmem216",
  "Ces1d",
  "Tnni1",
  "Nop9",
  "Clk3",
  "Gpatch8",
  "Slc25a16",
  "Ccdc78",
  "Gtpbp4",
  "Podn",
  "Iqcb1",
  "0610009B22Rik",
  "Myh10",
  "Adgrl4",
  "Ephb2",
  "Bche",
  "Zfp619",
  "Nsmce4a",
  "Fzd2",
  "Tmcc1",
  "Nubp2",
  "Itgb1bp1",
  "Kcnb1",
  "AI182371",
  "Ythdf1",
  "Filip1",
  "Arih1",
  "Med9",
  "Exosc2",
  "Hyal3",
  "Hdac5",
  "Slc50a1",
  "Acad11",
  "Dhrs9",
  "Sec24a",
  "Ticam1",
  "Nudt17",
  "Btk",
  "Fam46a",
  "Ccdc132",
  "Nt5c3b",
  "Rbm48",
  "Tatdn3",
  "Ascc3",
  "Nudcd2",
  "Dusp14",
  "Nme1",
  "Afmid",
  "Sap18",
  "C78339",
  "Anxa2",
  "Calm1",
  "Calm2",
  "S100a11",
  "Celf1",
  "Syne3",
  "Ift140",
  "Pabpn1",
  "Chic2",
  "Apol9a",
  "Slc16a1",
  "Ubd",
  "Trcg1",
  "Smarcd3",
  "Mxra8",
  "Pkmyt1",
  "Map9",
  "9830107B12Rik",
  "Kctd19",
  "Whamm",
  "Golga7b",
  "Cyp4f17",
  "Bcl3",
  "Fam102b",
  "Cd300a",
  "Hemk1",
  "Ccdc9",
  "Dars2",
  "Dcun1d2",
  "Klhl32",
  "Hist1h3g",
  "Gal",
  "Mob3b",
  "Nceh1",
  "Nap1l1",
  "Gm1123",
  "Tmed2",
  "B3gnt3",
  "Pak1",
  "Peli2",
  "Fam193b",
  "Eaf1",
  "Fign",
  "Slc28a2",
  "Ccnd2",
  "Tnfrsf11b",
  "Tnfsf13",
  "Ube2b",
  "Mfsd10",
  "Nr1h5",
  "Tubgcp6",
  "Zfp583",
  "Gstt1",
  "Tceb3",
  "Teddm1a",
  "2410015M20Rik",
  "Dap3",
  "Scyl2",
  "Ndst3",
  "Myo5c",
  "Arnt",
  "Arhgdib",
  "Hspa14",
  "Prodh",
  "Hist1h4h",
  "Cml1",
  "Fam120a",
  "Tub",
  "Mettl22",
  "Efna4",
  "Gm3194",
  "Arid1b",
  "Igsf3",
  "Adrb1",
  "Tomm6",
  "Dynlt1c",
  "Usp1",
  "Cd68",
  "Sirt2",
  "Rai14",
  "Fam166a",
  "Angpt4",
  "Cdk5rap3",
  "Lmnb1",
  "Cdc42se1",
  "Snx20",
  "Aif1l",
  "Traf3",
  "Htr7",
  "Smg6",
  "Fos",
  "Igfbp5",
  "Synj2",
  "Shcbp1",
  "Ppp1r3f",
  "Arhgap31",
  "Sertad4",
  "Hecw1",
  "Tor1aip1",
  "Abtb1",
  "Tlr8",
  "Cd177",
  "B4galt3",
  "Sprn",
  "Gjb3",
  "Uqcrq",
  "Scara3",
  "Sra1",
  "Igfbp4",
  "Mtmr9",
  "Kifap3",
  "Cacna1f",
  "Fbxo17",
  "Slc38a2",
  "Pop4",
  "Scarb1",
  "Fam171b",
  "Gstcd",
  "Orm1",
  "Arhgap20",
  "Cisd3",
  "Socs5",
  "Kcns3",
  "Slc36a2",
  "Prmt7",
  "Bmi1",
  "Gss",
  "100042235",
  "Rgs6",
  "C030039L03Rik",
  "Wnt9b",
  "Nlrc4",
  "Nxpe5",
  "Abcb1a",
  "Atad5",
  "Ranbp17",
  "Mup16",
  "100039252",
  "Hist1h2af",
  "Cast",
  "Icam1",
  "Zfp612",
  "Fam184b",
  "Poc5",
  "RP23-56M18.6",
  "Phkb",
  "Fam96b",
  "Erbb4",
  "Map4k4",
  "Xkr8",
  "Zfp334",
  "Pla2g4c",
  "Adgrl1",
  "Akap8",
  "1700020L24Rik",
  "Erv3",
  "Tifab",
  "Shox2",
  "Trpc1",
  "Golt1b",
  "Bmp10",
  "Rgl1",
  "Prr13",
  "Casc1",
  "Arsb",
  "Brms1l",
  "Otos",
  "Fpgs",
  "Zswim8",
  "1700019L03Rik",
  "Tceanc2",
  "Nfatc2",
  "Vps52",
  "Sgcg",
  "Lims1",
  "Pom121",
  "545487",
  "H2afx",
  "Rbak",
  "Fhl1",
  "Ifngr2",
  "4933434E20Rik",
  "Btbd10",
  "Ccdc23",
  "8430419L09Rik",
  "Irx5",
  "Pogz",
  "Gpr173",
  "Poln",
  "Actn1",
  "Sar1b",
  "Gpbp1l1",
  "Pon2",
  "Nubp1",
  "Ubxn7",
  "Ociad1",
  "Mat2b",
  "Fer",
  "Aspa",
  "Adamts20",
  "Rev1",
  "Rpl13a",
  "Fgfr3",
  "Ceacam1",
  "Sdhaf1",
  "Rpl10",
  "St6galnac3",
  "Dpysl3",
  "Ppdpf",
  "Usp17la",
  "Pcyt1b",
  "Synj1",
  "Tbc1d22b",
  "Cirbp",
  "Tmem51",
  "Ang",
  "Apob",
  "Slc22a5",
  "Arhgap1",
  "Scnn1a",
  "Tnfrsf1b",
  "Cep152",
  "Mkks",
  "Atf7ip",
  "Efna2",
  "Txnrd3",
  "Tmed8",
  "Meox2",
  "Slc25a51",
  "Ppm1m",
  "Ehmt2",
  "Ap3s2",
  "Gpr108",
  "4930430F08Rik",
  "Galnt4",
  "Vat1",
  "Ppp1r7",
  "Msn",
  "2310009B15Rik",
  "Flrt3",
  "Elavl4",
  "Aasdhppt",
  "Mrpl9",
  "Tmem252",
  "Car13",
  "Slc7a8",
  "Myo1b",
  "1700040L02Rik",
  "Crebl2",
  "Rgs3",
  "Elmsan1",
  "Nek6",
  "Mill2",
  "Ict1",
  "Prdm10",
  "Kiss1r",
  "Zfp945",
  "Palmd",
  "Clic1",
  "Fzd3",
  "Mrpl39",
  "Hnrnpab",
  "F830016B08Rik",
  "E330009J07Rik",
  "Lck",
  "Rd3",
  "Lgals12",
  "100503180",
  "Lrrc42",
  "Cd8b1",
  "Gm128",
  "Slc37a2",
  "Fbrsl1",
  "Arhgap4",
  "Nprl3",
  "Crim1",
  "Bcl11b",
  "Gprin2",
  "Rnf167",
  "Cyp1a2",
  "Spock1",
  "Mmp27",
  "D10Wsu102e",
  "Grk5",
  "Cenpq",
  "Gpx1",
  "Lsr",
  "Arhgap40",
  "Bicc1",
  "Sirt7",
  "Tnfrsf14",
  "Cep85",
  "Tfb2m",
  "Ankrd40",
  "Tnfrsf23",
  "Cdk5rap1",
  "Nras",
  "Abca12",
  "Zfp628",
  "1810037I17Rik",
  "9330159F19Rik",
  "Thrb",
  "Ankrd49",
  "Pex3",
  "Kcnj4",
  "D430042O09Rik",
  "Ass1",
  "Phb",
  "100046119",
  "Thoc5",
  "Dhx58",
  "631286",
  "Ppp1r18",
  "Folr2",
  "Skor1",
  "Slc2a6",
  "Cd3d",
  "Pik3c2b",
  "Polr3e",
  "Myh1",
  "Has1",
  "Pomp",
  "Rasa3",
  "Tcam1",
  "Map2k2",
  "Klhl22",
  "Wnt1",
  "Pam16",
  "Stoml2",
  "2510003E04Rik",
  "Stard7",
  "Rrm1",
  "Rbm4b",
  "F12",
  "Pnpla7",
  "Rdh11",
  "Polr3gl",
  "Cldn22",
  "Gm6792",
  "Mup14",
  "Mavs",
  "Arrb1",
  "Etv5",
  "Ppm1b",
  "Ankrd26",
  "Tpra1",
  "Jph4",
  "BC049715",
  "Nefm",
  "101056559",
  "Smyd2",
  "Tmx4",
  "Arhgap30",
  "Chst3",
  "Apopt1",
  "Setd1a",
  "Trmt1l",
  "Nf2",
  "Ccr10",
  "Polrmt",
  "Mta2",
  "A830005F24Rik",
  "Gtf3c5",
  "Cyp4f16",
  "Cers5",
  "L2hgdh",
  "Aamp",
  "Fkrp",
  "Lrrc29",
  "Slc7a2",
  "Kbtbd8",
  "Fgf23",
  "Mettl1",
  "Stxbp5",
  "Ost4",
  "Eif6",
  "Hspb11",
  "Dctpp1",
  "Tnfsf15",
  "Rnf214",
  "Ahcyl2",
  "Trim80",
  "Lig4",
  "Aldh1a3",
  "Copg1",
  "Diablo",
  "Tab2",
  "Frem1",
  "Pttg1ip",
  "Olfr920",
  "Osbpl5",
  "Lrp12",
  "Fitm1",
  "Pxt1",
  "101055633",
  "Dnajc5b",
  "Ackr1",
  "Olfr1388",
  "Creb3",
  "Mblac1",
  "Atad1",
  "Dcaf10",
  "Tmem147",
  "Gja3",
  "Acox1",
  "631040",
  "Aire",
  "Trrap",
  "Rasl11a",
  "Tdrp",
  "Spdya",
  "Msmo1",
  "Cst3",
  "Nrm",
  "Cbln3",
  "Hsp90b1",
  "Dmxl1",
  "Apeh",
  "Arhgef40",
  "Trim12a",
  "Mamdc4",
  "Clip3",
  "2700062C07Rik",
  "Ttyh1",
  "Fgd4",
  "Slc25a5",
  "100039478",
  "100039484",
  "Ube4b",
  "Ankrd35",
  "Fbxl16",
  "Csnk1g3",
  "Clec4b2",
  "Tgm2",
  "Lyn",
  "Lta4h",
  "1700029J07Rik",
  "Crip3",
  "Dnajc2",
  "Atm",
  "3300002I08Rik",
  "Pitpnm2",
  "Dusp18",
  "Trpv3",
  "Mlph",
  "Xpo4",
  "Hax1",
  "Scel",
  "Pip4k2c",
  "100862604",
  "Rtn4rl2",
  "Igf1",
  "Fkbp9",
  "1500015O10Rik",
  "Mettl2",
  "Zfp184",
  "Mmp19",
  "Cops4",
  "Nme2",
  "Vezt",
  "Kctd20",
  "Wbscr27",
  "Btbd7",
  "Esyt2",
  "Grb14",
  "Fmr1nb",
  "Atp6v1e1",
  "Sytl3",
  "Mcm5",
  "Mpeg1",
  "Nckap5",
  "Mnat1",
  "Ptgfr",
  "Bend4",
  "Dffb",
  "Metap1d",
  "Pigb",
  "Sncb",
  "1700003F12Rik",
  "Slc25a23",
  "Igfbp3",
  "B3gntl1",
  "Dbnl",
  "Dctn6",
  "Ndufb6",
  "Bbc3",
  "Nrn1l",
  "Ntf5",
  "Dnal1",
  "Dennd1c",
  "Rmi2",
  "Stpg1",
  "Mpv17l2",
  "Map3k19",
  "Pcm1",
  "Thbs4",
  "C8g",
  "Hist2h3c2",
  "Hist2h3b",
  "Hist1h4c",
  "Hist1h4d",
  "Hist1h4f",
  "Hist1h4i",
  "Hist1h4j",
  "Hist1h4k",
  "Rnf152",
  "Tpm4",
  "Hist1h4a",
  "100041194",
  "Tmem106b",
  "Tmem126a",
  "Cep135",
  "Ddx50",
  "Ccl2",
  "Abracl",
  "Htra3",
  "Mthfd2",
  "Zfp941",
  "Chd3",
  "Gramd2",
  "Pappa2",
  "Sfr1",
  "Sh3pxd2b",
  "Tex38",
  "Kcnt2",
  "Sftpb",
  "Fuk",
  "Nup62",
  "Polr1d",
  "Zfp91",
  "Ccnh",
  "Adap2",
  "Lin37",
  "1700011I03Rik",
  "Srsf1",
  "Dhcr24",
  "Ttn",
  "Thap3",
  "Gas2",
  "Ptchd3",
  "Ddx18",
  "Nadk",
  "BC049635",
  "Fam210a",
  "Tmem59",
  "Pnldc1",
  "Trpm5",
  "Ccm2",
  "Chst10",
  "Nhp2",
  "Gdpd5",
  "Il13ra1",
  "Trmu",
  "Adam1a",
  "Armc5",
  "Anxa11",
  "Wrap73",
  "Kmt2e",
  "Gtf2ird2",
  "Lrrn3",
  "1190007I07Rik",
  "Dazap1",
  "Dcaf17",
  "Hdac1",
  "Capzb",
  "Trim17",
  "Reep4",
  "Zfp560",
  "Wnk4",
  "6430531B16Rik",
  "Gmeb1",
  "Rsg1",
  "Tenm2",
  "Sh2b2",
  "Nkiras2",
  "Tsfm",
  "Htatip2",
  "Fbln2",
  "Tmem71",
  "Selp",
  "Antxr1",
  "Ccdc85c",
  "Fbxo34",
  "Ap3b1",
  "Akt3",
  "Srf",
  "Nlrx1",
  "Mgea5",
  "Il17re",
  "Itga6",
  "Cep70",
  "Mustn1",
  "Mrpl15",
  "Alpi",
  "5031410I06Rik",
  "Fosb",
  "Cdh11",
  "Slc16a8",
  "Scarb2",
  "Pla2g3",
  "Ctss",
  "Commd5",
  "Map2",
  "Rhou",
  "Mcemp1",
  "Ppp5c",
  "Manbal",
  "Saxo2",
  "Ddx31",
  "Zfp846",
  "Dram2",
  "Acot7",
  "Sh3rf3",
  "Rab26",
  "Rgn",
  "2310061I04Rik",
  "Iqsec1",
  "Cdkal1",
  "Thsd7a",
  "Clec4b1",
  "Srpk2",
  "Vldlr",
  "Ccdc6",
  "Mrgpre",
  "Trio",
  "Nosip",
  "Zfp944",
  "Edc4",
  "Gng7",
  "Fnbp1l",
  "Epb4.1",
  "Lrp3",
  "Smco2",
  "Unc79",
  "Ccl24",
  "Ift122",
  "Grid2ip",
  "Lsm11",
  "Qrich1",
  "Epc1",
  "Zc3hav1l",
  "Armcx6",
  "Ptprc",
  "Msra",
  "Zmiz1",
  "Ly6e",
  "Stac2",
  "Inpp5a",
  "Mtpap",
  "Tmem203",
  "4930444G20Rik",
  "Ndufa2",
  "Hdac9",
  "Nedd8",
  "Ntrk3",
  "Zbed3",
  "mt-Cytb",
  "Oacyl",
  "Cd8a",
  "Gpr37",
  "Txndc9",
  "Rnft1",
  "Zzef1",
  "Dnm2",
  "Ifi202b",
  "Hpx",
  "Mcmdc2",
  "H2-Ab1",
  "Tead2",
  "Sec31a",
  "Ech1",
  "667414",
  "Stk25",
  "Chd8",
  "Tmem121",
  "Mbnl2",
  "Ppil1",
  "Snx3",
  "Sqstm1",
  "Pgbd1",
  "Npy",
  "Ap2s1",
  "Ccnb1ip1",
  "Ikbip",
  "Gpr137c",
  "Csl",
  "Sct",
  "Nkg7",
  "Epha2",
  "Mynn",
  "Slc8a2",
  "Dlx4",
  "Adam21",
  "Cd300lg",
  "Cd160",
  "Foxred2",
  "Ltb4r2",
  "Desi1",
  "Cd93",
  "Prx",
  "Slc13a3",
  "Cryz",
  "Srsf4",
  "Pnisr",
  "Eri3",
  "Saysd1",
  "Zfp345",
  "Hesx1",
  "Ssr3",
  "Plk3",
  "Cul4a",
  "Ncoa3",
  "Avl9",
  "Cir1",
  "Ppp3r1",
  "Mta1",
  "Cops8",
  "Smpd4",
  "Fam117a",
  "Psmg1",
  "Calcrl",
  "Hpdl",
  "Oaz3",
  "Unc5c",
  "Zfp93",
  "A3galt2",
  "Dnajc11",
  "Tab1",
  "Abhd14a",
  "Serpina3m",
  "Padi4",
  "Slc25a44",
  "Gabbr2",
  "Crispld2",
  "Ndufaf6",
  "Rhoc",
  "Ttc39c",
  "Zfp790",
  "Sarnp",
  "Fam131a",
  "Tmem37",
  "Tollip",
  "C1qtnf1",
  "Fmr1",
  "Eif3f",
  "Arhgef16",
  "Stat4",
  "Ighmbp2",
  "Adat2",
  "Gria3",
  "Gnat2",
  "Cnp",
  "Wnt6",
  "Atp6v1d",
  "Pkdcc",
  "Ptpn21",
  "Grcc10",
  "Hnrnpk",
  "Ppm1f",
  "Asxl3",
  "Phospho2",
  "Pcdh20",
  "Dyrk1b",
  "1700067K01Rik",
  "Galnt15",
  "Pip4k2a",
  "Iyd",
  "Shc4",
  "Smpd3",
  "Haus7",
  "Mapk6",
  "Nkain1",
  "Adamtsl5",
  "Arhgef39",
  "Rbms1",
  "Ddx49",
  "Pole2",
  "Gp9",
  "Fam212b",
  "Rmdn3",
  "Casp2",
  "Alas1",
  "Diap3",
  "Zfp414",
  "Cd1d1",
  "Cachd1",
  "Klc3",
  "Snx6",
  "Mapre1",
  "Grik5",
  "Tufm",
  "Nufip2",
  "Krt222",
  "Zw10",
  "Kcnn3",
  "Pitx3",
  "Ss18l1",
  "Bola2",
  "Atp8a2",
  "Fabp5",
  "Ddost",
  "Prpf40b",
  "Arntl",
  "Ccdc160",
  "Enpp2",
  "Zfp651",
  "Frmd6",
  "Bglap3",
  "Tnks2",
  "Nppb",
  "Thsd4",
  "Wtip",
  "Sav1",
  "Lsm4",
  "Lrrc16b",
  "Wdr59",
  "Cilp",
  "Cmtr1",
  "Zfp831",
  "Parp16",
  "Cobll1",
  "Rnd1",
  "Itfg3",
  "Prickle1",
  "Kif3a",
  "Ncoa1",
  "Ccdc91",
  "Fut4",
  "Tet1",
  "Smim7",
  "Gpr1",
  "4930503L19Rik",
  "Shc1",
  "Lin54",
  "Sspo",
  "677654",
  "Timm10",
  "Sec14l2",
  "Gm14326",
  "Rbsn",
  "Pnp2",
  "Polr3k",
  "Slx1b",
  "Ddx59",
  "F2rl1",
  "Trmt10a",
  "AW209491",
  "Zfp710",
  "Tmem161a",
  "Irf2bpl",
  "Nudt18",
  "Bfsp1",
  "Knstrn",
  "Sfxn2",
  "Traf3ip3",
  "Tmem255a",
  "Arl5b",
  "Nlrp6",
  "Ajap1",
  "Trp53i11",
  "Syna",
  "Scn4b",
  "Ccl3",
  "Atp1a1",
  "Gbp10",
  "Mettl24",
  "Myo1d",
  "Tceb1",
  "Itga7",
  "Cnbd2",
  "Ube2g2",
  "Myl1",
  "667847",
  "Ttbk1",
  "Igf2bp2",
  "Efna3",
  "Elmo3",
  "Rps6ka1",
  "Neu3",
  "Grip1",
  "Mtx1",
  "Pvrl4",
  "Usp43",
  "Polr2e",
  "671242",
  "Idua",
  "Trmt5",
  "Rnf40",
  "Alg14",
  "Col18a1",
  "Cxcr2",
  "Pde6a",
  "Eya2",
  "Kdelr2",
  "Ankrd6",
  "Zfp942",
  "Clns1a",
  "Fig4",
  "Fut11",
  "U2surp",
  "Fam178a",
  "Nrip1",
  "Gtf2ird1",
  "Ggta1",
  "Rapgef3",
  "Ptpn9",
  "Klrc1",
  "Tlr2",
  "Tmem177",
  "Gpatch3",
  "Ercc6",
  "Rpl11",
  "Shpk",
  "Itgal",
  "Glod4",
  "Hoxd8",
  "Pmel",
  "Timm13",
  "Il5ra",
  "Arc",
  "Capn7",
  "Slk",
  "P4htm",
  "Rab11fip2",
  "Fto",
  "Atp6v0a4",
  "Ccdc18",
  "Wnt2",
  "Rgs19",
  "Gm826",
  "Edrf1",
  "Glrp1",
  "Eny2",
  "Shank3",
  "Rabgap1",
  "Gm11744",
  "Anln",
  "Bcar3",
  "Xirp2",
  "Arntl2",
  "Ubr5",
  "Izumo4",
  "Mpp3",
  "Trat1",
  "100044322",
  "BC021614",
  "Klhl29",
  "Mlip",
  "C1qtnf3",
  "Tldc1",
  "Top1mt",
  "Pdgfc",
  "Cspg5",
  "Nrip3",
  "Bst2",
  "Cwc15",
  "Lin52",
  "Dnajb7",
  "Ccdc94",
  "Ercc8",
  "Cfap36",
  "Dus4l",
  "Abcb9",
  "4930427A07Rik",
  "Chrna2",
  "Ffar2",
  "Psmc5",
  "Klra2",
  "101056649",
  "Wdr47",
  "Vps4a",
  "Bdkrb1",
  "Nxt1",
  "Pik3r4",
  "Arid4a",
  "Gramd1a",
  "St6galnac5",
  "Ubox5",
  "Lrrc40",
  "Pabpc1l",
  "Grm3",
  "Frmpd3",
  "Supt6",
  "667803",
  "U2af1l4",
  "Kmt2d",
  "Tmem141",
  "Pced1a",
  "Tmem8",
  "Rgl3",
  "Ypel3",
  "Yipf1",
  "Muc1",
  "Tcfl5",
  "Rpp25",
  "Usp54",
  "Mospd2",
  "Exosc4",
  "Prrt1",
  "Rprm",
  "Snx2",
  "Ywhab",
  "Aldh3a1",
  "Mid2",
  "Dhrs4",
  "Gfra3",
  "Tmem206",
  "Ramp2",
  "Ffar1",
  "9230104L09Rik",
  "Sox6",
  "Rasd2",
  "Aldh3a2",
  "Kif18a",
  "Atp6ap2",
  "1700001C19Rik",
  "Akt1",
  "Srms",
  "100504983",
  "Pdzrn4",
  "Slc16a3",
  "635087",
  "Taf1c",
  "Foxred1",
  "Glyr1",
  "Ap2a1",
  "Fhod1",
  "Trf",
  "Pld1",
  "Sec24b",
  "Elp6",
  "Mmp25",
  "Irg1",
  "Abhd12",
  "Gpr65",
  "Nudt2",
  "Csf2rb2",
  "Atp5j",
  "Ppp2r3c",
  "Shroom4",
  "C1d",
  "Myo16",
  "Pcsk4",
  "Tns1",
  "Clec16a",
  "Prex1",
  "Mybpc2",
  "Tbc1d10a",
  "Pacsin2",
  "Gm14305",
  "Gm14295",
  "Kif26b",
  "Lrsam1",
  "Mrps35",
  "Shc2",
  "Mt3",
  "Gsdmd",
  "Tbl2",
  "Phpt1",
  "Mzt1",
  "Rasal2",
  "Acin1",
  "Ppp2r5b",
  "Senp6",
  "Tmem240",
  "BC003331",
  "Rad51d",
  "Slfn4",
  "l7Rn6",
  "Gp6",
  "Znrd1",
  "Gnpat",
  "Mup9",
  "Mup10",
  "RP23-56M18.5",
  "Aoc2",
  "Gltscr1",
  "Sh3gl2",
  "Hlcs",
  "434428",
  "Clcn1",
  "Cactin",
  "Prkrip1",
  "N6amt2",
  "Abcg4",
  "Cnrip1",
  "Slc25a26",
  "Emp1",
  "Pcbp4",
  "Sel1l",
  "Tpbg",
  "Cd2ap",
  "Nrbf2",
  "Adgrd1",
  "Nif3l1",
  "Rbm43",
  "Ano6",
  "Rgs9",
  "Mgat5b",
  "Crtam",
  "Pi4k2b",
  "Ric8",
  "Ctsf",
  "Psen1",
  "Kcnk13",
  "Apc",
  "Bcl2a1b",
  "Cyp4f15",
  "Kcna7",
  "Nfe2",
  "Sult5a1",
  "Cul3",
  "Sh3bp1",
  "Fbxo36",
  "Wdr38",
  "Tmem170",
  "Zfp428",
  "Ppp1r10",
  "Minpp1",
  "Slc25a29",
  "Cox4i2",
  "Pkhd1l1",
  "Rpsa",
  "Nipal3",
  "Scamp3",
  "Gm10471",
  "Foxn3",
  "Il1r1",
  "Ndufb5",
  "A430033K04Rik",
  "Brwd3",
  "Kdm3b",
  "Eya3",
  "Kat2b",
  "Macf1",
  "Fam204a",
  "Rexo2",
  "Zranb1",
  "Rdh7",
  "Hnrnph3",
  "Prr14l",
  "Aco1",
  "N4bp2l1",
  "Arhgef37",
  "Prelid1",
  "1700092M07Rik",
  "Atp1b2",
  "Tex2",
  "Mmp13",
  "Ano1",
  "Ccdc14",
  "C1qtnf9",
  "Nfkb1",
  "Phf20l1",
  "Pnpla2",
  "Zfp719",
  "Aoc3",
  "Heg1",
  "Tmem205",
  "Rab11fip1",
  "434624",
  "0610040J01Rik",
  "Gcnt1",
  "Pdlim5",
  "Nrcam",
  "Rpe",
  "Zfp763",
  "Anapc7",
  "Ccdc110",
  "Ice2",
  "Pcdhgb6",
  "Pcdhgc3",
  "Pcdhga8",
  "Pcdhgc5",
  "Pcdhga3",
  "Pcdhga8",
  "Cpn1",
  "Pcdhga11",
  "Pdcd2l",
  "Eif4ebp3",
  "Grhl2",
  "Ldoc1l",
  "Mme",
  "Epg5",
  "Frs2",
  "Sfrp2",
  "Sv2a",
  "Sema6d",
  "Fkbp11",
  "Sparc",
  "Eppin",
  "Ntrk2",
  "Dhx29",
  "Ccdc88b",
  "Enah",
  "Ndufa8",
  "Ndufa5",
  "Rps29",
  "Tigd2",
  "Atp4b",
  "Zfat",
  "Klc2",
  "Ephb3",
  "Apol7c",
  "Thumpd2",
  "Dbndd2",
  "Btbd3",
  "Dlk2",
  "St6galnac6",
  "Prrg2",
  "Apba2",
  "Tspo2",
  "Rab5b",
  "Bpifb3",
  "Syt14",
  "Tap2",
  "Slc2a2",
  "Tekt4",
  "Ccr1",
  "Esco1",
  "Hdhd3",
  "Cbx4",
  "Parp8",
  "Diap2",
  "Rgcc",
  "Rffl",
  "Pcsk1",
  "Slc22a30",
  "Ssh2",
  "Stmn4",
  "Lrrc3",
  "Gdpd3",
  "Ccdc106",
  "Arid2",
  "Gp1ba",
  "Tmtc1",
  "Armc10",
  "Zfp407",
  "639931",
  "101056352",
  "Pnpla6",
  "Sec23ip",
  "Chrnb2",
  "Nono",
  "Tfcp2",
  "Tlcd1",
  "Tapbpl",
  "Cxcl9",
  "Kctd12b",
  "Ubr2",
  "Gfra2",
  "Gnaq",
  "Tmc7",
  "Nol9",
  "Tgfbr1",
  "Ampd1",
  "Hsd17b13",
  "Gpr22",
  "Snapc1",
  "Brdt",
  "Gprc5d",
  "Plagl1",
  "Fam3c",
  "Cdc25a",
  "Zfp362",
  "Zcchc7",
  "Med23",
  "Ppp1r14c",
  "Klf6",
  "Rwdd2b",
  "Tmem237",
  "Casq2",
  "Ror1",
  "Son",
  "Fcer1a",
  "Enpp5",
  "Dnal4",
  "Trappc2",
  "Kcnn2",
  "Midn",
  "Edem2",
  "Rad54b",
  "Txlng",
  "Usp25",
  "Klrb1f",
  "Cep83",
  "Abhd10",
  "Uchl1",
  "Tmem261",
  "Ube2k",
  "D3Ertd751e",
  "Pvr",
  "Rpl3",
  "Fam132a",
  "Clvs1",
  "Rgs2",
  "Rnf135",
  "Cyc1",
  "Akna",
  "Hars2",
  "Cass4",
  "Dmgdh",
  "Rps18",
  "Pigk",
  "Serpina11",
  "Sdc2",
  "Oit3",
  "Saa4",
  "Tbx2",
  "Wiz",
  "Slc16a2",
  "Ppp6c",
  "Gm13547",
  "Il17rc",
  "Cstf2t",
  "Itpkb",
  "1810011O10Rik",
  "Bambi",
  "Kank3",
  "Cops2",
  "Syngr2",
  "Ifi44",
  "Fam107a",
  "Acvr2b",
  "Hivep3",
  "Ccdc163",
  "Asb12",
  "Myo10",
  "AI464131",
  "Maf",
  "2010001E11Rik",
  "Stx4a",
  "Rarb",
  "Acy3",
  "Cenph",
  "Fn3k",
  "Rsph1",
  "C8b",
  "Tram2",
  "Ttc19",
  "BC004004",
  "Zfp41",
  "Adgrb1",
  "Add1",
  "Tceb2",
  "Dnm3",
  "Hid1",
  "Fbxo45",
  "Mef2c",
  "Vcl",
  "2310039H08Rik",
  "Klri2",
  "Penk",
  "Foxp3",
  "Cpne3",
  "Mtus2",
  "Gm13212",
  "100862459",
  "101056240",
  "Sdf4",
  "Cdkn2b",
  "Kif1a",
  "Wdr34",
  "Sv2b",
  "Synpo2l",
  "Iba57",
  "Srek1ip1",
  "Haus6",
  "Dedd",
  "Tnfaip8l1",
  "Ticam2",
  "Myom3",
  "Cdh17",
  "Wdr1",
  "Apof",
  "Olfr78",
  "Gm6583",
  "Pomgnt2",
  "654450",
  "Dnajc24",
  "Adamts3",
  "Klrb1c",
  "Cys1",
  "Ear2",
  "Acsm3",
  "Map3k1",
  "Fzd1",
  "Rad18",
  "Prkrir",
  "Cyp1b1",
  "Nol3",
  "Foxp1",
  "Myh13",
  "Phyhip",
  "Pcdhb10",
  "Nr1h4",
  "Nol7",
  "Wdr46",
  "Sirt5",
  "Uprt",
  "C330007P06Rik",
  "Hnrnpl",
  "Nfs1",
  "Tns4",
  "Vps54",
  "Pde11a",
  "Ddit3",
  "Slc12a7",
  "Spsb2",
  "2010107G23Rik",
  "Creb3l2",
  "Ccl12",
  "Wnk1",
  "Zranb3",
  "Tgm1",
  "Ero1lb",
  "Rdh10",
  "Ltf",
  "Prrc2c",
  "Uchl3",
  "St8sia4",
  "Bmx",
  "Plekhf2",
  "Zfp946",
  "Lrrk2",
  "Nwd1",
  "Ranbp2",
  "Pdgfa",
  "Parvb",
  "Gimap4",
  "Ctsk",
  "Scn7a",
  "Smyd5",
  "Macrod1",
  "Acyp1",
  "Naaa",
  "Zkscan16",
  "Pdcd6",
  "Tubg2",
  "Fxyd5",
  "Fip1l1",
  "Adrb2",
  "Zswim3",
  "Islr",
  "Mllt4",
  "Odf2",
  "Msrb2",
  "Tnr",
  "Baz2b",
  "Zdhhc2",
  "1700019G17Rik",
  "Ndufaf2",
  "Fam126b",
  "4933427D14Rik",
  "Mylk2",
  "Socs3",
  "Mrpl11",
  "Nos2",
  "Chtf8",
  "Camk1",
  "Usp53",
  "Tor1aip2",
  "Lyve1",
  "Cpne1",
  "St6galnac2",
  "Stx6",
  "Plaur",
  "Abcg3",
  "Hsd3b7",
  "Chchd1",
  "Ank2",
  "Bckdk",
  "F7",
  "Slc16a10",
  "Gtf2h4",
  "Dpysl2",
  "Pcdha4",
  "Pcdha11",
  "Fgfrl1",
  "Casc3",
  "Pcdha9",
  "Prune2",
  "Pcdha2",
  "Pcdhac1",
  "Epas1",
  "Whsc1l1",
  "Kat2a",
  "Otogl",
  "Rnf128",
  "Gdf11",
  "Cdsn",
  "S100pbp",
  "Flt3",
  "Mgam",
  "Hmgxb3",
  "Dbt",
  "G6pdx",
  "Ehbp1l1",
  "Dctn5",
  "Ube2d2a",
  "Zer1",
  "Mgat1",
  "Olfr1396",
  "Npas3",
  "E030030I06Rik",
  "Cd4",
  "Ptprz1",
  "Coq4",
  "Iffo2",
  "Dyrk2",
  "Nudcd3",
  "Zfp40",
  "Prss12",
  "Dtx3",
  "Ccnj",
  "Slc6a15",
  "Arhgef9",
  "Rnps1",
  "Card6",
  "Serpina3c",
  "Abcc6",
  "Klra8",
  "Sema3f",
  "Jak3",
  "Ssb",
  "100045924",
  "Gm13154",
  "Capns1",
  "Noa1",
  "Atp6v1a",
  "Ppp1r13b",
  "Socs7",
  "Zbtb20",
  "Dus1l",
  "Cngb3",
  "100505283",
  "Evpl",
  "Plcg2",
  "Arr3",
  "Adamts4",
  "Slc9b1",
  "4931406C07Rik",
  "Def6",
  "Osr2",
  "Luc7l2",
  "Cbwd1",
  "Rps28",
  "Fnip1",
  "Il1r2",
  "Mark3",
  "Entpd4",
  "Polr1e",
  "St3gal3",
  "Ap3m1",
  "Rnf144b",
  "Ppa1",
  "Chd1l",
  "Cep41",
  "Zbtb9",
  "Cdhr1",
  "Lrrc38",
  "Esrrb",
  "Nek2",
  "Six4",
  "Cdkl1",
  "Rassf9",
  "Zfp866",
  "Mob3c",
  "Dhdh",
  "Actg1",
  "Capn12",
  "Qser1",
  "Hmmr",
  "Adamtsl4",
  "Olfr543",
  "Amz1",
  "Dok1",
  "Zfp326",
  "Rbbp7",
  "Gna12",
  "Nfasc",
  "Ube2e2",
  "Dok3",
  "Dach1",
  "Fdps",
  "Dcp1a",
  "Aasdh",
  "Nipal4",
  "Rbm27",
  "N4bp3",
  "Cblb",
  "Fam64a",
  "Spcs1",
  "R3hdm1",
  "Tmeff2",
  "Ptpro",
  "Tmem180",
  "Il20rb",
  "Trim25",
  "Vamp3",
  "Lrrc8b",
  "Disp1",
  "9530053A07Rik",
  "Rnf8",
  "1110034G24Rik",
  "Panx1",
  "Pcsk9",
  "Orc6",
  "Ppfia3",
  "Fam172a",
  "Cd276",
  "Mknk2",
  "Lysmd1",
  "Wnt16",
  "Ap3s1",
  "Tssk1",
  "Eml1",
  "Actr8",
  "Edil3",
  "Pxmp2",
  "Nfatc3",
  "Zfp473",
  "Cdh2",
  "Celf3",
  "Grm1",
  "Recql4",
  "Cd48",
  "Ebag9",
  "Auh",
  "Gp49a",
  "Hoxa9",
  "Zfp746",
  "100039794",
  "Rttn",
  "100043027",
  "Plekhf1",
  "Cbln1",
  "Ttyh3",
  "Zc3h7b",
  "Zfand2b",
  "Uap1",
  "Cd5l",
  "Fbxl12",
  "Ube2j1",
  "Rsf1",
  "Oxr1",
  "C1qtnf6",
  "Tmem243",
  "Rpia",
  "Mob2",
  "Ptar1",
  "Cyp7a1",
  "Ilvbl",
  "Gsg1l",
  "Hk1",
  "Atp1a2",
  "Usmg5",
  "Srcap",
  "Josd1",
  "628794",
  "Mpnd",
  "Mapk14",
  "Mmachc",
  "Rilpl1",
  "Deb1",
  "Ntf3",
  "Pdgfd",
  "Bfsp2",
  "Cdhr3",
  "Usp30",
  "Anp32a",
  "3110001I22Rik",
  "1600002K03Rik",
  "Zfp229",
  "Asf1b",
  "Rabl2",
  "Defb26",
  "2510002D24Rik",
  "Ankrd12",
  "Xylb",
  "Rnf222",
  "Crocc",
  "Masp1",
  "Mdc1",
  "Ppp1r1a",
  "Pars2",
  "Cct5",
  "Fat2",
  "Cyb561",
  "Sh3kbp1",
  "Srxn1",
  "Fli1",
  "101056514",
  "Tec",
  "Lrrc39",
  "Cchcr1",
  "Itih3",
  "Nfkbid",
  "Alg1",
  "Hoxa3",
  "Thbs1",
  "Phip",
  "Rabl3",
  "Oas3",
  "Syk",
  "Adss",
  "Eno1",
  "Arnt2",
  "Fam83a",
  "Tysnd1",
  "Sema3g",
  "Dhrs1",
  "Hydin",
  "Mlkl",
  "Hnrnpf",
  "Col27a1",
  "Aqp11",
  "Atraid",
  "Myl9",
  "Mamdc2",
  "Rgag4",
  "Tpd52l1",
  "Ripk1",
  "Flywch2",
  "Igf1r",
  "Slc1a1",
  "Snap91",
  "Cage1",
  "Pipox",
  "Prtn3",
  "Uchl5",
  "Caap1",
  "Pgam1",
  "Nqo2",
  "Fam69b",
  "Kif7",
  "Tatdn1",
  "S1pr4",
  "Nab2",
  "Rpgr",
  "Mybl2",
  "Cox7c",
  "100048447",
  "9930111J21Rik2",
  "Abcb4",
  "Tnni2",
  "Apol9b",
  "Pigv",
  "Gigyf2",
  "Rbm22",
  "Zfp668",
  "Trim10",
  "Xrcc2",
  "Lrrc66",
  "Snrk",
  "Crem",
  "Txnrd2",
  "Wdr45",
  "Stx18",
  "Dpp7",
  "Ndufa11",
  "Sbk2",
  "Dctn1",
  "Rhox6",
  "Oprl1",
  "Ap1s3",
  "Armc2",
  "Agk",
  "Phex",
  "Pcbp1",
  "Fam84a",
  "Serpina1e",
  "Psg23",
  "Mbtps1",
  "Inpp5f",
  "Ndufb3",
  "Got1",
  "Pxn",
  "Gpr3",
  "Psd4",
  "Hip1",
  "Letmd1",
  "Pltp",
  "Zfp11",
  "Nrn1",
  "101056010",
  "Cwc27",
  "Mier1",
  "Slc2a8",
  "Elp5",
  "Gm6710",
  "Arsk",
  "Col20a1",
  "Ccdc90b",
  "Tuba4a",
  "Adamts12",
  "BC048403",
  "Irf4",
  "Adam32",
  "Lrrc14",
  "1700093K21Rik",
  "Man2a2",
  "Fgf10",
  "Gsta1",
  "Copb1",
  "Col19a1",
  "D6Ertd527e",
  "Ppap2c",
  "Tmod4",
  "Thap7",
  "Cd163l1",
  "Ppt2",
  "Ubxn2a",
  "Dnaja2",
  "H2-M2",
  "2610020H08Rik",
  "Arel1",
  "Atr",
  "Cmtm8",
  "Sds",
  "Sorbs3",
  "Slc27a5",
  "Ccl8",
  "Cyp4f13",
  "Pias3",
  "Tcerg1",
  "Ddx19b",
  "Ddx1",
  "Fkbp3",
  "Klf3",
  "1700084C01Rik",
  "Gskip",
  "Rasgrf1",
  "Pi15",
  "Ank3",
  "Gbp9",
  "Cd164l2",
  "Prkag3",
  "Smpx",
  "Grk4",
  "Stab2",
  "Pdcd6ip",
  "Stat3",
  "Lrp4",
  "Samd3",
  "Kat6b",
  "Isyna1",
  "6430571L13Rik",
  "Grin3a",
  "Hcls1",
  "Fam170b",
  "Fhl5",
  "St3gal2",
  "Gpsm3",
  "Fxr1",
  "Ap3b2",
  "Zyx",
  "Cux1",
  "Sectm1a",
  "Rrbp1",
  "Zdhhc8",
  "Rftn2",
  "Zfp511",
  "Tmem199",
  "Sytl4",
  "Rragb",
  "Pelp1",
  "Mrpl28",
  "Nle1",
  "Cacna1h",
  "Stox1",
  "Phldb3",
  "Tusc2",
  "Hes7",
  "Fgd5",
  "Fbln5",
  "Zfp119b",
  "Pnrc2",
  "Hspa8",
  "Ppm1a",
  "Oxa1l",
  "Tmc5",
  "Szrd1",
  "Dcun1d1",
  "Gadd45a",
  "Hist2h3c1",
  "H3f3a",
  "Bdp1",
  "Tmem236",
  "Morf4l1",
  "9930111J21Rik1",
  "101056658",
  "Tmem74b",
  "Rfx5",
  "Timm22",
  "Tmem14c",
  "Mrpl55",
  "Aen",
  "Cyp2c50",
  "1700023F06Rik",
  "Acap1",
  "Trim2",
  "Prkar1b",
  "Klf5",
  "Fstl3",
  "Apom",
  "Spink5",
  "Stat5b",
  "Neu2",
  "Plekhb2",
  "Tmem179",
  "Csde1",
  "Art3",
  "Peg10",
  "Cnr2",
  "Zfp777",
  "Fam71f2",
  "Pycrl",
  "Fcrla",
  "Ckb",
  "Gtf2e2",
  "Peo1",
  "Nucb1",
  "Ttpa",
  "Myl3",
  "Tyw3",
  "Dlx5",
  "Taf8",
  "Arf6",
  "Msl3l2",
  "Zfp791",
  "Sharpin",
  "Dsg1a",
  "Cacna2d1",
  "Lrrc8e",
  "Sall4",
  "Gstm2",
  "Dennd4b",
  "Kctd16",
  "Naga",
  "Meiob",
  "Gcc1",
  "Tmem69",
  "Hcrtr1",
  "Tbc1d9",
  "Ccdc174",
  "C1s2",
  "Pou2af1",
  "Des",
  "Hils1",
  "Lrrc71",
  "Eml4",
  "Srp54b",
  "Depdc7",
  "Mfn2",
  "Gmpr2",
  "Fbp1",
  "100039674",
  "Tbpl1",
  "Sdc4",
  "Traip",
  "Oser1",
  "Inca1",
  "Gdf7",
  "Abhd16b",
  "Prkcg",
  "Ubc",
  "Spryd3",
  "Hic2",
  "Agps",
  "Tm7sf2",
  "Mdm2",
  "Sytl1",
  "Pi4k2a",
  "Smndc1",
  "Kcnt1",
  "Ccl27a",
  "Wbp1",
  "Hfm1",
  "Eif5",
  "Itm2b",
  "Tsen2",
  "Asb9",
  "Tmem182",
  "Slc7a10",
  "Rpl7",
  "Prr7",
  "Coil",
  "Fam45a",
  "Opa1",
  "Atxn7l3b",
  "Khk",
  "Trpm4",
  "Tspan8",
  "Dchs1",
  "Daxx",
  "Wibg",
  "Col11a2",
  "C5ar2",
  "Arhgef12",
  "Timd2",
  "Ikzf4",
  "Apbb1ip",
  "Gnrh1",
  "Prkab1",
  "Mterf1a",
  "Efr3a",
  "Hist1h2ai",
  "Gm10408",
  "Gm4070",
  "100043805",
  "101056131",
  "Ids",
  "Tcp10b",
  "Cmtm6",
  "Fzd7",
  "Scin",
  "Lypd6",
  "Irgc1",
  "Ubxn10",
  "Rps15",
  "100504988",
  "100862401",
  "Dhps",
  "Gpr62",
  "Furin",
  "Elof1",
  "Ndufa4",
  "Elmo1",
  "F2rl3",
  "Ncapg2",
  "Ncmap",
  "Mrps18a",
  "Hivep1",
  "Amn",
  "Dhx15",
  "Adpgk",
  "Mrvi1",
  "Hbp1",
  "Ubald1",
  "1190002N15Rik",
  "Mslnl",
  "Myo7a",
  "Trim34b",
  "Il7r",
  "Zdhhc7",
  "Aoah",
  "Zan",
  "Alox5",
  "Adarb1",
  "Rpl23a",
  "Gata1",
  "Phtf2",
  "Ipo5",
  "Cadm1",
  "Nrbp1",
  "Ercc5",
  "3110009E18Rik",
  "Hcn2",
  "Aass",
  "Sdhaf3",
  "Ubb",
  "Abcf3",
  "Nek9",
  "Kxd1",
  "Ntrk1",
  "Ldlrad4",
  "Cpne5",
  "Zmynd15",
  "Tbc1d16",
  "Gpi1",
  "Ap1g2",
  "Dgkg",
  "Tkt",
  "Zfp951",
  "Htr2b",
  "Tm9sf4",
  "2310067B10Rik",
  "Arhgef18",
  "Il12a",
  "Fbxl4",
  "Apba3",
  "Akr1b3",
  "A430105I19Rik",
  "Ngdn",
  "Ntn3",
  "Golga3",
  "Tmem191c",
  "Dact2",
  "Rab6b",
  "Arhgdia",
  "Pla2g2e",
  "Naa38",
  "628648",
  "Acer3",
  "Lrp1",
  "Dpys",
  "Ap1m1",
  "Fstl4",
  "Wwc2",
  "Farp2",
  "Nhsl1",
  "Nek7",
  "Dguok",
  "100046289",
  "Zbtb49",
  "Gyltl1b",
  "Pth1r",
  "H2-D1",
  "Acd",
  "Zdhhc17",
  "Gstk1",
  "Ube2f",
  "Zfp422",
  "Tdrd9",
  "C1qbp",
  "Mtm1",
  "Rhobtb2",
  "Lrif1",
  "Ephx2",
  "Wdr48",
  "Blvrb",
  "Tln1",
  "Hist1h2bc",
  "Hist1h2bh",
  "Hist1h2bj",
  "Hist1h2bl",
  "Pcdhb9",
  "Snai1",
  "Eif5a2",
  "Prkdc",
  "Ankrd13a",
  "Apool",
  "Chil5",
  "Batf2",
  "Tmem178",
  "Ift46",
  "Slc43a3",
  "Aifm2",
  "Mfsd7c",
  "Lpin2",
  "Itgb1",
  "Dennd4a",
  "Gnai3",
  "Gjc3",
  "Zfp395",
  "Tas1r3",
  "Angptl4",
  "Slc31a1",
  "Tdo2",
  "Csrnp3",
  "Nlrp10",
  "Lbr",
  "Eef2",
  "Itih4",
  "Rps3",
  "Rpl32",
  "Prlr",
  "Pcdhb6",
  "Trip10",
  "Clec12b",
  "Zfyve26",
  "Morn4",
  "Fam216a",
  "Egr3",
  "Ddb2",
  "S100a1",
  "Ajuba",
  "Frk",
  "Nr1i2",
  "Irak1bp1",
  "Aph1c",
  "Cntln",
  "Hrasls5",
  "Atg12",
  "Scd3",
  "Fam129a",
  "Madd",
  "2610305D13Rik",
  "Chrm4",
  "Dtymk",
  "Drg1",
  "Mdh2",
  "Fam92a",
  "Ncoa6",
  "Sqrdl",
  "Greb1",
  "Lgals4",
  "Cox7a2",
  "100048557",
  "Prkar1a",
  "Fkbp4",
  "Zfp35",
  "0610030E20Rik",
  "Bag1",
  "Polr2m",
  "Ntsr2",
  "Hyou1",
  "Lamtor5",
  "100042625",
  "Lin7c",
  "Ngf",
  "Mrps26",
  "Sdf2l1",
  "Tnfrsf11a",
  "Scrn1",
  "Tal1",
  "Xlr4b",
  "H2-Q1",
  "Arl4d",
  "Ddx11",
  "Prr16",
  "Olfr1384",
  "Hist4h4",
  "Fam101b",
  "Ubqln4",
  "Jakmip1",
  "Grpel1",
  "Bcar1",
  "Fap",
  "Gopc",
  "Pex2",
  "Nkain3",
  "Bard1",
  "Smpdl3a",
  "Trim6",
  "Rad9b",
  "Yipf7",
  "Psmc3ip",
  "Cd38",
  "Luzp1",
  "Cd6",
  "Ago2",
  "Slc37a3",
  "St7l",
  "Pcsk5",
  "Ppfibp2",
  "Rnd3",
  "Tmem108",
  "Cln3",
  "Wdr74",
  "Wdr41",
  "Fam207a",
  "626048",
  "Sirt6",
  "Map3k15",
  "Krt78",
  "Tdrd6",
  "Flnc",
  "Coprs",
  "Tceal8",
  "Atp13a2",
  "Rxfp1",
  "Cdo1",
  "Rnf180",
  "G3bp1",
  "Ssrp1",
  "Clec9a",
  "Actl10",
  "Fktn",
  "Dip2a",
  "Paqr9",
  "Exosc9",
  "Zfp553",
  "101055828",
  "B430306N03Rik",
  "Galnt1",
  "Irf5",
  "Mcf2l",
  "Tmem194",
  "Arid4b",
  "Tbca",
  "Fam89b",
  "Upp2",
  "Rgs18",
  "Rasa2",
  "Ash2l",
  "Frrs1",
  "Irak4",
  "Igsf8",
  "Rab1b",
  "Prr32",
  "Map6d1",
  "Kdm4b",
  "Gbp6",
  "Fam162a",
  "Mettl15",
  "Dynll1",
  "Mrps25",
  "Ntn5",
  "Pcif1",
  "Kdm2a",
  "Eprs",
  "Pskh1",
  "Ppp2r5a",
  "Gmeb2",
  "Thap4",
  "Ilf2",
  "Olfr559",
  "Habp2",
  "Usb1",
  "Ick",
  "Ccz1",
  "Procr",
  "Pnp",
  "Adi1",
  "Usp27x",
  "Zbtb8os",
  "Ect2",
  "Slit2",
  "Pgf",
  "Prokr2",
  "Nanos3",
  "Rab23",
  "Ppp1r9b",
  "Jph3",
  "Gm4788",
  "Inpp1",
  "Sgpp1",
  "Bend7",
  "Hmgb3",
  "Pdlim2",
  "Zbtb44",
  "Acadm",
  "Napg",
  "Psme1",
  "621705",
  "Rab27a",
  "Chpf2",
  "Pik3ip1",
  "Cdk13",
  "Snf8",
  "Eef1b2",
  "Bckdha",
  "Npw",
  "Kif3b",
  "Pithd1",
  "Asic1",
  "Wdr35",
  "Gak",
  "Mettl7b",
  "Atp2a3",
  "Bmp6",
  "Cidec",
  "Copb2",
  "Cbfa2t2",
  "Rab11fip5",
  "Pcdh18",
  "Slc35e1",
  "Cadm2",
  "666738",
  "Rarres1",
  "Tnnt3",
  "Nmnat2",
  "Hacl1",
  "Sephs2",
  "Msc",
  "Agpat1",
  "Rapgef2",
  "Ccdc114",
  "Pcdh15",
  "Lrrc47",
  "Hdac6",
  "Cpne4",
  "Lmntd1",
  "101055647",
  "Ppcs",
  "Rbm12",
  "Tox3",
  "Vimp",
  "Ttc13",
  "Cd79a",
  "Nptx1",
  "Nt5c",
  "Ttk",
  "Galnt9",
  "Lamc3",
  "Ccl7",
  "100503235",
  "Hnrnpll",
  "Agxt",
  "Hba-a2",
  "Olfr1383",
  "Atrip",
  "Otub1",
  "Atf3",
  "Ctif",
  "Tlr5",
  "Abcf1",
  "Gm684",
  "Brf2",
  "Prkcb",
  "Limk2",
  "Sez6",
  "Rcn3",
  "Hmgb1",
  "100044374",
  "Mrpl3",
  "Pdgfb",
  "Uckl1",
  "Mbd5",
  "Zfhx4",
  "Ascc2",
  "Fbxo8",
  "H2afv",
  "Ikbke",
  "Ephb1",
  "Tal2",
  "Gpatch2l",
  "Hmg20a",
  "Fbxw8",
  "Cpeb3",
  "Tmem101",
  "Glb1l2",
  "Hoxb5",
  "Dnase2a",
  "Carkd",
  "Hist1h2ab",
  "Kif5a",
  "N4bp2l2",
  "Polr2c",
  "Tnip1",
  "Cox8a",
  "Zscan20",
  "4933402D24Rik",
  "Lpar4",
  "Dpp8",
  "B3gnt2",
  "Plxna3",
  "Lif",
  "Dnajc1",
  "Svep1",
  "Mvb12b",
  "Elovl5",
  "Id1",
  "Sema6c",
  "Safb",
  "Fam150b",
  "Angptl6",
  "Mex3c",
  "Prelp",
  "Ifnar1",
  "Crebzf",
  "Pde1c",
  "Slitrk3",
  "Slmap",
  "Zfp397",
  "Abhd17c",
  "Ep300",
  "Ctnnbl1",
  "Esrra",
  "Asb8",
  "Dgcr14",
  "Slc25a42",
  "Tmem194b",
  "Rbm14",
  "Romo1",
  "Efr3b",
  "Eaf2",
  "Agtr2",
  "Zfp608",
  "Commd9",
  "Hnrnpa3",
  "Bre",
  "Slc25a41",
  "Mpst",
  "Rpusd1",
  "Hgd",
  "Sap30",
  "Pgd",
  "Ckm",
  "Asb16",
  "Tln2",
  "Nek11",
  "Hist1h2bg",
  "Mx2",
  "Tsc1",
  "Ptpn12",
  "Palm3",
  "2310033P09Rik",
  "Tshz2",
  "Ankrd17",
  "Pdcd11",
  "Tmem214",
  "Dio3",
  "Fam188a",
  "Nsf",
  "Pdlim3",
  "9430015G10Rik",
  "B3gnt5",
  "Adgre1",
  "Baz1b",
  "Fyb",
  "D630003M21Rik",
  "Snrpc",
  "Cdk18",
  "E2f7",
  "Dusp12",
  "B3galt2",
  "Fbxo22",
  "Vmn2r18",
  "Fam160a1",
  "Prmt5",
  "Il18rap",
  "Sorbs1",
  "Stk38l",
  "Zkscan1",
  "Eef1a1",
  "Cbx7",
  "Boc",
  "Car11",
  "Pygo2",
  "Myadml2",
  "Zfp827",
  "3110043O21Rik",
  "Myh2",
  "Nrde2",
  "Hsd17b10",
  "Slc10a3",
  "Lctl",
  "Adcy3",
  "Ftsj3",
  "Eif1ax",
  "Actr3b",
  "Reln",
  "Erc1",
  "Rfx2",
  "433064",
  "Mab21l1",
  "Sfxn4",
  "Ehmt1",
  "Cacna1i",
  "Alpl",
  "Rpl29",
  "432950",
  "Klf14",
  "Gpx4",
  "Tmem238",
  "Pmvk",
  "Atg16l2",
  "Terf2",
  "Sox5",
  "Ank1",
  "Esm1",
  "Tbc1d20",
  "Hopx",
  "Cep76",
  "Agrp",
  "Kif16b",
  "Eda",
  "Ttll13",
  "Fam58b",
  "Igf2",
  "Sec22b",
  "Cog2",
  "Srsf10",
  "Nfkb2",
  "Mfsd9",
  "Foxn2",
  "Per1",
  "Insm2",
  "Hook1",
  "Tdgf1",
  "Camk1d",
  "Car15",
  "Tnpo1",
  "Cpsf1",
  "Prokr1",
  "Ssmem1",
  "Atg9b",
  "Cpa3",
  "Psca",
  "Nrxn1",
  "Vipr1",
  "Itgav",
  "Mcam",
  "Mmd2",
  "Tmpo",
  "Cd53",
  "Lrpprc",
  "Slc5a11",
  "Pnmal2",
  "Frmd8",
  "Zfp558",
  "Stx2",
  "Usp48",
  "Mypop",
  "Tmem135",
  "Nxf1",
  "Ralbp1",
  "Atp13a3",
  "Clcn4-2",
  "Hcar2",
  "Secisbp2",
  "Lman1",
  "Lgals3bp",
  "Gpr21",
  "Hsd11b1",
  "Chd2",
  "Gpr158",
  "Mief1",
  "Kcnrg",
  "Cyb5r4",
  "Flna",
  "101056094",
  "Hist1h2bn",
  "Rilpl2",
  "Gle1",
  "Tlr9",
  "Smurf1",
  "Ppme1",
  "Dhx34",
  "Dusp5",
  "Creb5",
  "Qrich2",
  "BC027072",
  "Fam35a",
  "Trim45",
  "Nans",
  "Saa1",
  "Gucy1b2",
  "Nes",
  "Kcnip2",
  "Cdh1",
  "Sass6",
  "Atp4a",
  "Bhlhe22",
  "Tmem67",
  "Tmod2",
  "Golph3",
  "Emc7",
  "Unc13d",
  "Ccsap",
  "Ly6d",
  "Brip1",
  "Slu7",
  "Fev",
  "Cttn",
  "Tshz3",
  "Bag2",
  "2700089E24Rik",
  "Carf",
  "Senp1",
  "Ppox",
  "Aff4",
  "Cdc40",
  "H2-T10",
  "H2-T24",
  "633406",
  "Polr2k",
  "Il5",
  "Sdhc",
  "Armc7",
  "Arhgef26",
  "Cgref1",
  "Manea",
  "Cep350",
  "Mxd4",
  "Mtx2",
  "Murc",
  "Ccdc142",
  "Spire2",
  "Fgf18",
  "Abcb1b",
  "Stard3nl",
  "Zbtb8b",
  "Calr",
  "2310011J03Rik",
  "Hoxb4",
  "Lrrc4b",
  "Trim9",
  "Fbxo18",
  "Klrg1",
  "Parvg",
  "Ints4",
  "4930505A04Rik",
  "Spata18",
  "Olfr99",
  "Pcdh9",
  "Sfxn1",
  "105892",
  "Otub2",
  "Frmd4a",
  "Rerg",
  "Adarb2",
  "Arhgef15",
  "Tbp",
  "Adcy2",
  "Mzt2",
  "Zbtb33",
  "Fam134b",
  "B230118H07Rik",
  "Ctla2b",
  "Kcnc4",
  "Cd80",
  "Tyw5",
  "Tbc1d15",
  "Tmem198",
  "Frzb",
  "Dnmt3a",
  "Scara5",
  "Hs3st5",
  "Lmo7",
  "Fam50a",
  "2310002L09Rik",
  "Dgke",
  "Znhit1",
  "Ptgis",
  "Cd40lg",
  "Nmral1",
  "Fut10",
  "Proc",
  "Mcm10",
  "Thtpa",
  "Trib3",
  "Prox1",
  "Rusc1",
  "Amd1",
  "Slc28a1",
  "Zfp654",
  "Rnf149",
  "Erbb3",
  "Marc2",
  "Nrxn3",
  "Clpx",
  "Galnt6",
  "Id3",
  "Hephl1",
  "Scamp2",
  "Uck2",
  "Phc1",
  "Upk1a",
  "Ankmy2",
  "9430016H08Rik",
  "Gdf9",
  "L3mbtl1",
  "Hist3h2a",
  "Hist1h2ac",
  "Hist1h2ad",
  "Hist1h2ae",
  "Hist1h2ag",
  "Hist1h2ah",
  "Hist1h2an",
  "Hist1h2ap",
  "Hist2h2be",
  "Csprs",
  "Dnase1",
  "Pgp",
  "Pkib",
  "Rccd1",
  "Catsper3",
  "Ppp1ca",
  "Ogdhl",
  "Taf4a",
  "Stxbp3a",
  "Pcdhb2",
  "Rgmb",
  "Pomc",
  "Dennd2a",
  "Srrm4",
  "Eml2",
  "Zfp868",
  "Taf9b",
  "Cd69",
  "Cyb5d1",
  "Rint1",
  "Cxcl14",
  "Tsacc",
  "Vmn2r3",
  "Dnah2",
  "Ahsa2",
  "Pirt",
  "Slc16a11",
  "Zfp933",
  "Ift81",
  "Cdk10",
  "Ces2b",
  "Slc26a1",
  "Mettl18",
  "Gins4",
  "Ap5b1",
  "Vegfc",
  "Utp14b",
  "Zhx2",
  "Pcsk7",
  "Mettl25",
  "Tacc3",
  "Tmem70",
  "Gm1673",
  "Ppip5k1",
  "Dennd5b",
  "Naa40",
  "Tsc22d1",
  "Wdfy3",
  "Arrdc2",
  "Fam65b",
  "Rtkn",
  "C8a",
  "Sulf1",
  "C2cd2l",
  "Gapdh",
  "Fut8",
  "Ube2n",
  "Angpt1",
  "Siah1a",
  "Nr4a1",
  "Nudt4",
  "Rpl18a",
  "Pax6",
  "Stxbp1",
  "Snap47",
  "Gpr39",
  "Hspa1b",
  "Kdm4d",
  "Amer1",
  "Mrgprh",
  "Cnksr2",
  "Irs1",
  "Ocel1",
  "Kif5c",
  "Eif4g3",
  "Ak7",
  "Atad3a",
  "Gclm",
  "Col8a2",
  "Zfhx2",
  "Vwa3a",
  "Sh2d6",
  "Unc5b",
  "100503125",
  "Slmo2",
  "Zfp768",
  "Hfe2",
  "Pls1",
  "Cenpt",
  "C2cd4d",
  "Cstf1",
  "Arid5b",
  "Lrpap1",
  "Mapk12",
  "Slc35f5",
  "Rabgap1l",
  "Hmgn5",
  "Zc3h15",
  "Mroh7",
  "Tsen34",
  "Mon1a",
  "Pcdhb7",
  "Apol11b",
  "Arap3",
  "Zfp248",
  "Ccdc120",
  "Ccm2l",
  "Ralgps2",
  "Kcnq4",
  "Aff3",
  "Krtcap3",
  "Gipr",
  "Tmc4",
  "Odf3b",
  "Rhot2",
  "Ube2a",
  "Serinc5",
  "Pdia6",
  "Fastkd5",
  "Rpl37",
  "Nup188",
  "Eps15",
  "Slc6a13",
  "Lef1",
  "Gzf1",
  "Smco1",
  "Slain2",
  "Dclre1a",
  "Ptpn13",
  "Kansl1",
  "Ogfod3",
  "Rnf114",
  "Glo1",
  "Orc5",
  "Dock4",
  "Scgb3a1",
  "Rpl28",
  "666548",
  "Klhl3",
  "100862586",
  "Tmem33",
  "Tacstd2",
  "Esam",
  "Itih5",
  "Csnk2a2",
  "Retsat",
  "Rprd2",
  "Zswim1",
  "0610037L13Rik",
  "Dok4",
  "Vps37a",
  "Rhobtb3",
  "Gpr4",
  "Sdf2",
  "Lmcd1",
  "Rnft2",
  "Srgap1",
  "Sash3",
  "Saraf",
  "Mcmbp",
  "Uck1",
  "Crabp1",
  "Samd12",
  "Osbp2",
  "Enpp1",
  "Tsku",
  "Arrdc3",
  "Sppl2b",
  "Zadh2",
  "Adap1",
  "Ddx46",
  "Atp6v1b2",
  "Prkra",
  "Btaf1",
  "Eif4ebp1",
  "1700012A03Rik",
  "Onecut3",
  "Kdm1b",
  "Lcp2",
  "Mrpl48",
  "Psma7",
  "Dak",
  "Mrpl34",
  "Unc93b1",
  "Eng",
  "Ly6g6f",
  "101056348",
  "Rbx1",
  "Nipbl",
  "Papd7",
  "Dus3l",
  "Emp3",
  "Paqr6",
  "Apol10a",
  "Tex13",
  "Nudt3",
  "Dnmt3b",
  "Pja1",
  "Zkscan8",
  "Rps12",
  "101056542",
  "Aldh1l2",
  "Stx7",
  "100042074",
  "Asns",
  "Mansc1",
  "Kcnq1",
  "Lpcat3",
  "1700109H08Rik",
  "Pds5a",
  "Scube3",
  "Wdr13",
  "Pgap3",
  "100504968",
  "Brwd1",
  "Lhx6",
  "Tmem79",
  "Gpm6b",
  "Dr1",
  "Fggy",
  "Iars",
  "Stmn1",
  "Pyurf",
  "Ddah1",
  "Gna13",
  "Ttr",
  "9030617O03Rik",
  "Ate1",
  "Csprs",
  "Bbs4",
  "Ar",
  "Cox6a2",
  "Pdss2",
  "Slc10a4",
  "Helb",
  "Cacna1d",
  "Hat1",
  "Tmem45a2",
  "224829",
  "Dld",
  "Rfx3",
  "100048119",
  "Il22ra1",
  "Rpp14",
  "Tube1",
  "1110032F04Rik",
  "Dusp1",
  "Hgh1",
  "Pbk",
  "Capn9",
  "Rcor1",
  "Jund",
  "Ipo11",
  "Mxi1",
  "Rspo1",
  "Nckap5l",
  "Zbtb48",
  "Zfp119a",
  "Tspyl3",
  "Tnfaip8",
  "Actg2",
  "Ccnd3",
  "Brpf1",
  "Tmem161b",
  "Ccdc85a",
  "Def8",
  "Abcd3",
  "Dhrs7",
  "Arl13a",
  "Rbpj",
  "Grhl3",
  "Sde2",
  "100502680",
  "Fbxo2",
  "Zfp959",
  "Dmrt2",
  "Anp32b",
  "Psme2",
  "Pacsin1",
  "Sf3b5",
  "Smad3",
  "Igtp",
  "Mfap3",
  "Gpkow",
  "Nutf2",
  "Zfp64",
  "101055998",
  "Pdzd7",
  "Fam105a",
  "Prr15l",
  "Gm5595",
  "Reep6",
  "Vsig4",
  "Caskin2",
  "Chm",
  "Naa25",
  "Tnnt2",
  "Ddias",
  "Tomm7",
  "Vps37b",
  "Eif4enif1",
  "Megf6",
  "Fxyd3",
  "Spry3",
  "Stk33",
  "Uri1",
  "Pask",
  "Usp28",
  "Polg2",
  "Il23a",
  "Rnase1",
  "677113",
  "Nr3c2",
  "Nap1l5",
  "Zxdb",
  "Snx4",
  "Hoxa2",
  "Sstr3",
  "Zc3hc1",
  "667739",
  "Bcl2l12",
  "Gldc",
  "Fgd2",
  "Olfml2b",
  "Trpc4",
  "Zcchc17",
  "Map3k14",
  "Ubash3a",
  "Trim72",
  "Sptlc2",
  "Tmem171",
  "Arhgef3",
  "Prmt1",
  "Hs1bp3",
  "Cenpi",
  "Tox",
  "Sfrp1",
  "Slc35f2",
  "1700008I05Rik",
  "Taco1",
  "Wfs1",
  "Raph1",
  "Man2a1",
  "Adam8",
  "Spast",
  "Synrg",
  "Pak1ip1",
  "Hrc",
  "Wnt9a",
  "Rgs11",
  "Ephb6",
  "Ch25h",
  "Dlst",
  "Lin52",
  "Wdr53",
  "Mbd3",
  "Cd209f",
  "Nktr",
  "Ing4",
  "Hspa9",
  "Zfp646",
  "Uba3",
  "Gm9733",
  "Cxcr1",
  "Necap1",
  "Ggt7",
  "Dnajc7",
  "Twist2",
  "Cep170b",
  "Adora3",
  "Cyp3a13",
  "Mrpl40",
  "Sh3bgrl",
  "Slc35f6",
  "Ddx17",
  "Cd164",
  "4930404N11Rik",
  "Sfrp4",
  "Tfg",
  "Myoz2",
  "Fmn2",
  "Lin7a",
  "Actl6a",
  "Tradd",
  "Aimp1",
  "Fzr1",
  "Klhl5",
  "Gprc5a",
  "Mfap5",
  "Opn1sw",
  "Trmt10c",
  "Emc4",
  "Glt8d1",
  "Map2k6",
  "Ski",
  "Golga2",
  "Pim2",
  "1600002H07Rik",
  "Npat",
  "Eif2d",
  "Cryab",
  "Fas",
  "Mdm4",
  "Neb",
  "Vapa",
  "Bdh1",
  "Wdr89",
  "Optc",
  "Gpc1",
  "Hamp",
  "Csrp3",
  "Pdcd4",
  "Nabp1",
  "S100a10",
  "Marveld1",
  "Ccdc13",
  "Tdrd7",
  "Tnc",
  "Gatb",
  "Mxra7",
  "Rpl31",
  "Flnb",
  "Pdzk1ip1",
  "Cct4",
  "Dusp22",
  "Olfr1336",
  "Zfp692",
  "Gstt2",
  "Acox3",
  "Dnajc5",
  "Serpinb1c",
  "Wdsub1",
  "Ptgs1",
  "Gnl1",
  "Igf2r",
  "Comtd1",
  "Ccne2",
  "Slc30a1",
  "Ctns",
  "Ttf1",
  "Tgoln1",
  "Zfand1",
  "Fam49b",
  "Prkar2a",
  "Pdcd2",
  "Tmem57",
  "Lrrk1",
  "Col13a1",
  "Vps4b",
  "Ppp1cb",
  "Fanca",
  "4921536K21Rik",
  "Ifitm3",
  "Wisp2",
  "2700060E02Rik",
  "668455",
  "Thrap3",
  "BC030867",
  "Hddc3",
  "Cep19",
  "Ppan",
  "Lemd3",
  "Gtf2i",
  "Lsm14a",
  "Rhoj",
  "Ablim2",
  "Ces1f",
  "Acap3",
  "Dnali1",
  "Trappc3",
  "Ptgdr2",
  "Lrrcc1",
  "Rnh1",
  "Tacc1",
  "Acads",
  "Pbld2",
  "Nat9",
  "Srsf2",
  "Spag7",
  "Foxp4",
  "Plcl1",
  "Ndufb8",
  "Trmt6",
  "C5ar1",
  "Psrc1",
  "Spta1",
  "Adcy6",
  "Cbr2",
  "Cul2",
  "Dlc1",
  "Dcakd",
  "Trmt11",
  "Eid1",
  "Agmo",
  "Farsa",
  "Plcd3",
  "Gfer",
  "Akr1c14",
  "Megf11",
  "Plekhh3",
  "Soga3",
  "Mrc2",
  "Medag",
  "Akt1s1",
  "Mvk",
  "Azi2",
  "Rufy4",
  "Dicer1",
  "Uchl4",
  "Acbd5",
  "Slamf8",
  "Epha1",
  "Lrrtm3",
  "Dnajc18",
  "Strap",
  "Trmt44",
  "Map4k1",
  "Gga2",
  "Aph1b",
  "Gm1661",
  "Ppip5k2",
  "Mdga2",
  "Lgi4",
  "Slc3a2",
  "Col5a1",
  "Slco5a1",
  "Mcu",
  "Armc6",
  "100505160",
  "Dcaf13",
  "Col9a3",
  "Lsmem1",
  "Ankrd54",
  "Bloc1s1",
  "Tekt1",
  "A530016L24Rik",
  "Hhex",
  "Hsd17b11",
  "Tex261",
  "Nfatc2ip",
  "Wap",
  "101056659",
  "Dpagt1",
  "Arv1",
  "Eif1",
  "Ndufb4",
  "Fam173b",
  "Fbln7",
  "Med21",
  "Sik3",
  "Sphkap",
  "Tuba3a",
  "Wif1",
  "Tmem56",
  "Smad9",
  "Rock1",
  "Cib1",
  "Tctex1d4",
  "Il1a",
  "Map3k7",
  "BC029214",
  "Brpf3",
  "Zfp808",
  "Fam193a",
  "Cggbp1",
  "Rrm2",
  "Oplah",
  "Aars",
  "Bves",
  "Ddx19a",
  "Mpz",
  "Slc38a4",
  "Rras",
  "Prom1",
  "Sec14l1",
  "Sra1",
  "Zfyve9",
  "Stk17b",
  "Tfdp2",
  "1110012L19Rik",
  "Sumo2",
  "Ppp1r2",
  "Chrna4",
  "Ylpm1",
  "Nek3",
  "Stra6l",
  "Tmem144",
  "Nlk",
  "Tbc1d1",
  "Dct",
  "Med13",
  "4833420G17Rik",
  "Polr3b",
  "Sptbn2",
  "Fam73a",
  "Nefl",
  "Tfe3",
  "Bphl",
  "Hist1h2bb",
  "Hist1h2bf",
  "Taf3",
  "Kcnk3",
  "Atp7a",
  "Pigm",
  "Olfr1393",
  "Ska3",
  "Treml2",
  "4932438H23Rik",
  "Grin2c",
  "622335",
  "Arhgap33",
  "Lclat1",
  "Racgap1",
  "Trpv2",
  "Omg",
  "Klra17",
  "Tbc1d12",
  "628161",
  "Rhbdd1",
  "Etfb",
  "Sik2",
  "Ptgr2",
  "Pdzd3",
  "Polr1a",
  "Tcaf2",
  "Ltn1",
  "Zmynd10",
  "Tmlhe",
  "Cd33",
  "Angptl7",
  "Rsrc1",
  "Ccdc25",
  "Havcr2",
  "Tet3",
  "Serpine1",
  "Hsf4",
  "Gm4724",
  "Gnpnat1",
  "Slc2a4",
  "Mrap",
  "D16Ertd472e",
  "Fam189a1",
  "Grhl1",
  "Noc3l",
  "Mag",
  "Rgs12",
  "Slc35b2",
  "Tomm20l",
  "Nxt2",
  "Jsrp1",
  "Baz2a",
  "Sin3b",
  "Skiv2l2",
  "D5Ertd579e",
  "Morc2a",
  "Rps26",
  "Elovl7",
  "Thg1l",
  "Jarid2",
  "Glmn",
  "Ankrd52",
  "Bst1",
  "Slc6a8",
  "Ifitm10",
  "Rin2",
  "Vps45",
  "Pdia5",
  "Kcnab2",
  "Ppp1r37",
  "Pygb",
  "Ccdc149",
  "Pkp3",
  "Dnm1l",
  "Rhbdl2",
  "Nt5m",
  "Ptdss2",
  "Hsf2bp",
  "Sdc1",
  "Jph1",
  "Grip2",
  "Fmo1",
  "Rab39b",
  "Slc25a15",
  "Xcl1",
  "D8Ertd738e",
  "Pomgnt1",
  "Gapdhs",
  "Cox6c",
  "252974",
  "Gm8898",
  "Ptger2",
  "Rrp7a",
  "Sri",
  "Tgfb1",
  "Ispd",
  "Cst6",
  "Fbf1",
  "C1qc",
  "Gpr150",
  "Ankmy1",
  "Ddn",
  "Tnfrsf13c",
  "Spata33",
  "Polr3h",
  "Tmem40",
  "100862012",
  "Pycr2",
  "Lig1",
  "Smim8",
  "Oas2",
  "Hmgcll1",
  "Ltk",
  "Hcfc1",
  "Pcdha11",
  "Ccdc181",
  "Surf2",
  "Cd300lb",
  "Rxrb",
  "Evc",
  "Ppp4r2",
  "Wasf3",
  "Cyp3a25",
  "Serpina6",
  "Klhdc7a",
  "Cma1",
  "Shank1",
  "Oaz1",
  "Xpo6",
  "Zfp281",
  "Pxmp4",
  "Mcm3ap",
  "Arhgef25",
  "Il6ra",
  "Faf1",
  "Atad2",
  "Tm4sf19",
  "Ttc34",
  "Cyp4a14",
  "Matr3",
  "Mad1l1",
  "Ss18",
  "Znhit6",
  "D430041D05Rik",
  "Ehd2",
  "Il4ra",
  "Taf1",
  "Gucy2d",
  "Pros1",
  "Ttll5",
  "Zfp536",
  "Krt19",
  "Kti12",
  "Amigo2",
  "Fbxl2",
  "Cldn19",
  "Gcsam",
  "Gps2",
  "Irf7",
  "Serpinf2",
  "9530077C05Rik",
  "Wipf2",
  "Asb2",
  "Herpud1",
  "Tgm4",
  "Pus7l",
  "Lrrc56",
  "Soat1",
  "Egln3",
  "Sox30",
  "Mapkap1",
  "Xkr6",
  "Gata4",
  "Them6",
  "4930562C15Rik",
  "E130308A19Rik",
  "Gba2",
  "Rbm12b1",
  "Casp3",
  "Fstl1",
  "Cntn5",
  "Tmtc3",
  "Cox6b1",
  "Usp38",
  "Cnih2",
  "Dync1h1",
  "Banf1",
  "Tsen15",
  "Stk32c",
  "Spag8",
  "Agfg2",
  "Ube2c",
  "Necap2",
  "Rnf146",
  "Ppp2r5d",
  "Ep400",
  "Gpd1l",
  "Pml",
  "Gpr179",
  "3425401B19Rik",
  "Wdr5",
  "Zfp426",
  "Tmem202",
  "Thada",
  "Eml6",
  "Vcpkmt",
  "Klc1",
  "Sox8",
  "Nckipsd",
  "Ssh1",
  "Usp11",
  "Spatc1",
  "Tlcd2",
  "Gpr176",
  "Col4a5",
  "Tomt",
  "Six2",
  "Rps23",
  "100504872",
  "Ints7",
  "Gse1",
  "Hspb2",
  "Ttbk2",
  "Golm1",
  "Tmem164",
  "Gsdmc4",
  "Hfe",
  "Unc45a",
  "Zfp420",
  "Arl6",
  "Elovl6",
  "Frs3",
  "Pigq",
  "Hap1",
  "Tmem87a",
  "Naca",
  "Casq1",
  "Abca2",
  "Ccdc15",
  "F5",
  "D030056L22Rik",
  "Rnpep",
  "Dmkn",
  "Dok7",
  "Zfp772",
  "Ceacam2",
  "E430018J23Rik",
  "Icos",
  "Rbm10",
  "Klhl6",
  "Sco2",
  "Mpv17l",
  "Trim23",
  "Klhl28",
  "Plekhd1",
  "Map10",
  "BC023829",
  "433319",
  "Pcbd1",
  "Hrh1",
  "Klhl26",
  "Themis2",
  "Bcap31",
  "Adamts17",
  "269881",
  "Dhh",
  "Ube3a",
  "Dusp10",
  "Fblim1",
  "Pf4",
  "Pp2d1",
  "S100a13",
  "2610015P09Rik",
  "Rnf6",
  "Ctnna3",
  "Cox6a1",
  "675521",
  "Tirap",
  "Ska2",
  "Pak4",
  "Adgrl2",
  "665463",
  "Ctcf",
  "Pvrl1",
  "Trappc9",
  "Exosc1",
  "Slc7a11",
  "Foxk2",
  "Wbp5",
  "Slc15a2",
  "Emb",
  "Sec16b",
  "Clp1",
  "Men1",
  "Pkd1l3",
  "Efhd2",
  "Hmga1",
  "Tmem106a",
  "Pah",
  "Prg4",
  "Mcfd2",
  "Chd1",
  "636306",
  "Ddx4",
  "Ctbp1",
  "St3gal6",
  "Zbtb7a",
  "Mcat",
  "Tsr3",
  "Gbgt1",
  "Rogdi",
  "Atg2a",
  "9130008F23Rik",
  "Slc39a7",
  "Atp5h",
  "Atp5f1",
  "Xpc",
  "Col6a2",
  "Zfp81",
  "Il25",
  "Lcn8",
  "Calu",
  "D10Jhu81e",
  "Atp6v1g2",
  "Tagln2",
  "Msr1",
  "Timp1",
  "Myo3b",
  "Teddm2",
  "Scand1",
  "Wdr37",
  "Tiam1",
  "Fntb",
  "Olfr56",
  "Npepps",
  "Pdcd1lg2",
  "Lcor",
  "Zfp738",
  "Zmat2",
  "Fam13a",
  "Arfgap2",
  "Rasl10a",
  "Slc1a3",
  "Herpud2",
  "Gtf2a2",
  "Birc5",
  "Tcp11",
  "Mfsd7a",
  "B4galt1",
  "Mrgprf",
  "Pabpn1l",
  "Fgfr1op",
  "Renbp",
  "Slc22a4",
  "Tulp4",
  "1300017J02Rik",
  "Napepld",
  "Tspan2",
  "Serinc4",
  "Aar2",
  "Tnfrsf4",
  "Bnc2",
  "Prr3",
  "Tom1l1",
  "Psap",
  "Nab1",
  "Sqle",
  "100045688",
  "Alg8",
  "Lrrc75a",
  "Telo2",
  "Med4",
  "Ccdc116",
  "Rpn2",
  "Mga",
  "Dbil5",
  "Thumpd3",
  "Clec1a",
  "Zfp934",
  "Pcbp3",
  "Plekho2",
  "Erap1",
  "Agbl3",
  "Ywhaz",
  "Trim24",
  "Paxbp1",
  "Mppe1",
  "Zfp275",
  "Cog3",
  "Nxf1",
  "Fgf1",
  "Ptpn22",
  "Elavl3",
  "Cmc2",
  "Hsbp1l1",
  "Zbtb14",
  "Gabbr1",
  "Smarca4",
  "Pacrgl",
  "Cyfip1",
  "Fam21",
  "Col1a1",
  "Trip4",
  "Tmem60",
  "Tm2d1",
  "Abtb2",
  "Pabpc1",
  "Il34",
  "Trappc10",
  "Chic1",
  "Rbm26",
  "Rac2",
  "Ndufaf1",
  "Katna1",
  "Stau1",
  "Hoxa5",
  "Rcor2",
  "Dctn4",
  "Hhipl1",
  "Cdk2ap1",
  "Ush2a",
  "Nop58",
  "Vps37d",
  "Klrb1a",
  "Trim30b",
  "Timmdc1",
  "Hiatl1",
  "Srpk3",
  "Gpr17",
  "H2-Q4",
  "H2-Q6",
  "Psmd8",
  "Gm14434",
  "101055652",
  "Tpm2",
  "Crybb1",
  "Mrto4",
  "Aldh9a1",
  "Ccdc101",
  "Alkbh2",
  "Acy1",
  "Ppp2r4",
  "Nfkbib",
  "Zfp90",
  "Scpep1",
  "Ppfia2",
  "BC026585",
  "Zfp385c",
  "Cttnbp2",
  "Snrnp27",
  "Dnajc10",
  "Gm13305",
  "Dynlt3",
  "Fbxo27",
  "70893",
  "Grb7",
  "Pex5",
  "Apex2",
  "Tnfrsf9",
  "Asb18",
  "Mbp",
  "Cort",
  "Plekhs1",
  "Tiparp",
  "Ccdc157",
  "1600014C10Rik",
  "Ghdc",
  "Msx1",
  "Fyttd1",
  "Nmt2",
  "Rbm25",
  "Pld6",
  "Uap1l1",
  "Alyref",
  "Mrpl22",
  "Csf3r",
  "Hspa12b",
  "Ckmt2",
  "Srgap3",
  "Zfyve27",
  "Ola1",
  "Rbm17",
  "Sbf1",
  "Stk39",
  "Cldn11",
  "Mus81",
  "Sdk1",
  "Med17",
  "Imp4",
  "Hsbp1",
  "Susd1",
  "Zfp605",
  "Kbtbd2",
  "Snx11",
  "Mapk4",
  "Ugt2b36",
  "B3gnt6",
  "1810011H11Rik",
  "Ezr",
  "Anapc5",
  "Sec22c",
  "Lime1",
  "Gm6484",
  "Myeov2",
  "Zc3hav1",
  "Ice1",
  "Sall2",
  "Itpka",
  "Plcd4",
  "Ndel1",
  "Nags",
  "Pi16",
  "Banp",
  "Ctrl",
  "1810043H04Rik",
  "Zhx1",
  "Tmem201",
  "Chmp4b",
  "Rmi1",
  "Oxct1",
  "Tvp23b",
  "Mrpl52",
  "Uevld",
  "Trp53bp1",
  "Fes",
  "619973",
  "Zfp689",
  "Cpped1",
  "Nudt19",
  "Galnt11",
  "Prkcdbp",
  "Rpl36a",
  "Prdm15",
  "4933408B17Rik",
  "E130309D02Rik",
  "Rbm47",
  "Pias4",
  "Ccni",
  "Atp5k",
  "Hpcal1",
  "Inpp5b",
  "Kdm1a",
  "Ophn1",
  "Thoc7",
  "Pabpc4",
  "Mlh1",
  "Aarsd1",
  "Tssc4",
  "Bbs10",
  "Col9a2",
  "Cd274",
  "Gpr68",
  "Hist1h3f",
  "Spi1",
  "Wisp1",
  "Cbll1",
  "100045191",
  "Ccdc40",
  "Trim59",
  "Cnbp",
  "Slc45a2",
  "Nipa2",
  "Pik3cg",
  "Taf7",
  "Ivd",
  "Nme6",
  "Rpl3l",
  "Cyp2j9",
  "Tmem19",
  "Tmprss9",
  "Fuca2",
  "Cnnm1",
  "Pbx1",
  "Mcoln1",
  "Zzz3",
  "BC034090",
  "Dnajc3",
  "Cbl",
  "Sptbn1",
  "Gstt3",
  "Hunk",
  "Cdh13",
  "Ralgds",
  "Glrx2",
  "Nup205",
  "Epb4.1l5",
  "Atp8b1",
  "Pla2g4f",
  "Rab4b",
  "Tubd1",
  "Sumo3",
  "Zfp788",
  "Ndrg2",
  "Tspyl1",
  "Nr2f2",
  "Mysm1",
  "Atf6",
  "P2rx4",
  "Oca2",
  "Syde2",
  "Lrp5",
  "Lcmt2",
  "Lmbrd2",
  "Zcchc9",
  "Kifc5b",
  "Smc6",
  "Rpl32",
  "Zfp493",
  "Stk36",
  "Zfp865",
  "Lrig1",
  "Gpr15",
  "Ddhd2",
  "Cyp4v3",
  "Ccdc57",
  "Rhot1",
  "Acot1",
  "Noxred1",
  "Cd86",
  "G3bp2",
  "Fbxo24",
  "Kcnk5",
  "Prkd3",
  "Prpf39",
  "Ccne1",
  "Wrb",
  "Fam229b",
  "Pck2",
  "Fam83f",
  "Slc33a1",
  "Adamts7",
  "Ptbp3",
  "Rgl2",
  "Tra2a",
  "Pnkd",
  "Ell2",
  "Eno4",
  "Rpl30",
  "Mllt10",
  "Cdh10",
  "Ambra1",
  "Dusp23",
  "Acat2",
  "Alg9",
  "Ndufa3",
  "Thoc3",
  "Foxp2",
  "Batf",
  "Npc1l1",
  "Lair1",
  "Sdr39u1",
  "1700001P01Rik",
  "Pm20d1",
  "Rpusd4",
  "Mmp28",
  "Gm11541",
  "Zfp706",
  "Calml4",
  "Emid1",
  "Klhl2",
  "Dennd1b",
  "Nmrk1",
  "Slc20a1",
  "Atp5sl",
  "Aftph",
  "Kdm7a",
  "Tmem255b",
  "Smtn",
  "Cit",
  "Hif1an",
  "Parg",
  "Cherp",
  "Mal2",
  "Aifm1",
  "Abi3bp",
  "Tmem68",
  "Pold4",
  "Jade1",
  "Mpp6",
  "Odf4",
  "Mst1",
  "Rims4",
  "108660",
  "L3mbtl3",
  "Abhd17b",
  "Lama1",
  "Mrps33",
  "Pgk1",
  "Dcstamp",
  "279067",
  "Epc2",
  "Cr1l",
  "Bud31",
  "Ablim3",
  "Exosc7",
  "Nbn",
  "Sdsl",
  "Shc3",
  "Rims3",
  "Fkbp6",
  "Slc28a3",
  "Sgcb",
  "Muc5b",
  "Rps6kc1",
  "Clcn5",
  "Serping1",
  "She",
  "Set",
  "Kcnip1",
  "Timm8a1",
  "Itgb7",
  "Arhgap32",
  "Pm20d2",
  "Best1",
  "Amtn",
  "Gcn1l1",
  "Lman1l",
  "B4galnt4",
  "Ms4a2",
  "Srrd",
  "Tmem189",
  "Tmem200b",
  "631033",
  "Cplx2",
  "Vps33a",
  "Rbm33",
  "Cyp26c1",
  "Slc23a1",
  "Dusp13",
  "Glyctk",
  "Gabrr2",
  "Gm14446",
  "Fbxo33",
  "1700049G17Rik",
  "Pdcd1",
  "AF251705",
  "Dennd6b",
  "Tmx2",
  "Efhc1",
  "Osbpl9",
  "Cox7a1",
  "Vamp1",
  "Sccpdh",
  "Fam171a1",
  "Prr11",
  "Atat1",
  "Sntb1",
  "Slc5a1",
  "Rnls",
  "Hs3st3b1",
  "Crls1",
  "Ilk",
  "Limch1",
  "Scaf4",
  "Hmg20b",
  "Tigd3",
  "Mafa",
  "Zdhhc13",
  "Sapcd1",
  "Gm14306",
  "Fads1",
  "Dpyd",
  "Mterf2",
  "Rara",
  "Oas1h",
  "Unc5a",
  "Smpdl3b",
  "Clec4a1",
  "Cep89",
  "Gfpt2",
  "Mrps17",
  "Rac1",
  "Pln",
  "Scube2",
  "Dner",
  "Atp5g2",
  "Crtap",
  "Idh1",
  "Mogs",
  "Zscan2",
  "Pcdh8",
  "Micalcl",
  "Bet1",
  "Reps2",
  "Abi3",
  "Zranb2",
  "Pou2f2",
  "Gm14326",
  "Sh3rf1",
  "Dcun1d4",
  "Tmem175",
  "Limk1",
  "Rfesd",
  "Rps19bp1",
  "Nsl1",
  "Vash2",
  "Speer4d",
  "Cutc",
  "Sec13",
  "Mdh1",
  "Npr3",
  "Dlk1",
  "Srrm3",
  "Was",
  "Fbxl22",
  "Mterf3",
  "Trim34a",
  "Rslcan18",
  "1810022K09Rik",
  "Gmppb",
  "Metap1",
  "Prmt2",
  "1700025G04Rik",
  "Bcl11a",
  "Ctsl",
  "Dgka",
  "Twist1",
  "Rbmx2",
  "Ptk6",
  "Olfr877",
  "Gpnmb",
  "Pisd",
  "Scn8a",
  "Dmtf1",
  "Ptpra",
  "Zfp653",
  "Bbs1",
  "March7",
  "Myo1e",
  "Morn2",
  "Scn2a1",
  "Rnpc3",
  "Fam32a",
  "101056614",
  "Prss46",
  "Cox10",
  "Arhgap27",
  "Dnajc16",
  "Fgb",
  "Lats2",
  "Fam134c",
  "Rasd1",
  "Lpar1",
  "Guca1a",
  "Cpxm1",
  "620499",
  "Psmd5",
  "Slc22a23",
  "Cd300e",
  "Creg1",
  "Peli3",
  "Arhgap21",
  "Nfrkb",
  "Spg11",
  "Rest",
  "Cd209c",
  "Pydc3",
  "100504922",
  "101055764",
  "Cfi",
  "Sox18",
  "Arid3a",
  "Robo4",
  "Etohi1",
  "Ccl5",
  "224273",
  "Pygl",
  "Igsf10",
  "Ptafr",
  "Wdr24",
  "Slc35d2",
  "Dusp8",
  "Rnf43",
  "Klhdc4",
  "Zfp551",
  "Irak2",
  "Tbc1d19",
  "Crhr2",
  "Card11",
  "Tmem208",
  "Atn1",
  "Slc25a34",
  "Scaf11",
  "A530064D06Rik",
  "Brca2",
  "Tchhl1",
  "Cdk2",
  "640549",
  "D7Ertd443e",
  "Sars",
  "P2ry14",
  "Slc1a7",
  "Golga4",
  "Kcne3",
  "Chsy1",
  "Dnase1l1",
  "Mical1",
  "Dhx16",
  "Tgs1",
  "Xrcc6",
  "Slc9a3",
  "March3",
  "Sptb",
  "Rfwd3",
  "Wdr86",
  "Fam175a",
  "Mrps27",
  "Depdc5",
  "Oscar",
  "Gpr83",
  "Atg4b",
  "Iffo1",
  "Ints10",
  "Sox7",
  "434782",
  "Armc3",
  "Nlgn3",
  "Cyth4",
  "Rars",
  "Atp6v0a1",
  "Rassf8",
  "Fam206a",
  "Rem1",
  "Cep295",
  "BC052040",
  "Mfap1b",
  "101056500",
  "Slitrk2",
  "Lrfn4",
  "Slc12a8",
  "Zfp438",
  "Arid3b",
  "Pms1",
  "Agmat",
  "Flt4",
  "Mrpl45",
  "Ccl19",
  "Dennd6a",
  "Uhrf1bp1l",
  "Max",
  "Nmbr",
  "Slitrk6",
  "Atp5a1",
  "Wdr76",
  "Nlrp4f",
  "Hist1h3e",
  "Hist1h3h",
  "Myo18a",
  "Rhbdl3",
  "Rps6ka6",
  "Gprasp1",
  "Trim68",
  "Rap2c",
  "Bloc1s5",
  "Tmem91",
  "Gca",
  "Ssu2",
  "Whrn",
  "Gyk",
  "Pde1a",
  "Steap4",
  "Rab10",
  "329628"
// /genes
];
var conditions=[
"SWR_J-ISO_136",
"NZB_BLNJ-ISO_90",
"NZB_BLNJ-ISO_91",
"NZB_BLNJ-ISO_96",
"NOD_ShiLtJ-ISO_26",
"FVB_NJ-ISO_55",
"NOD_ShiLtJ-ISO_24",
"LP_J-ISO_102",
"PL_J-ISO_73",
"FVB_NJ-ISO_58",
"SJL_J-ISO_14",
"SWR_J-ISO_141",
"SJL_J-ISO_13",
"SWR_J-ISO_142",
"PL_J-ISO_78",
"A_J-ISO_118",
"NOD_ShiLtJ-ISO_25",
"LP_J-ISO_103",
"PL_J-ISO_77",
"SWR_J-CTR_134",
"SWR_J-CTR_137",
"SJL_J-ISO_12",
"LP_J-ISO_99",
"NZB_BLNJ-CTR_92",
"C3H_HeJ-ISO_62",
"FVB_NJ-ISO_54",
"SWR_J-ATE_135",
"SWR_J-CTR_138",
"A_J-ISO_123",
"NZB_BLNJ-ATE_89",
"C57BLKS_J-ISO_115",
"DBA_2J-ISO_4",
"FVB_NJ-CTR_56",
"NZB_BLNJ-CTR_87",
"NZB_BLNJ-ATE_94",
"NOD_ShiLtJ-CTR_19",
"SJL_J-CTR_15",
"C57BLKS_J-ISO_114",
"I_LnJ-ISO_149",
"PL_J-CTR_74",
"NZB_BLNJ-CTR_93",
"SWR_J-ATE_140",
"BALB_cJ-ISO_81",
"NZB_BLNJ-ATE_88",
"SM_J-ISO_44",
"C57BL_6J-ISO_47",
"C3H_HeJ-ISO_68",
"A_J-ISO_124",
"PL_J-CTR_72",
"C57BL_6J-ISO_59",
"C57BL_6J-ISO_50",
"BALB_cByJ-ISO_156",
"SM_J-ISO_45",
"C58_J-ISO_31",
"SWR_J-ATE_139",
"I_LnJ-ISO_152",
"SJL_J-ATE_11",
"SJL_J-ATE_17",
"C3H_HeJ-ISO_69",
"PL_J-ATE_71",
"SJL_J-CTR_10",
"SJL_J-ATE_18",
"C58_J-ISO_33",
"SJL_J-CTR_16",
"SM_J-ISO_46",
"I_LnJ-ISO_155",
"C58_J-ISO_37",
"LP_J-ATE_105",
"BALB_cByJ-ISO_145",
"FVB_NJ-ATE_57",
"PL_J-ATE_76",
"LP_J-CTR_97",
"BALB_cByJ-ISO_159",
"C57BL_6J-CTR_35",
"NOD_ShiLtJ-CTR_21",
"A_J-CTR_119",
"FVB_NJ-ATE_60",
"LP_J-ATE_98",
"A_J-CTR_121",
"PL_J-ATE_75",
"NOD_ShiLtJ-CTR_20",
"NOD_ShiLtJ-ATE_27",
"PL_J-CTR_70",
"A_J-CTR_120",
"C57BL_6J-CTR_38",
"NOD_ShiLtJ-ATE_23",
"C57BLKS_J-CTR_107",
"C3H_HeJ-CTR_65",
"DBA_2J-ISO_7",
"LP_J-CTR_100",
"CBA_J-ISO_128",
"LP_J-CTR_104",
"CBA_J-ISO_129",
"NOD_ShiLtJ-ATE_22",
"C58_J-CTR_28",
"A_J-ATE_122",
"FVB_NJ-CTR_52",
"I_LnJ-CTR_147",
"C3H_HeJ-CTR_64",
"A_J-ATE_116",
"C58_J-ATE_29",
"LP_J-ATE_101",
"FVB_NJ-CTR_51",
"C58_J-ATE_30",
"A_J-ATE_117",
"C3H_HeJ-CTR_63",
"C3H_HeJ-ATE_66",
"CBA_J-ISO_133",
"I_LnJ-ATE_148",
"BALB_cByJ-ATE_160",
"I_LnJ-CTR_150",
"C57BLKS_J-CTR_111",
"DBA_2J-ATE_3",
"C57BL_6J-CTR_39",
"C57BL_6J-ATE_109",
"FVB_NJ-ATE_53",
"C58_J-CTR_34",
"DBA_2J-ISO_8",
"BALB_cJ-ATE_80",
"BALB_cJ-CTR_79",
"C57BLKS_J-ATE_112",
"C58_J-CTR_32",
"I_LnJ-ATE_146",
"C3H_HeJ-ATE_67",
"C3H_HeJ-ATE_61",
"C58_J-ATE_36",
"SM_J-CTR_41",
"SM_J-CTR_48",
"SM_J-ATE_49",
"I_LnJ-CTR_153",
"SM_J-CTR_40",
"BALB_cByJ-ATE_151",
"SM_J-ATE_42",
"BALB_cByJ-CTR_158",
"C57BLKS_J-CTR_110",
"CBA_J-CTR_126",
"C57BLKS_J-ATE_113",
"C57BLKS_J-ATE_108",
"SM_J-ATE_43",
"I_LnJ-ATE_154",
"DBA_2J-CTR_2",
"CBA_J-CTR_125",
"DBA_2J-CTR_1",
"CBA_J-ATE_131",
"BALB_cByJ-CTR_143",
"DBA_2J-CTR_9",
"CBA_J-ATE_127",
"DBA_2J-ATE_6",
"DBA_2J-ATE_5",
"CBA_J-CTR_130",
"CBA_J-ATE_132",
"BALB_cByJ-ATE_157",
"BALB_cJ-ISO_83",
"BALB_cJ-ISO_84",
"C57BL_6J-ATE_106",
"BALB_cJ-ATE_82",
"BALB_cJ-CTR_85",
"C57BL_6J-ATE_95",
"BALB_cJ-ATE_86",
"BALB_cByJ-CTR_144"
// /conditions
];
