# Supplementary material for: RNAseq analysis of heart tissue from mice treated with atenolol and isoproterenol reveals a reciprocal transcriptional response
Source: BMC Genomics. 2016 Sep 7;17(1):717. doi: 10.1186/s12864-016-3059-6 (PMC5015234; doi:10.1186/s12864-016-3059-6)
Supplement: Additional file 4: — Supplementary data. Compressed HTML files of 98 expression modules annotated for genes, strains and GO or KEGG terms (see Additional file 3 for navigation details). (GZ 11006 kb) [file 12864_2016_3059_MOESM4_ESM.gz › modules.html/module-15.js]

function showstuff(boxid){
   document.getElementById(boxid).style.visibility="visible";
   document.getElementById(boxid).style.display="block";
}
function hidestuff(boxid){
   document.getElementById(boxid).style.visibility="hidden";
   document.getElementById(boxid).style.display="none";
}
function togglestuff(boxid){
   if (document.getElementById(boxid).style.visibility=="hidden") {
     document.getElementById(boxid).style.visibility="visible";
     document.getElementById(boxid).style.display="block";
     document.getElementById(boxid+".1").style.display="block";
     document.getElementById(boxid+".2").style.display="none";
   } else {
     document.getElementById(boxid).style.visibility="hidden";
     document.getElementById(boxid).style.display="none";
     document.getElementById(boxid+".1").style.display="none";
     document.getElementById(boxid+".2").style.display="block";
   }
}
function togglestuff2(boxid){
   if (document.getElementById(boxid).style.visibility=="hidden") {
     document.getElementById(boxid).style.visibility="visible";
     document.getElementById(boxid).style.display="block";
   } else {
     document.getElementById(boxid).style.visibility="hidden";
     document.getElementById(boxid).style.display="none";
   }
}
function togglestuff3(classid) {
   var Elist=document.getElementsByTagName('span');
   for (var i=0; i<Elist.length; i++) {
     if (Elist[i].className==classid) {
       if (Elist[i].style.visibility=="hidden") {
          Elist[i].style.visibility="visible";
          Elist[i].style.display="block";
       } else {
          Elist[i].style.visibility="hidden";
          Elist[i].style.display="none";
       }
     }
  }
}
           
function findPos(obj) {
     var curleft = curtop = 0;
     if (obj.offsetParent) {
 	do {
	  curleft += obj.offsetLeft;
          curtop += obj.offsetTop;
        } while (obj = obj.offsetParent);
     }
     return [curleft,curtop];
}
function writeCoords(e) {
   var opos=findPos(document.getElementById("expimage"));
   var mouseX=0, mouseY=0;
   if (!e) var e = window.event||window.Event;

   if('undefined'!=typeof e.pageX)
   {
     mouseX = e.pageX;
     mouseY = e.pageY;
   } else {
     mouseX = e.clientX + document.body.scrollLeft;
     mouseY = e.clientY + document.body.scrollTop;
   }
   var pos_x=mouseX-opos[0]-exppos[0];
   var pos_y=mouseY-opos[1]-exppos[2];
   var gene_width=exppos[4];
   var cond_height=exppos[5];
   var gene=genes[Math.floor(pos_x/gene_width)];
   var cond=conditions[conditions.length-Math.floor(pos_y/cond_height)-1];

   document.getElementById("cross.x").style.left=exppos[0]+opos[0]+'px';
   document.getElementById("cross.y").style.top=exppos[2]+opos[1]+'px';

   if (gene) {
     document.getElementById("exp.x").value=gene;
   }
   if (cond) {
     document.getElementById("exp.y").value=cond;
   }

   if (pos_x > exppos[1]-exppos[0]) { 
     mouseX = mouseX - pos_x + exppos[1]-exppos[0];
   } else if (pos_x < 1) {
     mouseX = mouseX - pos_x;
   }
   if (pos_y > exppos[3]-exppos[2]) {
     mouseY = mouseY - pos_y + exppos[3]-exppos[2]-2;
   } else if (pos_y < 1) {
     mouseY = mouseY - pos_y - 2;
   }
   document.getElementById("cross.x").style.top=mouseY + 'px';
   document.getElementById("cross.x").style.display="block";
   document.getElementById("cross.y").style.left=mouseX + 'px';
   document.getElementById("cross.y").style.display="block";
}

var exppos= [ 
50, 320, 71, 451, 15, 4
// /exppos
];

var genes=[
"Zfp691",
  "666513",
  "Nppa",
  "Gm13251",
  "Fut7",
  "Minos1",
  "Fam21",
  "Myl7",
  "Ppil3",
  "Ap4m1",
  "Vwa7",
  "Cfap52",
  "Mup7",
  "101056460",
  "Pramef8",
  "Fam65c",
  "Fundc2",
  "229227"
// /genes
];
var conditions=[
"BALB_cJ-ISO_83",
"BALB_cJ-ISO_84",
"BALB_cJ-CTR_85",
"C57BL_6J-ATE_95",
"BALB_cJ-ATE_86",
"BALB_cByJ-CTR_144",
"BALB_cJ-ATE_82",
"BALB_cByJ-ISO_156",
"FVB_NJ-CTR_51",
"BALB_cByJ-ISO_145",
"BALB_cByJ-ISO_159",
"BALB_cByJ-CTR_143",
"I_LnJ-ISO_149",
"C57BL_6J-ATE_106",
"FVB_NJ-ISO_54",
"FVB_NJ-CTR_52",
"BALB_cByJ-ATE_157",
"A_J-ISO_123",
"I_LnJ-CTR_153",
"C57BL_6J-ISO_50",
"I_LnJ-CTR_147",
"I_LnJ-ISO_152",
"BALB_cJ-ISO_81",
"FVB_NJ-ISO_55",
"FVB_NJ-ATE_53",
"BALB_cByJ-CTR_158",
"A_J-ISO_118",
"FVB_NJ-ISO_58",
"C57BL_6J-ISO_59",
"A_J-ISO_124",
"A_J-ATE_117",
"FVB_NJ-ATE_60",
"A_J-CTR_121",
"FVB_NJ-ATE_57",
"FVB_NJ-CTR_56",
"C57BL_6J-CTR_39",
"A_J-ATE_122",
"C57BL_6J-CTR_35",
"A_J-CTR_120",
"I_LnJ-CTR_150",
"I_LnJ-ATE_148",
"BALB_cJ-CTR_79",
"A_J-ATE_116",
"C57BL_6J-ISO_47",
"BALB_cByJ-ATE_151",
"BALB_cByJ-ATE_160",
"A_J-CTR_119",
"I_LnJ-ATE_146",
"C57BL_6J-CTR_38",
"C57BL_6J-ATE_109",
"I_LnJ-ISO_155",
"C3H_HeJ-CTR_64",
"PL_J-ISO_77",
"SM_J-ATE_49",
"NZB_BLNJ-CTR_87",
"CBA_J-CTR_126",
"C3H_HeJ-CTR_63",
"PL_J-ATE_71",
"CBA_J-CTR_130",
"PL_J-ATE_75",
"SJL_J-ATE_17",
"C3H_HeJ-ATE_66",
"CBA_J-ATE_131",
"NZB_BLNJ-CTR_92",
"SJL_J-ATE_18",
"PL_J-ISO_73",
"CBA_J-ATE_132",
"PL_J-CTR_70",
"CBA_J-ISO_128",
"SM_J-ISO_46",
"SM_J-ATE_43",
"LP_J-CTR_97",
"NZB_BLNJ-ISO_91",
"NZB_BLNJ-ATE_88",
"LP_J-ATE_98",
"SM_J-CTR_48",
"SJL_J-ISO_13",
"NZB_BLNJ-CTR_93",
"SM_J-ISO_44",
"CBA_J-ISO_129",
"SM_J-ISO_45",
"PL_J-CTR_74",
"SJL_J-ATE_11",
"PL_J-ISO_78",
"SM_J-CTR_41",
"NZB_BLNJ-ATE_89",
"LP_J-ATE_101",
"NZB_BLNJ-ATE_94",
"LP_J-ISO_103",
"SM_J-CTR_40",
"LP_J-CTR_100",
"LP_J-ISO_102",
"LP_J-ATE_105",
"LP_J-ISO_99",
"LP_J-CTR_104"
// /conditions
];
