# Supplementary material for: RNAseq analysis of heart tissue from mice treated with atenolol and isoproterenol reveals a reciprocal transcriptional response
Source: BMC Genomics. 2016 Sep 7;17(1):717. doi: 10.1186/s12864-016-3059-6 (PMC5015234; doi:10.1186/s12864-016-3059-6)
Supplement: Additional file 4: — Supplementary data. Compressed HTML files of 98 expression modules annotated for genes, strains and GO or KEGG terms (see Additional file 3 for navigation details). (GZ 11006 kb) [file 12864_2016_3059_MOESM4_ESM.gz › modules.html/style-mod-74.css]

body {
	text-align:center;
	font-family:"Trebuchet ms",Arial,Helvetica,sans-serif;
	font-size:.9em;
	background:#f8f8f8;
	color:#000;
        text-align: left;
	margin: 0px 20px 0px 20px;
}
h1 {
    color: #fff;
    margin: 0px 0px 10px 0px;
    padding: 7px 0 7px 15px;
    text-shadow: 0px 1px 2px #000;
    background: #aeaeae url(images/headerbg.png) repeat-x;
    border-bottom: 1px solid #1c477f;
    font-size: large;
}
h2 {
    color: #fff;
    margin: 10px 0px 10px 0px;
    padding: 7px 0 7px 15px;
    text-shadow: 0px 1px 2px #000;
    background: #aeaeae url(images/headerbg.png) repeat-x;
    border-bottom: 1px solid #1c477f;
    font-size: 1em;
    text-align: left;
}
h3 {
    font-size: 1em;
    text-align: left;
}
h4 {
    font-size: 0.8em;
    text-align: left;
}
td {
    padding-right: 2em;
    padding-left: 1em;
    border-left: 1px solid #AAA;
}
th { 
    padding-right: 2em;
    padding-left: 1em;
    padding-bottom: 5px;
    border-left: 1px solid #AAA;
    border-bottom: 1px solid #AAA;
}
a { color: #00f; text-decoration: none }
a:visited { color: #00c }
a:hover { color: #00f; text-decoration: underline }
h1 a, h1 a:visited, h1 a:hover { color: #fff; text-decoration: none }
h2 a, h2 a:visited, h2 a:hover { color: #000; text-decoration: none }
h3 a, h3 a:visited, h3 a:hover { color: #000; text-decoration: none }
ul.menu {
  font-size: 0.8em;
  list-style-type: none;
  padding: 0; margin: 0;
}
ul.menu li {
  display: inline;
}
ul.menu li:before {
  content: "\00BB \0020";
}
ul.menu li.first:before {
  content: " ";
}
ul.menu2 {
  font-size: 0.8em;
  list-style-type: none;
  padding: 0; margin: 0;
}
ul.menu2 li {
  display: inline;
}
ul.menu2 li:before {
  content: "\00AB \0020";
}
ul.menu2 li.first:before {
  content: " ";
}
span.hideshow {
  float: right;
  font-size: 0.8em;
  color: #FFF;
  margin: 5px 10px;
  clear: right;  
  position: relative;
  width: 300px;
  text-align: right;
}
span.hideshow a, div.hideshow a:visited { color: #FFF }
div.logo {
  float: right;   
}
p.note {
  color: darkgrey;
  font-weight: bold;
  font-size:0.8em;
  margin: 0px 0px 10px 50px;
}

a.tag0 { font-size: 6px; color: #8BBD7A; }
a.tag-1 { font-size: 7px; color: #80B26E; }
a.tag-2 { font-size: 8px; color: #6FA15D; }
a.tag-3 { font-size: 9px; color: #649651; }
a.tag-4 { font-size: 10px; color: #53863E; }
a.tag-5 { font-size: 11px; color: #487C31; }
a.tag-6 { font-size: 12px; color: #386C1B; }
a.tag-7 { font-size: 13px; color: #2C6202; }
a.tag-8 { font-size: 14px; color: #195300; }
a.tag-9 { font-size: 15px; color: #074A00; }
a.tag-10 { font-size: 16px; color: #003C00; }
a.tag1 { font-size: 7px; color: #E99AAA; }
a.tag2 { font-size: 8px; color: #DD8F9E; }
a.tag3 { font-size: 9px; color: #CC7E8E; }
a.tag4 { font-size: 10px; color: #BB6E7E; }
a.tag5 { font-size: 11px; color: #AA5D6E; }
a.tag6 { font-size: 12px; color: #9F5364; }
a.tag7 { font-size: 13px; color: #8F4254; }
a.tag8 { font-size: 14px; color: #7F3246; }
a.tag9 { font-size: 15px; color: #712037; }
a.tag10 { font-size: 16px; color: #630929; }

a span {
	display: none;
}

a:hover {
	position: relative;
}

a:hover span {
	display: block;
   	position: absolute;
	width:200px;
	padding:4px;
	border:#222 2px solid;
	background:#666;
	color:#fff;
	-moz-border-radius:8px;
	border-radius:8px;
	z-index:11;
	font-size:small;
}

a:hover span {
	top: 20px; left: 20px;
}

tr.under {
  color: green;
}
tr.under a {
  color: green;
}
tr.over {
  color: red;
}
tr.over a {
  color: red;
}
tr.even {
  background-color: #EEE;
}
tr.head {
  background-color: #CCC;
}

/* START OF CSS FOR MAP */
dl#mapbp.map.on {
	position:relative;
	text-align:left;
	margin:0px;
	padding:0px;
	width:1048px;
	height:594px;
	background:url(go-BP-74.png) no-repeat;
}
dl#mapcc.map.on {
	position:relative;
	text-align:left;
	margin:0px;
	padding:0px;
	width:582px;
	height:179px;
	background:url(go-CC-74.png) no-repeat;
}
dl#mapmf.map.on {
	position:relative;
	text-align:left;
	margin:0px;
	padding:0px;
	width:0px;
	height:0px;
	background:url(go-MF-74.png) no-repeat;
}
dl.map.on dt {
	list-style:none;
	display:inline;
}
dl.map.on dd {
	position:absolute;
	left:-9999px;
	width:400px;
	padding:4px;
	border:#222 2px solid;
	background:#666;
	color:#fff;
	-moz-border-radius:8px;
	border-radius:8px;
	z-index:11;
	font-size:0.8em;
}
dl.map.on a.location {
	display:block;
	position:absolute;
	text-indent:-9999px;
	outline:none;
	z-index:10;
	text-decoration:none;
}
dl#mapbp.map.on a.location {
	width:55px;
	height:16px;
}
dl#mapcc.map.on a.location {
	width:55px;
	height:16px;
}
dl#mapmf.map.on a.location {
	width:55px;
	height:16px;
}
dl.map.on a.location:hover {
	background:url(images/point-hover2.png) no-repeat 0px 0px;
}
dl.map.on dd a {
	text-decoration:none;
	color:#000;
}

dl#mapcloseupBP.map.on {
	position:relative;
	text-align:left;
	margin:0px;
	padding:0px;
	width:1200px;
	height:460px;
	background:url(closeup-BP-123.png) no-repeat;
}
dl#mapcloseupCC.map.on {
	position:relative;
	text-align:left;
	margin:0px;
	padding:0px;
	width:1200px;
	height:460px;
	background:url(closeup-CC-123.png) no-repeat;
}
dl#mapcloseupMF.map.on {
	position:relative;
	text-align:left;
	margin:0px;
	padding:0px;
	width:1200px;
	height:460px;
	background:url(closeup-MF-123.png) no-repeat;
}
dl#mapcloseupBP.map.on a.location {
	width:105px;
	height:19px;
}
dl#mapcloseupCC.map.on a.location {
	width:105px;
	height:19px;
}
dl#mapcloseupMF.map.on a.location {
	width:105px;
	height:19px;
}

dl#mapover.map.on {
	position:relative;
	text-align:left;
	margin:0px;
	padding:0px;
	width:1200px;
	height:600px;
	background:url(overlap-2.5.png) no-repeat;
}
dl#mapover.map.on a.location {
	width:32px;
	height:15px;
}


/* START OF CSS FOR MAP POINTS */

dl#mapbp.map.on a#locationBP1 { left:497px;top:442.32px; }
dl#mapbp.map.on a#locationBP2 { left:605px;top:553.32px; }
dl#mapbp.map.on a#locationBP3 { left:712px;top:446.32px; }
dl#mapbp.map.on a#locationBP4 { left:497px;top:553.32px; }
dl#mapbp.map.on a#locationBP5 { left:389px;top:553.32px; }
dl#mapbp.map.on a#locationBP6 { left:389px;top:402.32px; }
dl#mapbp.map.on a#locationBP7 { left:389px;top:462.32px; }
dl#mapbp.map.on a#locationBP8 { left:389px;top:300.32px; }
dl#mapbp.map.on a#locationBP9 { left:389px;top:321.32px; }
dl#mapbp.map.on a#locationBP10 { left:497px;top:321.32px; }
dl#mapbp.map.on a#locationBP11 { left:605px;top:513.32px; }
dl#mapbp.map.on a#locationBP12 { left:605px;top:482.32px; }
dl#mapbp.map.on a#locationBP13 { left:389px;top:533.32px; }
dl#mapbp.map.on a#locationBP14 { left:389px;top:482.32px; }
dl#mapbp.map.on a#locationBP15 { left:605px;top:149.32px; }
dl#mapbp.map.on a#locationBP16 { left:497px;top:149.32px; }
dl#mapbp.map.on a#locationBP17 { left:605px;top:385.32px; }
dl#mapbp.map.on a#locationBP18 { left:497px;top:402.32px; }
dl#mapbp.map.on a#locationBP19 { left:820px;top:176.32px; }
dl#mapbp.map.on a#locationBP20 { left:605px;top:128.32px; }
dl#mapbp.map.on a#locationBP21 { left:173px;top:553.32px; }
dl#mapbp.map.on a#locationBP22 { left:281px;top:553.32px; }
dl#mapbp.map.on a#locationBP23 { left:605px;top:297.32px; }
dl#mapbp.map.on a#locationBP24 { left:497px;top:300.32px; }
dl#mapbp.map.on a#locationBP25 { left:281px;top:321.32px; }
dl#mapbp.map.on a#locationBP26 { left:497px;top:381.32px; }
dl#mapbp.map.on a#locationBP27 { left:497px;top:270.32px; }
dl#mapbp.map.on a#locationBP28 { left:712px;top:240.32px; }
dl#mapbp.map.on a#locationBP29 { left:605px;top:209.32px; }
dl#mapbp.map.on a#locationBP30 { left:605px;top:250.32px; }
dl#mapbp.map.on a#locationBP31 { left:497px;top:523.32px; }
dl#mapbp.map.on a#locationBP32 { left:497px;top:482.32px; }
dl#mapbp.map.on a#locationBP33 { left:712px;top:189.32px; }
dl#mapbp.map.on a#locationBP34 { left:712px;top:108.32px; }
dl#mapbp.map.on a#locationBP35 { left:712px;top:47.3199999999999px; }
dl#mapbp.map.on a#locationBP36 { left:605px;top:47.3199999999999px; }
dl#mapbp.map.on a#locationBP37 { left:712px;top:27.3199999999999px; }
dl#mapbp.map.on a#locationBP38 { left:928px;top:176.32px; }
dl#mapbp.map.on a#locationBP39 { left:605px;top:230.32px; }
dl#mapbp.map.on a#locationBP40 { left:605px;top:189.32px; }
dl#mapbp.map.on a#locationBP41 { left:605px;top:169.32px; }
dl#mapbp.map.on a#locationBP42 { left:605px;top:108.32px; }
dl#mapbp.map.on a#locationBP43 { left:605px;top:88.3199999999999px; }
dl#mapbp.map.on a#locationBP44 { left:605px;top:68.3199999999999px; }
dl#mapbp.map.on a#locationBP45 { left:605px;top:27.3199999999999px; }
dl#mapbp.map.on a#locationBP46 { left:497px;top:503.32px; }
dl#mapbp.map.on a#locationBP47 { left:497px;top:361.32px; }
dl#mapbp.map.on a#locationBP48 { left:497px;top:341.32px; }
dl#mapbp.map.on a#locationBP49 { left:497px;top:250.32px; }
dl#mapbp.map.on a#locationBP50 { left:497px;top:219.32px; }
dl#mapbp.map.on a#locationBP51 { left:497px;top:199.32px; }
dl#mapbp.map.on a#locationBP52 { left:497px;top:128.32px; }
dl#mapbp.map.on a#locationBP53 { left:389px;top:513.32px; }
dl#mapbp.map.on a#locationBP54 { left:389px;top:442.32px; }
dl#mapbp.map.on a#locationBP55 { left:389px;top:422.32px; }
dl#mapbp.map.on a#locationBP56 { left:389px;top:280.32px; }
dl#mapbp.map.on a#locationBP57 { left:389px;top:260.32px; }
dl#mapbp.map.on a#locationBP58 { left:389px;top:149.32px; }
dl#mapbp.map.on a#locationBP59 { left:281px;top:533.32px; }
dl#mapbp.map.on a#locationBP60 { left:281px;top:462.32px; }
dl#mapbp.map.on a#locationBP61 { left:281px;top:300.32px; }
dl#mapbp.map.on a#locationBP62 { left:65px;top:553.32px; }
/* /locationBP */

dl#mapcc.map.on a#locationCC1 { left:156px;top:154.17px; }
dl#mapcc.map.on a#locationCC2 { left:372px;top:91.17px; }
dl#mapcc.map.on a#locationCC3 { left:264px;top:144.17px; }
dl#mapcc.map.on a#locationCC4 { left:264px;top:113.17px; }
dl#mapcc.map.on a#locationCC5 { left:264px;top:93.17px; }
dl#mapcc.map.on a#locationCC6 { left:48px;top:93.17px; }
dl#mapcc.map.on a#locationCC7 { left:156px;top:93.17px; }
dl#mapcc.map.on a#locationCC8 { left:264px;top:73.17px; }
dl#mapcc.map.on a#locationCC9 { left:156px;top:73.17px; }
dl#mapcc.map.on a#locationCC10 { left:264px;top:32.17px; }
dl#mapcc.map.on a#locationCC11 { left:156px;top:52.17px; }
dl#mapcc.map.on a#locationCC12 { left:479px;top:91.17px; }
dl#mapcc.map.on a#locationCC13 { left:156px;top:133.17px; }
dl#mapcc.map.on a#locationCC14 { left:156px;top:113.17px; }
dl#mapcc.map.on a#locationCC15 { left:156px;top:32.17px; }
dl#mapcc.map.on a#locationCC16 { left:156px;top:12.17px; }
dl#mapcc.map.on a#locationCC17 { left:48px;top:154.17px; }
dl#mapcc.map.on a#locationCC18 { left:48px;top:73.17px; }
dl#mapcc.map.on a#locationCC19 { left:48px;top:52.17px; }
/* /locationCC */

dl#mapmf.map.on a#locationMF1 { left:px;top:px; }
dl#mapmf.map.on a#locationMF0 { left:px;top:px; }
/* /locationMF */

/* locationCLOSEBP */
/* /locationCLOSEBP */

/* locationCLOSECC */
/* /locationCLOSECC */

/* locationCLOSEMF */
/* /locationCLOSEMF */

/* locationoverlap */
/* /locationoverlap */
